# Supplementary material for: Genetic basis of mycotoxin susceptibility differences between budding yeast isolates
Source: Sci Rep. 2017 Aug 23;7:9173. doi: 10.1038/s41598-017-09471-z (PMC5569051; doi:10.1038/s41598-017-09471-z)
Supplement: Supplementary file 2 — Supplementary Dataset 1 [file 41598_2017_9471_MOESM2_ESM.xlsx]

## Sheet: Parents_growth_rate
Table S1. Relative growth rates of parental strains subjected to the MPA treatment. Relative growth rate measured as MPA/control treatment was estimated utilising Gompertz' function.
			MPA Concentration (uM)
Strain	50	100	200	300	500
NA	0.397143	0.345904	0.32351	0.267914	0.236774
SA	0.662675	0.588727	0.525856	0.434772	0.396601
WA	0.212837	0.211425	0.173151	0.168548	0.171087
WE	0.496605	0.430907	0.374564	0.341686	0.325971
