# Supplementary material for: Genetic basis of mycotoxin susceptibility differences between budding yeast isolates
Source: Sci Rep. 2017 Aug 23;7:9173. doi: 10.1038/s41598-017-09471-z (PMC5569051; doi:10.1038/s41598-017-09471-z)
Supplement: Supplementary file 3 — Supplementary Dataset 2 [file 41598_2017_9471_MOESM3_ESM.xlsx]

## Sheet: WAxNA
Table S2. Growth rates of segregants subjected to either the control (YPD) or MPA treatment (200 uM MPA).
WAxNA
Segregant	YPD_1	YPD_2	MPA_1	MPA_2	Relative MPA/YPD
1	0.291761	0.301105	0.171727	0.166815	0.571026
2	0.278941	0.295844	0.199155	0.19938	0.693363
3	0.2809	0.305935	0.165292	0.16886	0.569414
4	0.291371	0.283039	0.173027	0.172643	0.601782
5	0.313348	0.297354	0.0967189	0.100766	0.323374
6	0.289549	0.29201	0.112176	0.107828	0.3783
7	0.326748	0.306425	0.181575	0.194347	0.59371
8	0.298476	0.321572	0.162908	0.167716	0.533223
9	0.285511	0.242177	0.156051	NA	0.591453
10	0.291865	0.287173	0.110271	0.112931	0.385471
11	0.329042	0.321398	0.190581	0.183491	0.575107
12	0.274191	0.335305	0.169997	0.229377	0.655255
13	0.289276	0.296695	0.111387	0.114017	0.384668
14	0.308335	0.319224	0.221793	0.213664	0.693891
15	0.268712	0.273218	0.0966761	0.0913996	0.347047
16	0.293019	0.296764	0.220652	0.210853	0.731632
17	0.281742	0.283624	0.170854	0.16989	0.602695
18	0.290613	0.283239	0.163268	0.164135	0.570536
19	0.29497	0.280146	0.104685	0.10431	0.363396
20	0.273918	0.281723	0.172321	0.169186	0.614619
21	0.296131	0.293133	0.0902289	0.0736493	0.278106
22	0.286827	0.295558	0.161423	0.157191	0.547084
23	0.293643	0.240403	0.175397	0.132285	0.576134
24	0.295834	0.296375	0.151973	0.163502	0.532708
25	0.288579	0.307926	0.164277	0.18182	0.580209
26	0.257023	0.273837	0.213366	0.212154	0.801566
27	0.282871	0.28704	0.173603	0.169094	0.601318
28	0.258684	0.256348	0.0937982	0.0821138	0.341556
29	0.271383	0.277303	0.209978	0.21386	0.772461
30	0.3057	0.304229	0.162855	0.159411	0.528367
31	0.296571	0.301263	0.169127	0.168783	0.565224
32	0.280529	0.281933	0.0860905	0.0866888	0.307184
33	0.269517	0.304384	0.190069	0.176386	0.638534
34	0.29456	0.295179	0.172361	0.172567	0.584882
35	0.263886	0.208405	0.090083	NA	0.381472
36	0.270308	0.278944	0.146366	0.146605	0.533399
37	0.28242	0.293852	0.116295	0.114606	0.400681
38	0.304447	0.325856	0.223806	0.218438	0.701637
39	0.279231	0.302676	0.0770288	NA	0.264746
40	0.26608	0.267456	0.156651	0.157287	0.58841
41	0.287795	0.288039	0.157953	0.159102	0.550601
42	0.287416	0.286437	0.209164	0.206567	0.724455
43	0.301795	0.304763	0.163587	0.181658	0.569188
44	0.267842	0.272037	0.084391	0.0790815	0.302795
45	0.283436	0.291988	0.161865	0.121663	0.49273
46	0.274951	0.276278	0.165454	0.155842	0.582872
47	0.27603	0.270625	0.192796	0.189644	0.699601
48	0.306186	0.29755	0.125573	0.122831	0.411443
49	0.30703	0.313512	0.0823123	0.0820092	0.264803
50	0.183663	0.295511	0.236689	0.219473	0.951975
51	0.274541	0.29595	0.147875	NA	0.518413
52	0.290071	0.292247	0.178636	0.174468	0.606378
53	0.290952	0.29384	0.0857549	0.0809715	0.285104
54	0.279614	0.283701	0.0750912	NA	0.266605
55	0.284333	0.289084	0.223712	0.22173	0.776822
56	0.252797	0.283969	0.190263	0.181341	0.692303
57	0.256675	0.268077	0.0831143	NA	0.316776
58	0.297637	0.281161	0.215245	0.214339	0.742201
59	0.285422	0.277906	0.163834	0.16177	0.578001
60	0.287576	0.290777	0.156201	0.165874	0.556884
61	0.293846	0.297952	0.181829	0.191669	0.631124
62	0.263691	0.284895	0.0983117	0.0943569	0.351209
63	0.272103	0.298419	0.155346	0.125687	0.49259
64	0.299003	0.303674	0.176099	0.178892	0.589024
65	0.288451	0.284884	0.200351	0.201238	0.700444
66	0.277602	0.285387	0.116981	0.117205	0.415969
67	0.300327	0.294949	0.146299	0.14985	0.497499
68	0.267556	0.290686	0.184122	0.1872	0.665164
69	0.282337	0.288395	0.094188	0.0838347	0.31192
70	0.277876	0.279601	0.189767	0.203381	0.705225
71	0.291736	0.28799	0.152789	0.121815	0.47368
72	0.296078	0.27363	0.19537	0.195851	0.686705
73	0.341439	0.327683	0.191709	0.190507	0.571221
74	0.181458	0.309389	0.0723281	0.0754341	0.301035
75	0.300055	0.300325	0.177499	0.171031	0.580514
76	0.289186	0.290837	0.217085	0.209751	0.735894
77	0.298952	0.293198	0.168853	0.17217	0.575907
78	0.299127	0.313277	0.179379	0.179172	0.585482
79	0.295873	0.294022	0.198244	0.19429	0.665431
80	0.185097	0.295612	0.0633201	0.0800617	0.298271
81	0.297549	0.310612	0.149373	NA	0.491229
82	0.287303	0.168889	0.180916	0.160782	0.749022
83	0.283858	0.274043	0.169286	0.168038	0.604631
84	0.296714	0.288109	0.0763004	0.0733419	0.255876
85	0.298218	0.293211	0.188457	0.184771	0.631061
86	0.292007	0.290804	0.147885	0.146566	0.505224
87	0.291142	0.294797	0.156735	0.171956	0.560964
88	0.287168	0.290779	0.171123	0.162121	0.576599
89	0.285413	0.297065	0.104224	0.102862	0.355526
90	0.287278	0.29999	0.206454	0.207254	0.704461
91	0.297365	0.292975	0.0945768	0.0936225	0.318798
92	0.289365	0.287559	0.208858	0.199433	0.707703
93	0.277572	0.289898	0.206522	0.198011	0.712871
94	0.28956	0.290021	0.149584	0.165371	0.543418
95	0.308569	0.2912	0.0932667	0.0782147	0.285912
96	0.292622	0.300042	0.161443	0.167217	0.554547

## Sheet: WAxSA
WAxSA
Segregant	YPD_1	YPD_2	MPA_1	MPA_2	Relative MPA/YPD
1	0.286897	0.285878	0.0725567	0.0723673	0.253021
2	0.307393	0.31276	0.22818	0.240549	0.755828
3	0.277952	0.269339	0.209461	0.216088	0.777555
4	0.292934	0.267	0.218318	0.212792	0.76993
5	0.27838	0.267075	0.109175	0.110343	0.402451
6	0.312242	0.311509	0.21151	0.21704	0.687053
7	0.299884	0.29999	0.112926	0.10427	0.362069
8	0.211598	0.233978	0.165821	0.18675	0.791271
9	0.306598	0.302917	0.206141	0.192124	0.653412
10	0.293138	0.267961	0.109096	NA	0.388867
11	0.282128	0.305139	0.193359	0.123183	0.53901
12	0.286283	0.2575	0.257707	0.262372	0.956408
13	0.305521	0.299999	0.19212	0.188544	0.628656
14	0.304739	0.298454	0.164753	0.169271	0.55376
15	0.306357	0.296665	0.272122	0.265746	0.891956
16	0.280185	0.286923	NA	NA	NA
17	0.290512	0.285586	0.145152	0.140509	0.495854
18	0.310115	0.298855	0.234225	0.231141	0.764184
19	0.286821	0.255906	0.240176	0.226327	0.859553
20	0.272803	0.267678	NA	NA	NA
21	0.307004	0.302259	0.194015	0.196258	0.640567
22	0.262473	0.244308	0.181314	0.176131	0.705325
23	0.262393	0.166917	0.0935375	NA	0.435758
24	0.295242	0.285549	0.250746	0.248841	0.860183
25	0.333747	0.327437	0.182199	0.191554	0.565278
26	0.285572	0.286184	0.256236	0.255076	0.894284
27	0.293433	0.281867	0.213865	0.215388	0.746137
28	0.29708	0.288155	0.154312	0.162109	0.540672
29	0.287523	0.266257	NA	NA	NA
30	0.297978	0.292291	0.199927	0.193455	0.666444
31	0.310387	0.248032	0.248152	0.245246	0.883562
32	0.283071	0.289054	0.191513	0.188921	0.664948
33	0.300094	0.278076	0.204076	0.197792	0.695068
34	0.297728	0.288622	0.044164	NA	0.150641
35	0.265069	0.272755	0.229282	0.226485	0.847429
36	0.281907	0.277565	0.19057	0.178359	0.659423
37	0.312416	0.285023	0.0888464	0.0896764	0.298814
38	0.282601	0.292224	0.0864428	0.0829815	0.294741
39	0.299158	0.303769	0.215826	0.221831	0.725888
40	0.300636	0.315195	0.240509	0.252566	0.800666
41	0.300385	0.285324	0.0950503	NA	0.324565
42	0.288024	0.298247	0.228871	0.229938	0.782588
43	0.274587	0.270726	0.0871383	NA	0.31959
44	0.27207	0.283057	0.241365	0.237145	0.861985
45	0.282564	0.278171	0.216475	0.215759	0.770835
46	0.288515	0.292579	0.227381	0.221446	0.772383
47	0.249984	0.243352	NA	NA	#DIV/0!
48	0.285114	0.282852	0.173693	0.178943	0.620876
49	0.335495	0.315151	0.226346	0.226748	0.696376
50	0.283764	0.286577	0.261118	0.26153	0.916379
51	0.287192	0.285497	0.090851	0.0883057	0.312834
52	0.27175	0.308868	0.202996	0.203081	0.699387
53	0.304933	0.289238	0.210675	0.208831	0.706036
54	0.316605	0.282822	0.048511	NA	0.161858
55	0.279124	0.27525	0.190361	0.188182	0.68283
56	0.286977	0.282082	0.242019	0.241472	0.849633
57	0.305155	0.288211	NA	0.0755093	0.254512
58	0.278258	0.284111	NA	NA	NA
59	0.268265	0.267787	0.215525	0.206851	0.787938
60	0.271085	0.264658	0.217187	0.217373	0.811137
61	0.310219	0.294918	0.218489	0.235108	0.749577
62	0.318974	0.311429	0.201965	0.204663	0.645029
63	0.283277	0.281608	0.226956	0.222958	0.796471
64	0.275888	0.255078	0.153476	0.14904	0.569747
65	0.301067	0.287446	0.176605	0.174974	0.597401
66	0.296247	0.254509	0.187772	0.190467	0.686763
67	0.309186	0.308816	0.263711	0.258861	0.845583
68	0.276826	0.29342	0.153846	0.151182	0.534907
69	0.276173	0.280851	0.198183	0.183605	0.685407
70	0.257015	0.27675	0.189668	0.174203	0.681708
71	0.27578	0.296749	0.244757	0.240784	0.848063
72	0.284898	0.290339	0.230662	0.22553	0.793051
73	0.318559	0.295641	0.212237	0.218572	0.701414
74	0.305916	0.297443	NA	NA	NA
75	0.284205	0.281179	0.270103	0.259494	0.936702
76	0.282493	0.279537	0.100558	NA	0.357837
77	0.306138	0.304521	0.0885641	NA	0.290061
78	0.295787	0.285226	0.180791	0.182112	0.624605
79	0.256202	0.269729	0.235655	0.229049	0.883585
80	0.284026	0.277229	0.241314	0.235302	0.849198
81	0.286078	0.291985	0.200548	0.188751	0.673454
82	0.264167	0.262248	0.202672	0.2001	0.765124
83	0.264231	0.282628	0.103518	0.0990975	0.370508
84	0.311332	0.302581	0.248593	0.245448	0.80474
85	0.305882	0.278846	0.19701	0.209047	0.694437
86	0.271784	0.277733	0.231425	0.232497	0.844236
87	0.298291	0.289124	0.24681	0.231617	0.814462
88	0.298394	0.293248	0.172005	0.178056	0.591677
89	0.295071	0.278224	0.203156	0.206411	0.71441
90	0.287191	0.275424	0.0939012	0.0899449	0.326771
91	0.293892	0.274648	NA	NA	NA
92	0.281969	0.275905	0.217029	0.211602	0.76833
93	0.288191	0.295246	0.186991	0.187445	0.641776
94	0.31628	0.312589	0.253776	0.245419	0.793798
95	0.30718	0.304539	0.221597	0.237492	0.750489
96	0.294932	0.280736	0.0797563	NA	0.277091

## Sheet: WAxWE
WAxWE
Segregant	YPD_1	YPD_2	MPA_1	MPA_2	Relative MPA/YPD
1	0.335973	0.331698	0.14651	0.163956	0.464997
2	0.377957	0.384699	0.294825	0.311965	0.795627
3	0.327415	0.316541	0.147346	0.170687	0.493873
4	0.283761	0.266789	0.231839	0.265127	0.902671
5	0.322704	0.315345	0.23383	0.289791	0.820661
6	0.341469	0.348084	0.20295	0.22683	0.623273
7	0.327508	0.320571	0.282056	0.312267	0.917053
8	0.34148	0.341706	0.161397	0.201586	0.531309
9	0.357709	0.360035	0.279802	0.313369	0.826437
10	0.355245	0.355454	0.266329	0.285649	0.776668
11	0.312861	0.323255	0.126031	0.16037	0.450233
12	0.319474	0.307393	0.253156	0.268989	0.832943
13	0.331039	0.323716	0.261952	0.276816	0.822855
14	0.325413	0.33064	0.265611	0.289068	0.845479
15	0.319353	0.309816	0.231221	0.275489	0.805364
16	0.321307	0.328872	0.242263	0.261256	0.774432
17	0.298561	0.30919	0.242765	0.253009	0.815752
18	0.337754	0.346578	0.246825	0.261368	0.742612
19	0.342893	0.324112	0.258666	0.289248	0.821454
20	0.377536	0.357866	0.279946	0.310836	0.803345
21	0.318466	0.324364	0.255799	0.273055	0.822697
22	0.307362	0.312692	0.22042	0.241521	0.745003
23	0.281375	0.290248	0.23994	0.253074	0.862483
24	0.334855	0.319587	0.266841	0.291945	0.853836
25	0.314603	0.303329	0.279621	0.303641	0.943894
26	0.335041	0.324975	0.236545	0.25516	0.744988
27	0.322171	0.315435	0.121708	0.138314	0.40781
28	0.288555	0.286598	0.233018	0.251162	0.841829
29	0.332845	0.332199	0.265317	0.284436	0.826642
30	0.316131	0.32074	0.245798	0.267613	0.806145
31	0.297002	0.308438	0.23434	0.258294	0.813679
32	0.312637	0.299807	0.227788	0.255039	0.788361
33	0.273915	0.281125	0.229132	0.242314	0.849392
34	0.304089	0.314739	0.257342	0.271531	0.854636
35	0.263814	0.262331	0.148045	0.167274	0.5993
36	0.315977	0.319969	0.231249	0.255439	0.765298
37	0.295286	0.297075	0.128343	0.144601	0.460773
38	0.325349	0.316912	0.2488	0.268276	0.805087
39	0.335378	0.330419	0.279301	0.294539	0.861885
40	0.294147	0.286627	0.246793	0.269682	0.88929
41	0.318723	0.336111	0.291755	0.297672	0.900116
42	0.293935	0.295962	0.145686	0.166162	0.528649
43	0.288293	0.298822	0.134104	0.151387	0.48626
44	0.305676	0.306011	0.255037	0.278845	0.872802
45	0.308524	0.319486	0.233464	0.256377	0.779988
46	0.315719	0.312651	0.268679	0.286095	0.882879
47	0.279397	0.284626	0.133293	0.146502	0.496072
48	0.28018	0.269157	0.213779	0.24044	0.82685
49	0.340175	0.335404	0.24723	0.275529	0.773794
50	0.296429	0.290224	0.254642	0.26247	0.881462
51	0.308508	0.307756	0.127971	0.143825	0.441038
52	0.323894	0.3315	0.2765	0.29027	0.864777
53	0.308462	0.308088	0.0847175	0.0994954	0.29878
54	0.303981	0.303352	0.0918117	0.111354	0.334522
55	0.323482	0.332231	0.26915	0.285787	0.846311
56	0.276476	0.26378	0.223567	0.241691	0.861181
57	0.309876	0.311917	0.236738	0.261885	0.801912
58	0.300384	0.309424	0.23107	0.251675	0.791635
59	0.310799	0.304978	0.23878	0.279595	0.841822
60	0.292138	0.303223	0.240257	0.258355	0.837494
61	0.333341	0.333603	0.193055	0.212207	0.607641
62	0.336722	0.334402	0.144094	0.177176	0.478705
63	0.308388	0.305467	0.260141	0.270157	0.863882
64	0.277149	0.285879	0.256793	0.265703	0.928011
65	0.31577	0.314073	0.232644	0.258347	0.779547
66	0.315027	0.302399	0.243453	0.256858	0.810316
67	0.303835	0.317672	0.121056	0.139487	0.419211
68	0.252596	0.241941	0.214946	0.240632	0.92122
69	0.279145	0.295613	0.240885	0.243311	0.842436
70	0.288702	0.290734	0.243939	0.255588	0.862092
71	0.306896	0.312606	0.209229	0.233058	0.713939
72	0.312008	0.316164	0.246352	0.26652	0.816452
73	0.328052	0.337669	0.264238	0.276488	0.812239
74	0.303155	0.300923	0.244782	0.261239	0.837675
75	0.291233	0.29702	0.223297	0.249976	0.804541
76	0.355029	0.342591	0.258672	0.283926	0.777784
77	0.313107	0.304925	0.151971	0.176033	0.530724
78	0.357744	0.341795	0.294657	0.305176	0.857469
79	0.336618	0.342253	0.243025	0.267763	0.752408
80	0.281548	0.283998	0.245357	0.264404	0.901363
81	0.285901	0.289514	0.233706	0.2498	0.840273
82	0.321516	0.333254	0.270012	0.288581	0.853113
83	0.296047	0.288243	0.25446	0.277196	0.909919
84	0.316452	0.31797	0.142169	0.179156	0.506485
85	0.314446	0.293109	0.128141	0.14419	0.448241
86	0.331621	0.330804	0.2542	0.273642	0.796831
87	0.358018	0.349619	0.263292	0.287408	0.778223
88	0.320181	0.322738	0.277525	0.282818	0.871561
89	0.309968	0.313008	0.281428	0.28529	0.909695
90	0.329694	0.316524	0.234929	0.251745	0.75311
91	0.321898	0.318443	0.220002	0.258136	0.746693
92	0.312479	0.302616	0.162386	0.192471	0.576913
93	0.322062	0.326081	0.228379	0.253213	0.743033
94	0.31655	0.325219	0.230568	0.252881	0.753306
95	0.289161	0.297001	0.206041	0.237884	0.757343
96	0.379996	0.382874	0.271566	0.299004	0.747926
