# Supplementary material for: Genetic basis of mycotoxin susceptibility differences between budding yeast isolates
Source: Sci Rep. 2017 Aug 23;7:9173. doi: 10.1038/s41598-017-09471-z (PMC5569051; doi:10.1038/s41598-017-09471-z)
Supplement: Supplementary file 4 — Supplementary Dataset 3 [file 41598_2017_9471_MOESM4_ESM.xlsx]

## Sheet: Hoja1
Table S3. QTLs obtained from the linkage map.
QTL	Cross	Chromosome	Position	LOD Score	p-value	Explained Variance (%)
QTL1	WA x NA	1	190	7	0	28.52
QTL1	WA x WE	1	190	7.44	0	30.01
QTL2	WA x WE	3	231	3.67	0.006	16.14
QTL3	WA x WE	6	36	4.71	0	20.22
QTL4	WA x NA	8	431	4.98	0.001	21.25
QTL4	WA x SA	8	497	6.01	0.001	25.05
