# Supplementary material for: Genetic basis of mycotoxin susceptibility differences between budding yeast isolates
Source: Sci Rep. 2017 Aug 23;7:9173. doi: 10.1038/s41598-017-09471-z (PMC5569051; doi:10.1038/s41598-017-09471-z)
Supplement: Supplementary file 5 — Supplementary Dataset 4 [file 41598_2017_9471_MOESM5_ESM.xlsx]

## Sheet: Table S4
Table S4. Relative growth rates of reciprocal hemizygotes’ subjected to MPA. The second genotype on each row denotes the deleted allele.
Reciprocal Hemizygote	R1	R2	R3	R4	Average	t-test
Chrm I-R
WA x NA ∆	0.395178	0.385989	0.374829	0.411463	0.391865	0.00215871
NA x WA ∆	0.484442	0.452828	0.436962	0.452299	0.456633
WA x WE ∆	0.52582	0.45051	0.487002	0.451781	0.478778	0.00337934
WE x WA ∆	0.56553	0.569483	0.553552	0.566887	0.563863
Chrm VIII-R
WA x SA ∆	0.441986	0.40313	0.43285	0.412332	0.422575	7.30192e-05
SA x WA ∆	0.538124	0.522823	0.532717	0.510879	0.526136
NA x WA ∆	0.380839	0.388086	0.474823	0.471977	0.428931	0.0485946
WA x NA ∆	0.355358	0.365171	0.377438	0.359437	0.364351
