# Supplementary material for: Genetic basis of mycotoxin susceptibility differences between budding yeast isolates
Source: Sci Rep. 2017 Aug 23;7:9173. doi: 10.1038/s41598-017-09471-z (PMC5569051; doi:10.1038/s41598-017-09471-z)
Supplement: Supplementary file 6 — Supplementary Dataset 5 [file 41598_2017_9471_MOESM6_ESM.xlsx]

## Sheet: Tabla S5a
Table S5a. Genotype (G), Environment (E) and Genotype x Environment (GxE) contributions towards gene expression differences between WA and SA parental strains grown in YPD and MPA. Log2 values are informed as WA/SA.
Gene	YPD			MPA			G		E		GxE
	logFC	PValue	FDR	logFC	PValue	FDR	P_value	FDR	P_value	FDR	P_value	FDR
YAL061W	0.171311	0.631124	0.858521	1.0045	4.86734e-09	1.72247e-08	0.00536905	0.0148412	5.21452e-36	1.14928e-33	0.051502	0.112387
YAL060W	-0.0989761	0.743022	0.922252	1.72123	1.45541e-42	3.47145e-41	4.83756e-07	3.71067e-06	2.4546e-20	6.81925e-19	8.92179e-09	2.37867e-07
YAL054C	-0.983523	0.000791542	0.0116475	1.42214	7.25738e-22	6.4018e-21	0.205752	0.314187	0.000306765	0.00083746	4.51615e-12	2.84388e-10
YAL043C	-0.225667	0.437358	0.712432	-0.327154	0.00306317	0.00562177	0.0695868	0.13022	0.442764	0.541044	0.717303	0.83559
YAL038W	-0.375047	0.429977	0.705628	-2.29006	1.08329e-73	7.22959e-72	7.39627e-06	4.37425e-05	4.19898e-05	0.000136622	0.000502845	0.00254385
YAL035W	-0.52253	0.096986	0.316282	-2.49641	1.25892e-68	7.0489e-67	3.51665e-17	1.12874e-15	0.13314	0.194977	2.456e-09	7.72777e-08
YAL026C-A	-0.474067	0.111443	0.343907	-0.984502	3.09836e-07	9.27963e-07	2.76528e-05	0.000143067	0.232264	0.314763	0.120338	0.220971
YAL017W	-0.588061	0.0463429	0.200779	0.457724	0.000208523	0.000457863	0.758325	0.854473	0.0923291	0.141774	0.000955179	0.00432875
YAL012W	-0.161363	0.608004	0.844657	0.146247	0.210607	0.275214	0.954036	1	9.90764e-05	0.000297769	0.332784	0.479383
YAR014C	-0.23283	0.328955	0.623208	0.130124	0.29889	0.375502	0.78321	0.874209	0.357003	0.452464	0.165252	0.282476
YBL107C	0.412006	0.162343	0.424625	0.0840244	0.744574	0.821131	0.154841	0.24942	1.2018e-22	4.70194e-21	0.403541	0.552287
YBL106C	-0.0714474	0.790579	0.946236	0.647876	2.32223e-09	8.43947e-09	0.0412782	0.0841084	3.80662e-06	1.50715e-05	0.0157681	0.0430464
YBL105C	-0.381896	0.0886554	0.301931	-0.331868	0.00149669	0.00288609	0.0023446	0.00731594	0.0224402	0.0404953	0.835041	0.929041
YBL104C	-0.192829	0.458322	0.726172	0.18784	0.232212	0.300534	0.954079	1	9.88471e-05	0.000297351	0.210296	0.340469
YBL103C	-0.131106	0.64082	0.864589	0.791788	1.03809e-11	4.63424e-11	0.0317689	0.0673472	0.36734	0.46423	0.00359449	0.0128538
YBL102W	-0.40074	0.0727119	0.269287	0.184324	0.202944	0.266042	0.427686	0.553072	0.336463	0.430058	0.0180548	0.0482533
YBL101C	-0.806638	0.00107181	0.014753	0.182375	0.137364	0.186857	0.0282572	0.0609779	0.372603	0.469536	0.000225664	0.00131497
YBL098W	-1.4774	8.1635e-09	4.83568e-07	-0.515161	2.59733e-06	7.02439e-06	3.74806e-14	8.31615e-13	2.18321e-05	7.49891e-05	0.000155963	0.000983994
YBL097W	-0.0869889	0.731316	0.915288	-0.305495	0.0267689	0.0421904	0.183733	0.286858	0.0286838	0.0502803	0.404776	0.553542
YBL096C	0.756228	0.0930422	0.310824	0.236771	0.398388	0.482167	0.0485183	0.0959052	0.0984943	0.149918	0.300362	0.444194
YBL095W	0.490822	0.0598219	0.235404	1.24168	7.17419e-14	3.7264e-13	1.32172e-09	1.57747e-08	2.32748e-10	1.82771e-09	0.010011	0.0294713
YBL091C-A	0.0672554	0.789488	0.946165	-0.674296	1.4294e-05	3.56918e-05	0.0496848	0.09786	0.0088875	0.017631	0.00607366	0.0196377
YBL091C	-0.429298	0.155854	0.415548	-1.41325	6.05535e-32	9.17608e-31	2.19608e-08	2.15438e-07	0.133218	0.195048	0.00176762	0.0072056
YBL090W	-0.210777	0.434965	0.710109	-0.304125	0.134077	0.182913	0.177771	0.279065	6.84504e-14	9.05188e-13	0.776724	0.884164
YBL089W	0.376937	0.127116	0.373935	0.666897	0.000738252	0.00149117	0.000385031	0.00152536	0.142296	0.20642	0.341685	0.488797
YBL088C	-0.39322	0.0827799	0.289466	-0.426187	0.00104064	0.00205731	0.0015862	0.00522049	0.00371785	0.00807835	0.880582	0.963816
YBL087C	0.3104	0.287552	0.577639	0.0951042	0.428804	0.513803	0.180819	0.28291	0.282963	0.372699	0.502462	0.648629
YBL086C	-0.594776	0.0367173	0.17339	0.460065	0.000237194	0.000515167	0.754029	0.850501	1.57072e-06	6.61924e-06	0.00100902	0.00452621
YBL085W	-0.6769	0.008216	0.0660378	0.0441062	0.74992	0.826338	0.034227	0.0717984	0.00173873	0.00408156	0.0109585	0.0318074
YBL084C	-0.398903	0.266358	0.554626	0.336189	0.00469931	0.00838012	0.934021	0.990021	0.30358	0.395366	0.0784473	0.157994
YBL082C	-0.284228	0.211598	0.488993	-0.556426	0.000286317	0.000615786	0.00114198	0.00390422	0.476656	0.575434	0.260334	0.398882
YBL081W	0.0213372	0.928934	1	0.388391	0.0711254	0.10295	0.186434	0.29032	0.00125518	0.00303889	0.268405	0.407882
YBL080C	-0.23162	0.318684	0.611283	0.27789	0.0276024	0.0434109	0.77958	0.87177	0.151171	0.217575	0.04201	0.0958489
YBL079W	-0.0866902	0.767598	0.934154	0.456573	1.64025e-05	4.05429e-05	0.168721	0.267206	0.110242	0.165597	0.0615519	0.130192
YBL078C	0.0971903	0.760305	0.929731	0.683029	3.83054e-08	1.25165e-07	0.0225226	0.0503276	0.0102557	0.020122	0.0990968	0.189811
YBL076C	-0.38704	0.242393	0.52594	-0.166804	0.167468	0.223786	0.145996	0.238059	0.0748844	0.117974	0.547845	0.692875
YBL075C	-0.536685	0.0474749	0.204117	1.24749	4.56587e-18	3.17545e-17	0.0259715	0.0567493	0.00177701	0.00415621	3.06567e-08	6.98972e-07
YBL071W-A	0.788015	0.00219208	0.025188	1.2297	6.95208e-20	5.48119e-19	2.96097e-13	6.02398e-12	0.0863016	0.13373	0.116709	0.215975
YBL071C	0.917217	0.000118884	0.00252561	1.20213	4.66091e-16	2.80206e-15	7.83926e-18	2.64455e-16	0.000166377	0.000479967	0.259122	0.397614
YBL070C	0.741425	0.00902857	0.0696162	0.444559	0.025894	0.0408797	9.32968e-05	0.000426538	0.000243333	0.000681746	0.334633	0.481313
YBL069W	0.344852	0.141287	0.396032	0.403052	0.00126611	0.00246978	0.00157407	0.00518831	0.00108226	0.00265327	0.825071	0.92136
YBL068W	-0.215126	0.344534	0.637011	-1.27964	3.15201e-17	2.0437e-16	6.03428e-08	5.47307e-07	0.00400859	0.00864194	5.28119e-05	0.000392793
YBL067C	-0.339161	0.244433	0.528418	0.674456	3.8868e-08	1.26878e-07	0.281557	0.401305	2.17839e-14	3.05159e-13	0.00306784	0.0112114
YBL066C	-0.67574	0.00595173	0.052361	-0.924646	2.45927e-11	1.06199e-10	1.14836e-08	1.16635e-07	0.59862	0.694887	0.359257	0.507349
YBL064C	0.374071	0.318051	0.610683	1.13503	6.4737e-25	7.11676e-24	0.000205001	0.000866114	2.18985e-10	1.72373e-09	0.0643315	0.135091
YBL063W	-0.27571	0.218601	0.497347	-0.920903	6.49195e-10	2.4822e-09	6.34793e-06	3.8053e-05	0.00160428	0.00379381	0.00952153	0.0282316
YBL061C	-0.14473	0.53153	0.787822	-0.270077	0.0627407	0.0920151	0.146159	0.238266	0.00768036	0.0154825	0.62202	0.756585
YBL060W	0.184728	0.446808	0.717187	0.231886	0.0802261	0.114656	0.0911208	0.162572	0.450569	0.549079	0.862691	0.95132
YBL059C-A	-0.0661744	0.827575	0.964677	-0.652465	0.000634569	0.00129361	0.0933342	0.165894	4.72369e-15	7.11459e-14	0.1185	0.218616
YBL058W	0.168906	0.566535	0.813539	0.0698403	0.537509	0.623221	0.354937	0.480615	0.947095	0.99721	0.729426	0.844652
YBL057C	0.611529	0.00590642	0.0520316	-0.124081	0.384844	0.468521	0.0339881	0.0713654	0.172891	0.244734	0.00313843	0.0114395
YBL056W	-0.0563417	0.854792	0.979749	-1.02865	1.70075e-20	1.39415e-19	0.00106793	0.0036892	0.129984	0.191032	0.00183996	0.00743179
YBL055C	0.148233	0.608929	0.845387	0.47633	5.24751e-06	1.3769e-05	0.0432958	0.0874914	0.000161914	0.000468113	0.315541	0.460985
YBL054W	-0.0913379	0.790187	0.946236	0.470752	0.00103105	0.00203957	0.317455	0.439492	0.000249644	0.000697652	0.168968	0.287646
YBL053W	0.526506	0.469165	0.735746	2.12936	3.98309e-16	2.40551e-15	0.00177057	0.00573311	0.0236636	0.0424251	0.0557246	0.119978
YBL052C	0.409119	0.0586815	0.23356	0.660523	2.10671e-06	5.76357e-06	1.81768e-06	1.22513e-05	4.00325e-08	2.18035e-07	0.278992	0.420297
YBL051C	-0.322649	0.261693	0.548965	-0.544697	9.32019e-07	2.64854e-06	0.0031026	0.00932897	0.117535	0.174757	0.422632	0.570895
YBL050W	0.751635	0.0118081	0.0838882	0.172267	0.130077	0.178207	0.00134212	0.00450004	2.54096e-06	1.03709e-05	0.0500186	0.109641
YBL049W	0.313868	0.370332	0.6599	1.36838	3.45281e-19	2.56035e-18	2.1053e-05	0.000112169	0.286395	0.376695	0.00754745	0.023451
YBL047C	-0.831824	0.0036778	0.0370059	-0.176871	0.132511	0.181	0.000431537	0.00168437	0.837377	0.906919	0.0175461	0.0471031
YBL046W	0.356645	0.105293	0.332856	0.233182	0.0341258	0.0528402	0.00525087	0.0145773	0.138556	0.201924	0.574676	0.717195
YBL045C	-0.46113	0.111585	0.344184	-0.108375	0.336446	0.416273	0.052982	0.103125	2.75132e-05	9.27204e-05	0.204775	0.333699
YBL044W	0.230762	0.45943	0.726757	-1.83556	8.52306e-14	4.41662e-13	0.000460485	0.00178158	0.285402	0.375464	1.92947e-08	4.67314e-07
YBL043W	0.995532	0.00560504	0.0503768	3.7699	4.65949e-176	2.3681e-173	5.73214e-23	2.8932e-21	3.28951e-05	0.000109133	1.54057e-10	6.57178e-09
YBL042C	0.0861867	0.733066	0.916263	-0.499093	0.000807966	0.00162306	0.198877	0.306021	0.00053089	0.001388	0.0450974	0.101114
YBL040C	0.874135	0.0040335	0.0395978	-0.185955	0.145697	0.197137	0.0253058	0.0555332	0.00216098	0.00496125	0.000888451	0.00406535
YBL039C	0.734312	0.0149024	0.0967192	-0.181223	0.41861	0.503579	0.137892	0.227368	3.31712e-09	2.15028e-08	0.0232753	0.0593966
YBL038W	0.712102	0.00421146	0.0410399	-0.329474	0.0210712	0.0337007	0.0960707	0.170072	2.06611e-33	2.84607e-31	8.67932e-05	0.000599036
YBL037W	0.336799	0.125438	0.371145	0.52394	8.96955e-06	2.2881e-05	7.43895e-05	0.00035058	0.00299221	0.00664131	0.411941	0.560674
YBL036C	0.831032	0.00221612	0.0253759	0.386479	0.00247626	0.00461123	6.7045e-06	4.00815e-05	4.20085e-13	4.99569e-12	0.105514	0.199612
YBL035C	-0.0364558	0.882164	0.996574	-0.394046	0.0291204	0.0455704	0.169722	0.268533	0.119739	0.177594	0.204312	0.33323
YBL034C	0.202161	0.407607	0.68683	0.10861	0.39245	0.476465	0.200964	0.308587	0.126665	0.186735	0.732207	0.846945
YBL033C	0.143839	0.556895	0.806541	0.478559	8.4869e-05	0.000195308	0.0124369	0.0304566	0.0872854	0.135065	0.205622	0.334787
YBL032W	0.465236	0.0671099	0.254387	0.123334	0.292769	0.368671	0.0183424	0.0425394	0.112161	0.168013	0.192508	0.318694
YBL031W	0.191909	0.424245	0.700746	-0.3126	0.0402448	0.0613091	0.779972	0.872028	0.301855	0.393473	0.0698986	0.143844
YBL030C	-0.626617	0.0259629	0.139576	0.593884	1.05691e-07	3.30011e-07	0.993767	1	0.0118279	0.0228273	6.7281e-06	6.9078e-05
YBL029W	0.649864	0.0122594	0.0856106	2.36464	4.41643e-33	7.0996e-32	2.09267e-18	7.2825e-17	0.000589121	0.00152756	2.91061e-07	4.72849e-06
YBL028C	0.726177	0.0115679	0.0828053	-0.488747	0.100095	0.140438	0.518501	0.644442	0.014742	0.0277388	0.00656538	0.020961
YBL026W	0.531471	0.029724	0.152981	-0.856611	1.10824e-06	3.12245e-06	0.406946	0.533239	0.0107555	0.0209224	5.52008e-06	5.83047e-05
YBL025W	0.895109	0.000347137	0.00598834	0.373571	0.0220961	0.0352375	5.84722e-07	4.40842e-06	0.704224	0.792162	0.0469266	0.104506
YBL024W	-0.426118	0.0553892	0.225066	-1.87044	2.81045e-31	4.13555e-30	6.01454e-17	1.88475e-15	0.00347554	0.00759427	2.46355e-08	5.71542e-07
YBL023C	-0.024225	0.924399	1	-0.180686	0.297685	0.37413	0.580956	0.702888	4.32081e-06	1.69249e-05	0.603085	0.741327
YBL022C	-0.81754	0.00262014	0.0289486	-0.636807	3.9141e-06	1.03857e-05	6.68318e-08	6.01214e-07	3.47314e-22	1.24806e-20	0.49905	0.645232
YBL021C	0.41925	0.130006	0.378726	0.164971	0.319391	0.397778	0.048517	0.0959052	6.5587e-08	3.43086e-07	0.41536	0.564282
YBL020W	-0.0282108	0.900059	1	-0.161241	0.247755	0.31828	0.523421	0.649196	0.176019	0.24863	0.572893	0.715834
YBL019W	0.219841	0.370041	0.659882	0.851234	3.56617e-08	1.16815e-07	0.000119762	0.000536497	0.147103	0.212554	0.0269497	0.066939
YBL017C	-0.280957	0.302537	0.593545	0.743581	2.68139e-12	1.24936e-11	0.069046	0.129344	0.608946	0.704276	0.00016007	0.00100416
YBL015W	-0.519604	0.0349023	0.16869	1.19969	1.29592e-20	1.06494e-19	0.0090337	0.0231694	5.37447e-07	2.42898e-06	8.83222e-11	4.02749e-09
YBL014C	0.0102776	0.966205	1	-0.178569	0.156182	0.210205	0.599749	0.719046	0.00172948	0.00406373	0.448255	0.595153
YBL013W	-0.623622	0.066271	0.252221	-0.517613	0.0542659	0.080425	0.0158392	0.0374566	0.00154804	0.00367	0.813931	0.91309
YBL011W	-0.708698	0.00522483	0.0480981	-0.616043	2.22776e-08	7.42625e-08	4.8893e-07	3.74601e-06	0.000120888	0.000357954	0.724557	0.841372
YBL010C	-0.0334294	0.915582	1	-0.0920142	0.693193	0.772519	0.807647	0.892835	0.0710225	0.112614	0.874567	0.959615
YBL009W	-0.29541	0.185516	0.458035	-0.878783	3.39715e-10	1.3281e-09	4.60213e-06	2.84386e-05	0.37302	0.469882	0.0166247	0.0449948
YBL008W	-0.357546	0.170107	0.436732	-0.484286	0.00577026	0.0101313	0.00649932	0.017533	3.54686e-10	2.70182e-09	0.660658	0.789494
YBL007C	-0.389054	0.165657	0.429213	0.219541	0.0524414	0.0781593	0.617493	0.734593	0.184811	0.258892	0.0257105	0.0646379
YBL006C	0.619143	0.0102522	0.0759377	0.64703	7.34625e-05	0.000170364	5.81586e-07	4.39479e-06	0.0244105	0.0436458	0.924477	0.992957
YBL005W	0.0818343	0.776784	0.939794	1.46532	5.03347e-33	8.03289e-32	2.55518e-06	1.6711e-05	0.00302593	0.00670883	2.27081e-05	0.000193487
YBL004W	-0.200813	0.460264	0.727503	-0.71983	1.52537e-05	3.79019e-05	0.00652305	0.0175684	0.000289622	0.000795258	0.105861	0.200041
YBL002W	-0.277166	0.425498	0.701998	-1.48943	5.28017e-23	5.07065e-22	2.95337e-05	0.000151612	0.000204736	0.000580745	0.00241902	0.00928296
YBL001C	0.295207	0.268218	0.557127	-0.38298	0.00463082	0.00827361	0.893204	0.959076	0.000644523	0.00165691	0.0264679	0.0660398
YBR001C	-1.11902	0.00183861	0.0220466	0.509947	0.000825322	0.0016554	0.195818	0.301807	0.0087425	0.0173694	0.000160763	0.0010066
YBR002C	-0.184659	0.414599	0.692607	0.421988	0.00043324	0.000905829	0.263943	0.38213	0.0707502	0.112317	0.0110506	0.0319907
YBR003W	-0.403715	0.138644	0.390794	0.465911	0.00027165	0.000586342	0.764727	0.86003	0.0136549	0.0258996	0.00481023	0.0162024
YBR004C	0.453082	0.0841532	0.291405	0.730775	1.94067e-07	5.92787e-07	8.56978e-05	0.000397359	0.0940299	0.143985	0.384521	0.533121
YBR005W	-0.236998	0.332953	0.626729	0.416899	0.000138792	0.000310847	0.421603	0.546703	0.476325	0.575139	0.0132352	0.0372394
YBR006W	0.311019	0.188701	0.462443	0.42845	0.000526621	0.00108629	0.00224781	0.00706729	0.00352915	0.00769616	0.651803	0.780747
YBR007C	-0.377002	0.119726	0.360105	0.0570758	0.633813	0.717055	0.2683	0.387252	0.0810876	0.12657	0.0976659	0.187668
YBR008C	0.168877	0.464256	0.730213	0.307552	0.0418251	0.0634823	0.0524569	0.102328	0.631401	0.724419	0.602226	0.740684
YBR011C	0.0575191	0.85433	0.979618	-0.145747	0.215916	0.28165	0.867977	0.94083	4.8144e-05	0.000154154	0.509453	0.655324
YBR012C	0.900661	0.00861915	0.0683634	1.83262	4.13507e-27	5.03138e-26	1.10279e-10	1.58859e-09	0.00368437	0.00800823	0.0254059	0.0639695
YBR013C	-0.12546	0.718003	0.908623	0.666124	0.00214041	0.00403127	0.221097	0.333338	2.35455e-05	8.03318e-05	0.066774	0.138883
YBR014C	0.531132	0.0946799	0.312775	0.728034	1.50524e-11	6.60366e-11	0.00025953	0.00106717	0.774116	0.853645	0.581054	0.72228
YBR015C	-0.186697	0.496936	0.760188	0.28375	0.00947713	0.0160265	0.637822	0.75151	0.0749728	0.118085	0.0873786	0.17241
YBR016W	0.166615	0.509846	0.770024	1.05742	1.98668e-16	1.22103e-15	6.50851e-06	3.89803e-05	1.04908e-05	3.84508e-05	0.00126975	0.00546588
YBR017C	-0.386315	0.181752	0.452632	-0.733133	1.12096e-11	4.99067e-11	0.000161684	0.000702863	0.310626	0.403033	0.226762	0.359385
YBR019C	0.156373	0.617412	0.850364	1.40118	3.79322e-19	2.80647e-18	3.6163e-06	2.28813e-05	1.02993e-07	5.22631e-07	0.000242275	0.00139419
YBR020W	0.0992702	0.744823	0.923008	1.07784	1.24285e-11	5.5222e-11	0.000228733	0.000953583	1.08367e-05	3.95649e-05	0.00270263	0.0101245
YBR021W	0.303117	0.286533	0.576821	1.18016	1.24531e-18	8.97246e-18	3.52349e-06	2.23368e-05	4.76731e-05	0.00015272	0.00656366	0.020961
YBR022W	0.346187	0.16473	0.427195	1.5783	2.24525e-17	1.48195e-16	9.67816e-11	1.40952e-09	0.267772	0.355739	2.88154e-05	0.000235748
YBR023C	-0.474856	0.0714141	0.266572	0.41798	0.0048878	0.00868811	0.928217	0.986316	0.17875	0.251574	0.00416092	0.0144724
YBR024W	-0.0529037	0.858697	0.981979	0.0535349	0.671485	0.751619	0.910417	0.972641	0.000280655	0.000775342	0.780251	0.886799
YBR025C	-0.106085	0.709804	0.905118	-0.539898	8.43074e-05	0.000194151	0.0481631	0.0953457	1.09682e-06	4.72454e-06	0.153831	0.266323
YBR026C	-0.232675	0.457063	0.725125	0.713493	1.80115e-09	6.59291e-09	0.161874	0.258591	0.0217456	0.0393385	0.00827557	0.0251925
YBR028C	0.056338	0.806397	0.955671	-0.204252	0.278708	0.352966	0.730455	0.830714	8.22924e-23	3.23879e-21	0.359239	0.507349
YBR029C	0.178114	0.436594	0.711363	-0.0197669	0.889644	0.9525	0.417251	0.542303	2.59693e-09	1.71195e-08	0.41261	0.561241
YBR030W	0.212413	0.339433	0.633171	0.0937402	0.474374	0.560879	0.153898	0.248312	0.167292	0.237623	0.615133	0.751387
YBR032W	0.313115	0.311387	0.603678	0.691669	2.35154e-06	6.39105e-06	0.00153619	0.00507865	3.1837e-08	1.76451e-07	0.251457	0.388829
YBR033W	0.0525617	0.831576	0.966886	0.811065	2.87009e-10	1.13075e-09	0.00115526	0.00394146	0.111863	0.16761	0.00536953	0.0176809
YBR034C	0.0606383	0.788017	0.945763	-0.465131	0.00231343	0.00433367	0.174721	0.275585	5.7887e-11	5.02955e-10	0.0382259	0.0888088
YBR035C	0.447901	0.131365	0.380337	0.100615	0.394198	0.478322	0.0616227	0.117387	0.0573923	0.0932836	0.256155	0.394341
YBR036C	0.182526	0.404687	0.684211	0.293779	0.00955758	0.0161502	0.0202011	0.0461401	1.27812e-06	5.44871e-06	0.621189	0.756432
YBR037C	0.293392	0.183374	0.455352	0.0946454	0.520745	0.606801	0.089271	0.159962	0.0121145	0.0233191	0.413864	0.562365
YBR038W	0.213992	0.37843	0.665679	-0.0522248	0.659967	0.741439	0.426687	0.552283	0.224757	0.306221	0.281245	0.422443
YBR039W	-0.433441	0.0813139	0.286529	0.349705	0.00230555	0.00432257	0.823784	0.905998	0.00520357	0.0108983	0.00174203	0.00712767
YBR041W	-0.751726	0.000975816	0.0136799	-0.364326	0.00512698	0.00907905	8.4177e-06	4.91243e-05	1.90408e-06	7.92308e-06	0.112692	0.209656
YBR042C	0.0125886	0.965478	1	-1.00691	2.83903e-08	9.36937e-08	0.00935526	0.0238922	1.82451e-16	3.22558e-15	0.00237116	0.00912295
YBR043C	0.0121343	0.960031	1	1.31391	1.3102e-28	1.70403e-27	2.51128e-07	2.03738e-06	0.97496	1	3.91616e-07	6.12142e-06
YBR044C	-0.452732	0.0406812	0.184602	0.301151	0.0197575	0.0317688	0.59608	0.716206	0.00283265	0.0063318	0.00171868	0.00705393
YBR045C	-1.36608	3.52979e-06	0.000131019	1.74202	7.5958e-38	1.49807e-36	0.281679	0.401307	1.4267e-13	1.8141e-12	7.76437e-19	1.90141e-16
YBR046C	-0.842098	0.003486	0.0355432	0.832383	6.38069e-13	3.09524e-12	0.948371	1	0.00175727	0.00411732	2.54092e-07	4.18966e-06
YBR047W	-0.228319	0.485919	0.748884	2.23244	3.17588e-71	1.90755e-69	1.17064e-06	8.21686e-06	0.0645993	0.103597	2.17763e-10	8.83344e-09
YBR048W	-0.0557774	0.876384	0.993526	-1.37252	5.6234e-28	7.15873e-27	0.000725276	0.00265239	0.590297	0.686914	0.000933394	0.00424749
YBR049C	-0.154361	0.582626	0.82549	0.0270046	0.820335	0.890268	0.742568	0.841409	0.451162	0.549472	0.525971	0.671634
YBR050C	-0.0136704	0.960396	1	0.0674041	0.558294	0.643406	0.765582	0.860596	2.44337e-12	2.56437e-11	0.777103	0.884164
YBR051W	0.971104	0.00621757	0.054052	1.28039	3.19072e-05	7.67982e-05	9.34177e-07	6.69933e-06	0.000690154	0.00176257	0.512672	0.658722
YBR052C	0.0329253	0.901635	1	0.0385188	0.766355	0.8415	0.698403	0.802544	7.93275e-06	2.96839e-05	0.995673	1
YBR053C	-0.015773	0.949726	1	0.174678	0.188978	0.249565	0.477049	0.60207	0.0157701	0.0294469	0.485729	0.631963
YBR054W	2.09053	7.76472e-07	3.26761e-05	2.3779	3.38434e-29	4.49002e-28	7.26768e-16	1.96942e-14	0.525876	0.624477	0.606696	0.744796
YBR055C	-0.119755	0.582728	0.82549	-0.889391	4.25546e-13	2.08575e-12	2.76333e-05	0.000143067	0.928814	0.98214	0.000692994	0.00331794
YBR056W	0.176177	0.506099	0.767853	0.530199	0.000252812	0.000547649	0.0114365	0.0283003	0.835806	0.905811	0.235888	0.370604
YBR057C	-0.0865116	0.748263	0.923552	0.142807	0.265505	0.33806	0.775278	0.868249	0.691646	0.780403	0.449186	0.596269
YBR058C	0.0756329	0.745686	0.923255	0.179204	0.0858877	0.122192	0.231581	0.345724	7.14371e-06	2.69448e-05	0.673528	0.800533
YBR058C-A	0.844424	0.00124755	0.0165978	0.0915727	0.574394	0.658629	0.00178727	0.00577304	0.231559	0.31413	0.0148539	0.0409737
YBR059C	-0.475638	0.0883111	0.301224	0.426492	0.000228749	0.000498959	0.954853	1	0.0105124	0.0205099	0.00126537	0.00545058
YBR060C	-0.14835	0.546795	0.798619	0.86165	3.79441e-11	1.6122e-10	0.00745016	0.0196884	0.0883927	0.136586	0.000235319	0.00135889
YBR061C	-0.447648	0.071888	0.267736	-0.272185	0.13188	0.180266	0.0233935	0.0519568	0.767626	0.847903	0.565815	0.709495
YBR062C	0.0758762	0.743731	0.922266	0.650163	5.6431e-08	1.8141e-07	0.00255454	0.00787075	0.000460534	0.00121608	0.0231905	0.0592715
YBR063C	-0.0345808	0.89218	1	0.28872	0.00813534	0.0139069	0.292	0.41184	1.9687e-09	1.32532e-08	0.235659	0.370554
YBR065C	-0.296804	0.308636	0.601343	0.313036	0.0399121	0.0608724	0.897582	0.962663	0.579159	0.676333	0.0767877	0.155124
YBR066C	0.214471	0.383029	0.669491	1.27647	2.88312e-19	2.15973e-18	1.22656e-08	1.24007e-07	3.84422e-11	3.42099e-10	7.0178e-05	0.000497872
YBR067C	-0.612331	0.0540093	0.22233	-2.36994	4.60231e-37	8.91714e-36	4.28305e-11	6.56177e-10	1.33896e-35	2.6828e-33	3.6415e-05	0.000286297
YBR068C	-0.217332	0.517069	0.775716	1.29763	3.33362e-28	4.29342e-27	0.00276224	0.0084282	0.000641599	0.00165004	2.52884e-05	0.000210588
YBR069C	0.369426	0.105094	0.332386	-0.0769918	0.591496	0.67601	0.199571	0.306947	0.883964	0.944685	0.0822233	0.164173
YBR070C	0.141382	0.607456	0.844406	0.259118	0.0996511	0.139935	0.148569	0.241634	0.00222858	0.00510227	0.704575	0.825124
YBR071W	-0.376218	0.156375	0.415637	-0.206956	0.140895	0.191266	0.0709369	0.132309	0.0325121	0.0562749	0.592925	0.732241
YBR072W	-0.244144	0.553761	0.804295	2.41049	2.69175e-59	1.07784e-57	4.52087e-05	0.000224078	0.0049951	0.010512	7.37919e-08	1.5059e-06
YBR073W	0.0592548	0.81279	0.958146	1.41347	2.51547e-24	2.65491e-23	1.08036e-07	9.37445e-07	0.0188503	0.0345067	9.85974e-07	1.31969e-05
YBR074W	0.341316	0.1372	0.38841	0.100874	0.404156	0.487808	0.0462819	0.0922846	9.9746e-08	5.07714e-07	0.313498	0.458494
YBR076W	-0.124366	0.593796	0.834481	0.144599	0.276571	0.350596	0.808395	0.893382	3.51466e-11	3.17039e-10	0.265521	0.404128
YBR076C-A	0.244487	0.317527	0.610033	-0.252797	0.0747562	0.107677	0.930715	0.987348	5.70463e-08	3.02478e-07	0.0443925	0.0999057
YBR077C	0.300822	0.190644	0.464171	-0.252523	0.0361695	0.0556654	0.730346	0.830714	0.000304482	0.000831572	0.0232004	0.0592739
YBR078W	-0.565221	0.144477	0.399565	-1.99767	2.76289e-43	6.86255e-42	3.93407e-08	3.68443e-07	0.0097062	0.0191232	0.00110221	0.00485715
YBR079C	-0.579907	0.0354805	0.169654	-1.26234	1.9928e-19	1.51512e-18	2.4515e-10	3.38331e-09	0.0761378	0.119749	0.0148074	0.0408967
YBR080C	-0.354105	0.129226	0.377618	-0.182815	0.0940318	0.132977	0.0349785	0.0731092	0.237628	0.320784	0.48098	0.627267
YBR081C	-0.114663	0.649643	0.87222	-0.174662	0.182646	0.242173	0.336468	0.459622	0.868357	0.932101	0.814752	0.913849
YBR082C	-0.112228	0.711771	0.906277	0.0686374	0.61205	0.696301	0.981464	1	0.0196082	0.0357951	0.58472	0.725905
YBR083W	-0.105243	0.656039	0.876355	0.176692	0.11869	0.164125	0.683048	0.790256	0.00453084	0.00963896	0.271287	0.410845
YBR084W	-0.231828	0.424219	0.700746	-1.53694	4.55665e-36	8.40944e-35	4.92703e-08	4.51838e-07	0.314998	0.407073	2.05161e-05	0.000177555
YBR085W	0.390093	0.19984	0.475613	0.137552	0.460481	0.546997	0.139329	0.229051	0.3853	0.482959	0.501108	0.64726
YBR086C	-0.475996	0.102479	0.327403	0.595869	1.30301e-06	3.65096e-06	0.603126	0.721656	0.000231137	0.000649227	0.000228653	0.00133085
YBR087W	0.0729173	0.785238	0.944315	-0.923405	4.12025e-12	1.8944e-11	0.0108591	0.0270944	1.78858e-09	1.21169e-08	0.00104386	0.0046478
YBR089C-A	0.414759	0.133049	0.382697	-0.0553183	0.711792	0.790123	0.23313	0.347349	0.571284	0.668909	0.151962	0.263997
YBR094W	-0.0287099	0.899198	1	0.313033	0.00433019	0.007768	0.167346	0.265409	0.0449713	0.0753166	0.138204	0.245383
YBR095C	0.021815	0.927589	1	0.44044	0.000145645	0.000325423	0.0528723	0.102942	0.0295237	0.0516021	0.0999633	0.191292
YBR096W	1.87486	3.65264e-10	2.68144e-08	0.702114	1.08943e-08	3.75084e-08	1.82761e-14	4.18137e-13	0.0367307	0.062626	0.000385058	0.00202869
YBR097W	-0.173434	0.433011	0.708197	1.81031	2.81425e-36	5.25246e-35	4.18051e-10	5.48443e-09	1.26968e-12	1.38533e-11	1.19953e-14	1.44206e-12
YBR098W	0.996688	0.000125966	0.0026524	2.96439	2.35208e-67	1.26343e-65	3.91103e-28	2.4168e-26	5.75611e-12	5.75786e-11	6.159e-09	1.71106e-07
YBR101C	1.00589	0.00382412	0.0380512	1.90639	8.22721e-22	7.24762e-21	2.35847e-12	4.35593e-11	0.546495	0.645025	0.0280869	0.069166
YBR102C	0.170101	0.431832	0.707335	0.0635466	0.607752	0.692433	0.227244	0.340557	8.10372e-05	0.000248755	0.625021	0.759118
YBR103W	0.140885	0.512144	0.771767	0.768496	1.48023e-09	5.46056e-09	3.90752e-05	0.000195583	0.0423515	0.0713266	0.00546027	0.0179351
YBR104W	0.753972	0.0182333	0.110306	1.11457	7.45251e-11	3.07166e-10	1.82482e-06	1.22869e-05	0.00467468	0.00990355	0.373351	0.521571
YBR105C	0.26963	0.37493	0.663363	1.33675	1.35331e-19	1.04699e-18	7.38998e-07	5.42917e-06	4.86749e-06	1.8843e-05	0.00102064	0.00456941
YBR106W	0.392013	0.189865	0.463874	-1.5805	2.38331e-23	2.34673e-22	0.00293598	0.00888048	1.07468e-05	3.92801e-05	4.40568e-08	9.7426e-07
YBR107C	-0.415544	0.0733293	0.270512	-1.02267	9.95739e-18	6.74062e-17	5.78776e-08	5.26392e-07	8.26502e-05	0.000253189	0.0170587	0.0460187
YBR108W	-0.487993	0.0694768	0.260963	-0.129655	0.273	0.346667	0.0312517	0.0663784	0.217016	0.297145	0.186622	0.310661
YBR109C	0.839186	0.00737449	0.0615193	-0.629464	5.69746e-08	1.82734e-07	0.466738	0.591722	0.208823	0.287414	1.00783e-05	9.6632e-05
YBR109W-A	-0.587771	0.0777471	0.280237	0.389348	0.284701	0.359934	0.49863	0.624303	0.0542078	0.0887843	0.0366562	0.0860081
YBR110W	0.103332	0.658183	0.878051	-0.194045	0.124452	0.171339	0.84809	0.923969	1.06002e-07	5.37075e-07	0.233082	0.367375
YBR111C	0.374954	0.232182	0.512539	0.305171	0.00542205	0.00956825	0.0395639	0.0812412	0.000718503	0.0018251	0.820719	0.918156
YBR111W-A	0.02794	0.924783	1	-0.769118	3.53107e-05	8.46201e-05	0.0555795	0.107537	2.4309e-05	8.26828e-05	0.0214058	0.0553874
YBR113W	-0.805391	0.0621435	0.242291	-0.212535	0.428343	0.513436	0.0633956	0.120279	0.0888966	0.137173	0.277583	0.418463
YBR114W	-0.509173	0.0261394	0.140181	-0.148659	0.24371	0.313572	0.0156254	0.0370836	5.52992e-05	0.000175282	0.165691	0.283014
YBR116C	-1.50887	0.00229131	0.0259668	-0.26564	0.0924285	0.130822	0.0024084	0.00748325	4.73593e-13	5.55212e-12	0.0254635	0.0640901
YBR117C	-1.80356	0.00017127	0.00339814	0.066566	0.662762	0.743771	0.00365025	0.0107364	4.76536e-12	4.8252e-11	0.000819342	0.00380442
YBR119W	0.393908	0.0935626	0.31142	0.224048	0.0474033	0.0712127	0.0105562	0.0264887	2.68618e-14	3.70794e-13	0.493905	0.639581
YBR120C	-0.0802695	0.789338	0.946165	0.465134	0.00268312	0.00496426	0.250522	0.366715	0.0255832	0.0454777	0.132944	0.23801
YBR121C	0.225762	0.53969	0.793887	-1.24418	9.49008e-24	9.69103e-23	0.0211293	0.0476652	0.000452006	0.00119547	0.000312575	0.00170524
YBR122C	-0.3061	0.260871	0.54856	-1.05532	1.0827e-13	5.56683e-13	8.1555e-06	4.77205e-05	2.03556e-13	2.50042e-12	0.00937815	0.0278689
YBR123C	-0.489873	0.0204896	0.118335	-0.295496	0.0316576	0.0492751	0.00117028	0.00398656	0.433137	0.531632	0.411078	0.55973
YBR125C	0.187522	0.430441	0.705863	0.962543	2.05531e-18	1.46016e-17	3.9001e-06	2.44431e-05	1.94565e-07	9.51527e-07	0.00231864	0.00896016
YBR126C	-0.602488	0.0572482	0.229621	0.300518	0.00939199	0.0158988	0.408161	0.534405	2.83805e-37	7.81884e-35	0.00501531	0.0167481
YBR127C	0.201503	0.486872	0.750004	0.273742	0.0121046	0.0201297	0.0678474	0.127484	5.87991e-08	3.11024e-07	0.807704	0.9081
YBR128C	0.57507	0.0120078	0.0845149	0.679078	2.30111e-06	6.2643e-06	6.89144e-07	5.10832e-06	0.0410246	0.069286	0.702358	0.823548
YBR129C	0.104546	0.630674	0.858439	-0.717646	9.09781e-07	2.5898e-06	0.023378	0.0519407	8.89635e-05	0.000270698	0.000615228	0.00300657
YBR131W	-0.050659	0.82555	0.96398	-0.575245	5.21391e-05	0.00012303	0.0254367	0.0558021	0.00739633	0.0149968	0.0419551	0.0957566
YBR132C	-0.521378	0.116728	0.355239	0.90972	9.32433e-13	4.47717e-12	0.297684	0.418072	0.0198198	0.0361413	0.000259677	0.00147128
YBR133C	0.13008	0.561246	0.809153	0.350689	0.00188549	0.0035856	0.0253035	0.0555332	0.97426	1	0.340835	0.487898
YBR134W	0.360652	0.382483	0.669091	2.34839	9.81406e-17	6.1695e-16	1.22114e-09	1.46193e-08	7.82549e-09	4.76886e-08	3.04344e-05	0.000246608
YBR136W	-0.400359	0.133635	0.383484	0.360442	0.00238571	0.00446147	0.97881	1	0.00334313	0.00733891	0.010689	0.0311209
YBR137W	0.106537	0.657186	0.877217	1.21604	4.05045e-18	2.82591e-17	9.79957e-07	6.98973e-06	0.0781718	0.122442	3.96234e-05	0.000307139
YBR138C	-0.334231	0.276002	0.56623	0.465032	0.000369822	0.000781893	0.65585	0.76779	0.000176688	0.000507057	0.025722	0.0646422
YBR139W	-0.287958	0.295158	0.586322	1.28054	1.24568e-21	1.08435e-20	0.00114416	0.00390967	9.97097e-09	5.97175e-08	2.94474e-07	4.77221e-06
YBR140C	-0.238106	0.352064	0.643352	0.656949	2.05628e-09	7.50185e-09	0.0809662	0.14756	0.00458857	0.00974924	0.000500409	0.00253347
YBR141C	1.05633	0.000199768	0.00385926	1.10038	1.0291e-06	2.9094e-06	9.76955e-10	1.20084e-08	0.76826	0.848319	0.904795	0.98106
YBR142W	0.123101	0.619583	0.851412	-2.37478	2.76658e-56	1.00433e-54	6.07735e-12	1.05446e-10	0.126271	0.186196	1.88966e-17	4.03046e-15
YBR143C	0.508423	0.0931724	0.310824	-1.03623	1.05254e-19	8.22e-19	0.127016	0.213588	1.07742e-13	1.39138e-12	3.89327e-07	6.10006e-06
YBR145W	-0.189981	0.640738	0.864589	0.714094	7.1573e-07	2.06139e-06	0.267921	0.386958	0.0159725	0.0297661	0.0745228	0.151474
YBR146W	0.827286	0.00553911	0.0500642	0.700708	3.22843e-06	8.61828e-06	8.96016e-07	6.46069e-06	5.69801e-20	1.53776e-18	0.66979	0.797237
YBR147W	1.07932	6.07559e-06	0.000210165	3.19008	2.25317e-72	1.43141e-70	1.21707e-43	1.34121e-41	0.00777882	0.0156476	3.19692e-13	2.57781e-11
YBR148W	-0.326848	0.241072	0.524108	1.3051	7.90073e-23	7.48926e-22	0.00126339	0.00426853	1.42275e-05	5.05765e-05	9.0786e-08	1.79187e-06
YBR149W	-0.108883	0.77891	0.940299	0.827959	4.58163e-11	1.92562e-10	0.0877998	0.157882	1.5449e-11	1.46766e-10	0.0305393	0.0740058
YBR150C	-0.0888427	0.732208	0.915647	0.504713	0.000247171	0.000535781	0.129943	0.217369	0.00260054	0.00586251	0.0464407	0.103634
YBR151W	-0.060819	0.824974	0.963758	-0.321514	0.00589363	0.0103314	0.200589	0.308153	0.110248	0.165597	0.326035	0.471819
YBR152W	-0.698287	0.00485339	0.0456785	-0.338321	0.0285915	0.0448171	0.000524619	0.0019947	0.0168343	0.0312664	0.212175	0.342338
YBR153W	-0.161222	0.482926	0.74671	0.178219	0.113208	0.157006	0.826802	0.908259	1.22448e-09	8.48665e-09	0.156163	0.269737
YBR154C	0.766644	0.00970288	0.0736862	-0.633968	0.000547087	0.00112429	0.626168	0.742242	6.92409e-06	2.61761e-05	0.00017769	0.00108485
YBR155W	-0.0205153	0.930474	1	-1.25728	1.90803e-15	1.09907e-14	9.10386e-06	5.28024e-05	0.118261	0.175678	3.97631e-06	4.38189e-05
YBR156C	-0.230998	0.338091	0.632258	-0.80068	5.71426e-09	2.01141e-08	0.000212767	0.000894351	0.514174	0.613446	0.0312187	0.0753351
YBR158W	0.302007	0.190541	0.464171	0.0850619	0.54901	0.634367	0.101044	0.17731	0.209858	0.288599	0.396288	0.544978
YBR159W	0.664655	0.0191979	0.113048	0.351891	0.00171408	0.00327784	0.00013648	0.000605237	1.48655e-06	6.27656e-06	0.247011	0.383508
YBR160W	0.0580676	0.80026	0.952353	-0.322051	0.00219224	0.00412418	0.345688	0.47021	1.98893e-07	9.71255e-07	0.111798	0.208419
YBR161W	0.450947	0.0731483	0.270146	-0.0270818	0.816955	0.887183	0.0906656	0.161891	3.11416e-06	1.2502e-05	0.0748917	0.151944
YBR162C	0.200969	0.584829	0.827047	-0.398654	0.00195687	0.00370991	0.708655	0.812348	0.260925	0.34776	0.145565	0.255557
YBR162W-A	0.775304	0.0190858	0.112741	-0.235184	0.0456811	0.0688447	0.134347	0.222836	0.072989	0.115406	0.00819601	0.0249848
YBR163W	0.323946	0.146865	0.401819	-0.296905	0.0123123	0.0204391	0.77606	0.86883	0.447747	0.546319	0.00844534	0.0255798
YBR164C	0.13586	0.600044	0.839045	-0.921757	1.32724e-15	7.7361e-15	0.00962952	0.0245075	0.000249313	0.000697318	0.000143529	0.000918079
YBR165W	0.465548	0.100899	0.324431	-0.0958905	0.375535	0.458795	0.142829	0.234049	4.72731e-07	2.15714e-06	0.0417967	0.0954941
YBR166C	0.239694	0.360104	0.651481	-0.682602	4.44331e-09	1.57748e-08	0.169102	0.267616	7.48396e-08	3.88719e-07	0.000994966	0.00447532
YBR167C	-0.245125	0.345123	0.637112	-1.46586	1.762e-13	8.91391e-13	1.36682e-06	9.43366e-06	8.00863e-07	3.51614e-06	0.000176371	0.00107978
YBR168W	-0.240308	0.2798	0.569645	-1.05518	2.86562e-13	1.42355e-12	1.41133e-06	9.71043e-06	5.0587e-05	0.000161196	0.00122533	0.00531049
YBR169C	-0.233515	0.439754	0.713155	1.89195	2.48652e-41	5.55014e-40	8.25072e-07	5.98177e-06	5.46354e-15	8.19159e-14	5.67643e-11	2.71975e-09
YBR170C	-0.0254854	0.908587	1	-0.297904	0.0295701	0.0461976	0.236836	0.351428	0.0251969	0.0448458	0.251006	0.388313
YBR171W	0.29594	0.192272	0.466328	-0.87798	3.44379e-10	1.34475e-09	0.0505146	0.0991543	2.75185e-09	1.80508e-08	4.31882e-06	4.69672e-05
YBR172C	0.016161	0.953673	1	-0.0955816	0.39637	0.480341	0.873693	0.944968	0.0412393	0.0696131	0.670804	0.797869
YBR175W	0.59861	0.0137267	0.0920194	0.563489	0.000749446	0.0015124	4.61581e-05	0.000227251	1.15806e-08	6.86119e-08	0.892516	0.97141
YBR176W	0.563873	0.0181141	0.109697	1.17062	2.99079e-17	1.9449e-16	5.32318e-11	8.09123e-10	0.844858	0.913113	0.023658	0.06028
YBR177C	0.123065	0.681396	0.892965	0.980249	3.24555e-18	2.27154e-17	0.000225472	0.000941177	3.7936e-10	2.87323e-09	0.00496903	0.0166271
YBR178W	0.16372	0.613009	0.847629	0.705624	0.00739946	0.0127379	0.0266851	0.0580783	0.0645601	0.103559	0.179601	0.30224
YBR179C	-0.301864	0.1961	0.47114	-0.399557	0.0119861	0.0199527	0.0141073	0.0339562	4.47786e-17	8.48355e-16	0.713118	0.83213
YBR180W	-0.57116	0.0836675	0.291313	-1.29253	3.41531e-07	1.01736e-06	6.54265e-05	0.000311572	0.000931686	0.00231243	0.0990506	0.189778
YBR182C	0.124977	0.574904	0.818972	0.0188158	0.879141	0.942782	0.46314	0.588674	1.14503e-16	2.08566e-15	0.65762	0.786716
YBR183W	0.590756	0.0646962	0.24895	-0.427927	0.000687515	0.00139552	0.561405	0.684873	0.548573	0.64713	0.0027353	0.0102247
YBR184W	0.429679	0.227652	0.509346	-0.697678	0.000162249	0.000360208	0.723261	0.824962	4.0307e-09	2.56259e-08	0.0118733	0.0341035
YBR185C	0.0560426	0.814154	0.958146	0.126713	0.463366	0.54993	0.451286	0.577027	5.02768e-27	3.42712e-25	0.826512	0.922657
YBR186W	0.321101	0.239964	0.523075	-0.559938	0.00346716	0.00631235	0.588907	0.710326	0.969198	1	0.00558783	0.0182995
YBR187W	0.48865	0.0951509	0.313547	-0.392101	0.00263441	0.00487824	0.683423	0.790437	0.894648	0.953484	0.0101585	0.0298524
YBR188C	0.214313	0.400702	0.682308	-0.722946	6.93034e-06	1.79423e-05	0.122421	0.207392	0.261664	0.348463	0.000783753	0.0036675
YBR190W	-0.0326736	0.949746	1	-0.495929	0.112712	0.156414	0.340764	0.464468	0.966815	1	0.334307	0.481053
YBR191W	0.358749	0.382497	0.669091	-1.5058	9.87526e-20	7.73055e-19	0.0323937	0.0684304	1.42901e-05	5.07445e-05	0.000137968	0.000886538
YBR192W	0.309902	0.221122	0.500327	-0.487799	0.00226915	0.00425918	0.750404	0.84795	3.42765e-25	1.95376e-23	0.00799133	0.0245191
YBR193C	-0.220282	0.381513	0.668608	-0.796692	2.1913e-08	7.32319e-08	0.000396275	0.00156335	0.287813	0.378183	0.0340995	0.0811029
YBR194W	1.13341	9.22171e-05	0.00207945	0.0737962	0.737889	0.815073	0.000165952	0.000719051	3.90306e-05	0.000128011	0.00205685	0.00814851
YBR195C	0.403492	0.0958439	0.314732	-0.621035	0.000608782	0.00124296	0.719841	0.822036	3.1259e-09	2.0323e-08	0.000310319	0.00170135
YBR196C	-0.267416	0.561099	0.809153	-1.11788	1.15693e-23	1.17058e-22	0.0119277	0.0293729	0.000372644	0.00100159	0.101994	0.194236
YBR196C-B	0.314103	0.45531	0.723481	-0.326622	0.25025	0.321174	0.921647	0.981423	0.419054	0.517517	0.197208	0.323879
YBR197C	-1.14261	6.0273e-05	0.00146406	-1.24127	9.66757e-15	5.31837e-14	3.29761e-14	7.36616e-13	0.516409	0.615669	0.746538	0.8595
YBR198C	-0.416501	0.107085	0.335791	-0.385527	0.000585407	0.00119784	0.00309496	0.00931872	0.613672	0.708751	0.912276	0.986422
YBR199W	-0.0114535	0.967835	1	-0.203719	0.0763265	0.109628	0.518588	0.644442	0.131557	0.193002	0.47682	0.623154
YBR200W	-0.614027	0.00882417	0.0690258	-0.847536	6.00233e-13	2.91598e-12	1.62281e-08	1.62822e-07	0.622557	0.717259	0.350377	0.497145
YBR201W	0.109086	0.697409	0.899431	-0.774957	0.00436519	0.00782654	0.164366	0.261751	1.43043e-14	2.05609e-13	0.0296028	0.0721465
YBR202W	-0.561793	0.0185203	0.110937	0.495875	4.98237e-05	0.000117819	0.911417	0.973237	0.000657896	0.00168867	6.93791e-05	0.000493794
YBR203W	-0.613227	0.00785234	0.0642084	0.362179	0.0373691	0.0573914	0.463535	0.58895	0.00230773	0.005258	0.00086407	0.00397028
YBR204C	-0.419538	0.105532	0.333133	0.718277	1.09816e-06	3.0967e-06	0.282464	0.402165	0.0496225	0.0821286	0.00014682	0.000932537
YBR205W	-0.341303	0.148264	0.403618	0.219012	0.131574	0.179944	0.745515	0.843558	0.0161054	0.0300053	0.0372395	0.0870062
YBR207W	-0.0823015	0.741262	0.921278	1.11044	7.7581e-17	4.91917e-16	0.000231759	0.000964376	0.628692	0.722188	2.28586e-05	0.000194519
YBR208C	-1.09351	0.000674902	0.0102981	-0.470342	9.30115e-05	0.000212713	2.49844e-05	0.000131109	0.0400129	0.067733	0.0856697	0.169748
YBR210W	0.643887	0.010328	0.0764133	-0.0750564	0.623926	0.708417	0.0381829	0.0787723	2.18201e-05	7.49868e-05	0.015036	0.0413554
YBR211C	0.419034	0.118551	0.358236	-0.711069	1.95107e-08	6.54351e-08	0.399413	0.526184	9.36693e-33	1.14693e-30	2.09065e-05	0.000180462
YBR212W	-0.387806	0.229397	0.510917	0.584159	3.24848e-07	9.71162e-07	0.505241	0.631146	0.017578	0.0324472	0.00397082	0.0139599
YBR213W	-0.787428	0.00135808	0.0175367	-0.266795	0.120846	0.166687	0.0001213	0.000543015	0.0110703	0.0214905	0.055725	0.119978
YBR214W	-0.732604	0.0187335	0.111607	-0.0306502	0.799855	0.872629	0.0201257	0.0460553	1.30814e-17	2.71994e-16	0.0246164	0.0622661
YBR215W	-0.560581	0.0164311	0.103292	-0.425304	0.000339654	0.000723434	0.000119497	0.000535673	0.0691914	0.11008	0.585393	0.726451
YBR216C	-0.247505	0.31246	0.604516	0.083811	0.500126	0.58702	0.610322	0.728349	0.999675	1	0.211221	0.341206
YBR217W	0.604305	0.0191057	0.112741	-0.261898	0.111532	0.154939	0.13846	0.228076	2.62654e-09	1.72975e-08	0.00292736	0.0108133
YBR220C	-0.649385	0.00555064	0.0500998	-0.992834	2.59723e-11	1.11864e-10	4.05577e-10	5.34198e-09	0.0430268	0.0723901	0.171376	0.290773
YBR221C	-1.01878	0.000110741	0.00240679	-0.0731219	0.506038	0.592066	5.03817e-05	0.000246211	0.135037	0.197362	0.000258255	0.00146448
YBR222C	-0.625196	0.0309889	0.156651	1.22737	2.31672e-20	1.88273e-19	0.0473399	0.0940258	1.11439e-14	1.61587e-13	1.89329e-09	6.22806e-08
YBR223C	-0.570636	0.0343521	0.167009	-0.160643	0.431328	0.516358	0.027289	0.0591977	1.50886e-05	5.31801e-05	0.206694	0.336294
YBR225W	-0.284185	0.369194	0.658549	0.732823	1.24774e-09	4.63396e-09	0.198134	0.305021	0.52978	0.628099	0.00538188	0.0177128
YBR226C	-0.524254	0.324259	0.617401	0.656702	0.00593975	0.0104095	0.781051	0.872854	0.00337661	0.0074001	0.0608331	0.128961
YBR227C	-0.177528	0.418916	0.696122	0.29903	0.0276531	0.0434802	0.546703	0.670774	0.00500565	0.0105305	0.0482674	0.106523
YBR228W	-0.0304065	0.91647	1	0.415976	0.0136035	0.0224584	0.185981	0.289751	0.248964	0.334095	0.153712	0.266198
YBR229C	-0.723496	0.00178147	0.0215176	-0.235305	0.04656	0.0700254	0.000126635	0.000564985	0.130728	0.19187	0.0446538	0.100391
YBR230C	0.256124	0.436497	0.711363	1.63047	7.04234e-45	1.86115e-43	1.36501e-07	1.15563e-06	1.95324e-23	8.60988e-22	0.000101052	0.000687404
YBR231C	0.219379	0.424081	0.700746	0.398462	0.00460868	0.00823851	0.025047	0.055075	1.73599e-06	7.26477e-06	0.540715	0.685431
YBR233W	-0.204727	0.366484	0.657085	-0.273868	0.0249187	0.0394342	0.0643488	0.121773	0.000377067	0.00101266	0.76652	0.875713
YBR234C	-0.32976	0.233496	0.51475	-0.0857583	0.452646	0.538392	0.17487	0.275689	0.000169407	0.000487534	0.390286	0.539154
YBR235W	0.117225	0.604005	0.84166	1.10177	2.3969e-22	2.18131e-21	3.61766e-07	2.83748e-06	7.35461e-07	3.26148e-06	5.25339e-05	0.000391606
YBR236C	0.35701	0.108958	0.339569	-0.261241	0.0279171	0.0438537	0.529467	0.654588	0.00109239	0.00267612	0.00653171	0.0208939
YBR237W	0.0394413	0.896413	1	1.0479	2.90896e-19	2.17661e-18	0.00172181	0.00560265	5.64943e-09	3.51733e-08	0.00413541	0.014414
YBR238C	0.307002	0.238167	0.521049	0.163619	0.395771	0.479967	0.130401	0.217785	0.200209	0.27648	0.66118	0.789975
YBR239C	-0.0735558	0.74822	0.923552	0.147803	0.256056	0.327667	0.633618	0.748389	6.75428e-08	3.52481e-07	0.354468	0.501764
YBR240C	-0.332933	0.243444	0.527182	-0.492946	0.00829907	0.0141685	0.0270233	0.0587178	1.28329e-06	5.46722e-06	0.638799	0.770474
YBR241C	-0.597043	0.0564524	0.227844	1.03612	2.26996e-18	1.60402e-17	0.206237	0.314783	9.12461e-05	0.000276752	6.35772e-06	6.58891e-05
YBR242W	0.478597	0.0840803	0.291405	-0.347322	0.0212507	0.0339467	0.583343	0.70526	5.02174e-06	1.93608e-05	0.0117577	0.0338009
YBR243C	0.440619	0.0498722	0.211492	0.563237	7.45628e-06	1.92286e-05	2.77819e-05	0.000143511	0.185018	0.259127	0.626487	0.760558
YBR244W	0.181037	0.640428	0.864589	0.181922	0.361558	0.443441	0.418087	0.543102	3.34026e-18	7.51217e-17	0.994152	1
YBR245C	-0.38409	0.0826372	0.289186	-1.07911	9.12147e-22	8.01404e-21	4.84874e-10	6.24949e-09	0.00108395	0.00265645	0.00191238	0.00765206
YBR246W	0.275898	0.218993	0.497896	-0.24374	0.0633634	0.0928253	0.754263	0.85062	0.710494	0.797181	0.0292699	0.0713879
YBR247C	0.043631	0.864374	0.985321	-0.63166	0.0108933	0.0182745	0.148102	0.241136	5.9127e-09	3.66056e-08	0.0641289	0.134781
YBR248C	-0.480605	0.181517	0.45239	-0.653254	8.86766e-05	0.000203362	0.0144849	0.0347386	0.00182277	0.00425241	0.686427	0.809462
YBR249C	-0.0834806	0.850634	0.976942	-0.313967	0.0199409	0.0320246	0.492512	0.618281	0.192679	0.268266	0.645496	0.775581
YBR250W	-1.09887	0.00160487	0.0198565	-0.811912	0.00109386	0.00215349	1.99059e-05	0.00010666	0.00247879	0.00562255	0.535052	0.679816
YBR251W	0.2261	0.322013	0.615252	-0.191814	0.226238	0.293607	0.739774	0.839163	4.11905e-25	2.28867e-23	0.107785	0.202868
YBR252W	0.465162	0.188522	0.462349	-1.86117	2.14829e-29	2.86164e-28	0.00758217	0.0199973	3.15169e-09	2.04705e-08	1.59928e-07	2.88899e-06
YBR253W	0.769722	0.000924361	0.0130776	-0.564761	1.53437e-05	3.80968e-05	0.304446	0.42576	0.00280825	0.00628152	2.03183e-07	3.51687e-06
YBR254C	0.711333	0.0185642	0.110999	-0.555388	0.00957101	0.0161687	0.511718	0.637759	1.01221e-12	1.12106e-11	0.0013695	0.00581575
YBR255W	-0.0128754	0.956499	1	0.60316	2.42635e-06	6.58084e-06	0.011897	0.0293191	0.132149	0.193741	0.0114049	0.0328724
YBR255C-A	0.506464	0.0437218	0.194668	0.847688	8.97916e-10	3.37076e-09	7.0757e-07	5.22148e-06	0.30446	0.396278	0.224062	0.356289
YBR256C	0.216439	0.44194	0.714086	0.949865	9.74838e-15	5.35395e-14	6.32255e-05	0.000302275	0.00223296	0.00510877	0.0146146	0.0404451
YBR257W	0.605305	0.0168102	0.105223	-0.434987	0.0011491	0.00225485	0.398605	0.525434	2.61855e-11	2.41476e-10	0.00027132	0.00152419
YBR258C	0.531189	0.0474842	0.204117	-1.21229	9.87489e-14	5.09316e-13	0.0732717	0.135821	0.0102468	0.0201105	1.90539e-08	4.64888e-07
YBR259W	-0.0837869	0.764924	0.932446	-1.84202	3.6001e-28	4.6276e-27	3.5701e-07	2.8035e-06	0.0116765	0.0225681	4.34523e-07	6.74429e-06
YBR260C	0.115805	0.592432	0.833339	-0.360637	0.00127029	0.00247648	0.355603	0.481186	0.0114669	0.0222084	0.028174	0.0693104
YBR261C	0.0908266	0.711634	0.906277	-1.27929	4.29854e-13	2.10249e-12	0.000313291	0.00126541	2.32847e-07	1.11564e-06	3.03089e-06	3.45521e-05
YBR263W	0.402584	0.179994	0.450462	0.155626	0.241473	0.311057	0.0667927	0.12575	8.27226e-05	0.000253223	0.433586	0.581397
YBR264C	0.426256	0.0788148	0.282698	0.081876	0.552392	0.637494	0.0392174	0.0806297	0.577212	0.674536	0.191917	0.317955
YBR265W	0.388636	0.078322	0.281389	-0.0278876	0.813038	0.884435	0.0847362	0.152997	0.912942	0.968609	0.0687078	0.142279
YBR267W	0.310417	0.202632	0.479485	-0.391008	0.121234	0.167187	0.96625	1	1.08764e-05	3.96662e-05	0.042201	0.0961188
YBR268W	0.191506	0.553759	0.804295	-0.822535	5.02423e-05	0.000118766	0.2286	0.342143	6.68815e-22	2.32748e-20	0.0163158	0.044304
YBR269C	0.608486	0.0099964	0.0747441	0.784424	3.49426e-11	1.48754e-10	2.47183e-08	2.39519e-07	0.253137	0.338638	0.50298	0.649081
YBR270C	0.117649	0.663122	0.88115	1.25378	1.61826e-21	1.40129e-20	5.38981e-06	3.2755e-05	0.659358	0.750503	0.000162827	0.00101663
YBR271W	0.129384	0.596832	0.836856	0.257552	0.238794	0.308207	0.194766	0.300326	4.62731e-05	0.000148812	0.692406	0.815205
YBR272C	0.0633164	0.778071	0.94014	0.103053	0.472807	0.559727	0.41957	0.544601	0.0284999	0.0499977	0.883369	0.965906
YBR273C	-0.381329	0.0909957	0.306426	-0.40488	0.00361845	0.00656788	0.00265834	0.0081481	0.000933442	0.00231508	0.918957	0.989504
YBR274W	0.389019	0.0882981	0.301224	-0.066711	0.665463	0.745838	0.144683	0.236266	0.00302668	0.00670883	0.0714208	0.146338
YBR275C	-0.355402	0.171237	0.437664	-0.997171	9.36721e-14	4.83887e-13	1.55067e-05	8.52998e-05	0.533809	0.631742	0.0310562	0.0750252
YBR276C	-0.196702	0.378429	0.665679	-0.869308	2.54073e-10	1.0082e-09	3.88623e-05	0.000194812	2.78231e-05	9.3574e-05	0.00604063	0.0195404
YBR278W	1.10662	2.92261e-05	0.000791381	-0.183627	0.288415	0.363795	0.000589096	0.00220936	1.60521e-05	5.63268e-05	1.57627e-05	0.0001418
YBR279W	0.0589172	0.835359	0.968794	-0.448334	0.000856922	0.00171358	0.225076	0.338304	0.440059	0.538429	0.0785424	0.158137
YBR280C	-0.198517	0.428594	0.704058	0.575532	3.51236e-07	1.04438e-06	0.129614	0.216963	0.390956	0.488751	0.00372943	0.013222
YBR281C	0.758282	0.000891164	0.0127956	-0.0304093	0.821738	0.891498	0.00124677	0.00421671	9.99951e-14	1.29641e-12	0.00108535	0.00480343
YBR282W	0.230143	0.395678	0.679554	-1.03699	8.84806e-12	3.97141e-11	0.027251	0.0591428	6.98478e-31	6.89304e-29	6.35762e-05	0.000460423
YBR283C	0.317312	0.289508	0.579465	-0.452889	0.000100423	0.000228554	0.750513	0.84795	0.124558	0.184039	0.0106286	0.0309998
YBR284W	-0.118285	0.598149	0.837888	-0.299118	0.0206454	0.0330597	0.116811	0.199523	0.86855	0.932123	0.44289	0.590401
YBR286W	-0.833898	0.00752798	0.0624057	-0.812672	1.45263e-11	6.39407e-11	2.93323e-07	2.33669e-06	1.76445e-17	3.54607e-16	0.9493	1
YBR287W	-0.700719	0.00656752	0.0562796	-0.575019	1.04129e-07	3.25285e-07	2.55846e-06	1.6716e-05	6.50809e-12	6.44184e-11	0.642959	0.773685
YBR288C	0.109817	0.625935	0.854806	-0.240248	0.0506139	0.0756403	0.699785	0.803853	0.313594	0.405789	0.13945	0.247079
YBR289W	-0.259658	0.292509	0.583517	0.135324	0.260659	0.333045	0.729761	0.830324	0.00955192	0.0188417	0.138142	0.245339
YBR290W	0.434863	0.110709	0.342347	0.0307145	0.813177	0.884435	0.0569734	0.109795	5.16931e-17	9.67349e-16	0.123139	0.224854
YBR291C	0.232799	0.310166	0.601958	0.326578	0.0286416	0.044885	0.0220124	0.0493375	0.381125	0.47845	0.730071	0.845251
YBR292C	0.0475838	0.887887	1	0.791335	4.58578e-05	0.000108908	0.00989357	0.0250834	0.00125249	0.00303414	0.027597	0.0681771
YBR293W	0.716064	0.00545285	0.0495728	1.43398	5.10122e-19	3.75321e-18	2.0244e-13	4.15694e-12	0.532556	0.630711	0.0147978	0.0408967
YBR294W	-0.203584	0.481195	0.745954	1.27738	2.97239e-19	2.21905e-18	0.000565177	0.00212932	0.00515528	0.0108178	1.96436e-06	2.4232e-05
YBR295W	0.215025	0.352977	0.644057	0.773234	2.5636e-09	9.28602e-09	5.44665e-05	0.000264027	0.484821	0.583479	0.0261438	0.065448
YBR296C	0.811375	0.00364223	0.0367955	0.889002	7.82948e-05	0.000181125	2.36154e-06	1.5506e-05	0.00107567	0.00263809	0.833839	0.928485
YCL064C	0.349165	0.530548	0.787361	-0.793821	5.39827e-05	0.000127107	0.57326	0.695996	1.08887e-07	5.51272e-07	0.102216	0.194378
YCL063W	-0.173841	0.467759	0.734605	-0.338687	0.142938	0.193721	0.156378	0.251392	1.33638e-10	1.09223e-09	0.618838	0.754803
YCL061C	-0.319327	0.231354	0.511394	-1.3927	9.5516e-20	7.48605e-19	7.12312e-08	6.34745e-07	0.333033	0.4265	0.000346439	0.00186081
YCL059C	0.953588	0.00174754	0.0212151	-2.08982	1.02759e-33	1.71015e-32	0.0127142	0.030974	0.0231375	0.0416173	2.37114e-15	3.33574e-13
YCL058C	0.320923	0.245906	0.529908	-0.0982515	0.679453	0.759643	0.447134	0.573178	0.300215	0.391811	0.236119	0.370836
YCL057C-A	-0.31067	0.198358	0.473799	-0.796004	8.65137e-10	3.25696e-09	5.14378e-05	0.000250631	0.165002	0.234798	0.0608643	0.128986
YCL057W	-0.514667	0.0263198	0.14071	-0.326719	0.00183873	0.00349899	0.000471477	0.00181773	0.142722	0.206946	0.421355	0.569735
YCL054W	0.0626842	0.807142	0.956211	-2.46611	1.8007e-53	6.03919e-52	2.75107e-12	5.01104e-11	0.00813616	0.0162822	2.47724e-16	3.99501e-14
YCL052C	-0.139065	0.530858	0.787536	0.145258	0.252562	0.323889	0.875887	0.946456	1.79265e-06	7.49248e-06	0.235241	0.369984
YCL051W	-0.485716	0.0438424	0.194668	0.461894	0.000227817	0.000497089	0.954249	1	5.32205e-11	4.64854e-10	0.00025478	0.00144725
YCL050C	-0.0594843	0.836752	0.96965	0.76016	2.00377e-08	6.71684e-08	0.018248	0.0423604	0.184587	0.258633	0.00817097	0.0249552
YCL049C	0.35034	0.11068	0.342347	1.0396	2.82303e-21	2.41916e-20	9.83937e-10	1.20701e-08	4.01207e-12	4.10012e-11	0.00304369	0.0111482
YCL047C	-0.399923	0.0634415	0.245553	0.048593	0.781769	0.856224	0.221116	0.333338	0.00348478	0.00760692	0.0943466	0.182778
YCL045C	-0.224203	0.441646	0.713786	0.373793	0.000474094	0.000985013	0.524337	0.650209	0.0246078	0.0439176	0.0394053	0.0911929
YCL044C	-0.140245	0.605519	0.842615	-0.911989	1.17956e-15	6.90289e-15	0.000201827	0.000853796	0.828815	0.899561	0.00419003	0.0145507
YCL043C	-0.32648	0.283904	0.575098	-1.14308	8.61542e-25	9.39308e-24	2.22192e-06	1.46766e-05	0.00287757	0.0064127	0.00597334	0.0193796
YCL041C	-2.06603	2.86737e-13	2.82757e-11	-2.52272	5.7306e-68	3.15517e-66	2.1779e-52	3.06388e-50	1.24855e-18	2.95894e-17	0.112246	0.209003
YCL042W	-0.71144	0.0459382	0.199811	-2.16229	3.73233e-36	6.92683e-35	4.55666e-10	5.93084e-09	0.0783398	0.122658	0.000829862	0.00384786
YCL040W	-1.15878	0.000185216	0.00363122	-0.9674	1.21056e-17	8.1531e-17	5.98565e-12	1.0415e-10	1.34103e-19	3.50469e-18	0.528802	0.674468
YCL039W	-0.189605	0.496697	0.759999	0.382591	0.00107486	0.00211799	0.434712	0.55975	1.10198e-21	3.73655e-20	0.0492228	0.108127
YCL038C	-0.262956	0.431236	0.706817	0.499545	0.000110402	0.000250146	0.475118	0.600206	3.00912e-05	0.000100843	0.0429375	0.0974817
YCL037C	-0.0408204	0.878048	0.995071	-1.17395	5.65087e-15	3.15066e-14	0.000198237	0.00084022	0.155421	0.222868	0.000236369	0.00136376
YCL036W	0.13443	0.674674	0.890446	0.486935	0.000133278	0.000299308	0.073682	0.136467	0.302995	0.394759	0.336969	0.483831
YCL032W	-0.309759	0.157128	0.416619	-0.433336	0.000469803	0.000976711	0.00229248	0.00717701	9.19088e-05	0.000278251	0.579127	0.720939
YCL031C	0.878921	0.00367987	0.0370059	0.363925	0.00147249	0.00284382	2.35527e-05	0.000124286	3.73623e-12	3.82414e-11	0.0843989	0.167833
YCL030C	-0.606465	0.314927	0.606624	1.55479	3.85196e-30	5.31314e-29	0.203291	0.311148	0.576453	0.674245	0.00350822	0.0125998
YCL029C	-0.0340327	0.883135	0.997073	-0.386173	0.0730685	0.105476	0.235267	0.349687	0.00250211	0.00566962	0.262315	0.400561
YCL027W	-0.30277	0.444437	0.7148	0.845563	7.90225e-06	2.03152e-05	0.255802	0.37304	0.430139	0.528541	0.0166991	0.0451695
YCL025C	0.408962	0.0936214	0.311458	0.234742	0.0957729	0.13515	0.0148574	0.0355032	0.0137015	0.0259731	0.517385	0.662846
YCL023C	0.464987	0.39223	0.677153	-1.44012	9.07925e-05	0.000207926	0.339373	0.463048	0.00873477	0.0173593	0.00817122	0.0249552
YCL024W	-1.07024	8.43387e-05	0.00191487	-1.46648	5.40454e-21	4.5372e-20	2.1245e-17	6.85228e-16	1.18895e-10	9.83894e-10	0.171215	0.290647
YCL018W	-0.19809	0.488957	0.751988	0.313264	0.0112762	0.0188469	0.64386	0.757644	7.80469e-07	3.43801e-06	0.108112	0.203344
YCL017C	-0.0172006	0.947209	1	0.143563	0.177144	0.23568	0.527977	0.653743	0.856222	0.922493	0.528253	0.674027
YCL016C	0.375453	0.0885573	0.301908	0.425555	0.00319604	0.00585099	0.000668678	0.00247553	7.57502e-07	3.34576e-06	0.852864	0.942999
YCL012C	0.586815	0.0248947	0.135461	0.944803	5.03646e-13	2.45217e-12	6.69453e-08	6.01416e-07	0.00373813	0.00811709	0.216946	0.347706
YCL011C	0.0491393	0.850666	0.976942	0.152344	0.160311	0.215193	0.355508	0.481186	0.00175322	0.00410927	0.698324	0.820419
YCL010C	-0.204848	0.37963	0.666464	0.192653	0.146316	0.197934	0.93427	0.990102	0.130172	0.191256	0.123892	0.225917
YCL009C	-0.852886	0.049423	0.210263	0.452091	0.000292721	0.000628537	0.478889	0.603932	0.00479319	0.0101319	0.00942108	0.0279839
YCL008C	-0.123561	0.575941	0.819412	0.442347	7.1728e-05	0.000166575	0.1219	0.206773	0.00483512	0.0102173	0.0128994	0.0365583
YCL007C	-2.11001	0.0109882	0.0797792	0.697675	0.473689	0.560458	0.12854	0.215494	0.953161	1	0.00837305	0.0254307
YCL002C	0.468409	0.0352244	0.16938	-0.34775	0.0085093	0.0145049	0.458215	0.583873	8.66248e-05	0.000263946	0.000688203	0.00329978
YCL001W-B	-0.213595	0.669561	0.886531	-2.48086	4.08946e-07	1.20675e-06	0.00227566	0.00713393	0.0147967	0.0278179	0.000863132	0.00396873
YCR002C	0.0648701	0.780153	0.940733	-0.392096	0.000285639	0.000614728	0.206978	0.31584	0.172544	0.244348	0.0460809	0.102935
YCR004C	-0.192322	0.589034	0.830653	0.466985	0.00032423	0.000692816	0.44587	0.571669	0.00424921	0.00910131	0.0972928	0.187496
YCR005C	-0.277739	0.406124	0.685481	3.24106	1.94203e-90	1.833e-88	4.77659e-10	6.19974e-09	5.50641e-07	2.48182e-06	2.27341e-17	4.69743e-15
YCR007C	-0.344035	0.217453	0.496102	0.0294014	0.860395	0.926439	0.367285	0.491995	0.015046	0.0282384	0.230937	0.36469
YCR008W	-0.263252	0.322331	0.615681	0.0670871	0.553781	0.638874	0.543045	0.666781	4.46131e-07	2.04423e-06	0.215089	0.34569
YCR009C	0.187565	0.547321	0.798619	-0.301908	0.00468442	0.00836259	0.828513	0.909384	0.034861	0.0597927	0.136842	0.243587
YCR010C	-0.59926	0.0886411	0.301931	0.0380922	0.789202	0.862278	0.190646	0.295074	0.0116571	0.022537	0.112475	0.209371
YCR011C	-0.0216762	0.938654	1	0.266513	0.0212456	0.0339467	0.311586	0.433139	0.392654	0.490225	0.307713	0.452435
YCR014C	0.905952	0.000140527	0.00290145	-0.0667428	0.658006	0.739613	0.000787557	0.00285021	3.8566e-14	5.2577e-13	0.000312382	0.00170524
YCR016W	0.600407	0.0397175	0.181853	-2.45931	9.85067e-72	6.02624e-70	4.77995e-06	2.94274e-05	0.0281466	0.0494319	1.8049e-18	4.26214e-16
YCR017C	0.193269	0.407369	0.68678	0.523832	1.30478e-06	3.65437e-06	0.00162145	0.00532854	0.0188771	0.0345366	0.168143	0.286753
YCR019W	-0.413905	0.0757185	0.274875	-0.0959089	0.519579	0.605977	0.057656	0.110981	0.422591	0.520524	0.217279	0.348025
YCR020C	0.48188	0.0865108	0.296924	0.565923	1.99996e-05	4.90853e-05	0.001139	0.00389807	2.63578e-08	1.47734e-07	0.820985	0.918156
YCR020W-B	0.071164	0.764864	0.932446	-0.776742	2.48582e-06	6.73382e-06	0.0150403	0.0358494	0.000416174	0.00110868	0.000743784	0.00351028
YCR022C	0.0532434	0.87951	0.995584	1.23444	8.85017e-13	4.25863e-12	0.000123309	0.000551264	9.80331e-09	5.87666e-08	0.000789432	0.00368885
YCR023C	-0.289894	0.188088	0.461896	0.416013	0.000272086	0.0005869	0.503465	0.629164	0.889775	0.949515	0.00235929	0.00909598
YCR024C	-0.288383	0.249562	0.534795	-0.0316038	0.816839	0.887183	0.309383	0.430752	4.99757e-05	0.00015971	0.369423	0.517402
YCR024C-B	0.183675	0.499969	0.762744	-0.289081	0.0471973	0.0709194	0.846465	0.923081	0.519523	0.6186	0.139087	0.246651
YCR026C	0.251149	0.260711	0.54856	0.495939	2.27613e-05	5.54513e-05	0.000977624	0.00342013	0.270246	0.35809	0.3037	0.448029
YCR027C	0.290511	0.216078	0.494331	-1.23696	3.02025e-13	1.49698e-12	0.00750013	0.0197968	2.98612e-24	1.49577e-22	3.46836e-08	7.80028e-07
YCR028C	0.508911	0.0228051	0.127781	0.334038	0.0709712	0.102808	0.00130666	0.00439738	0.00766837	0.015463	0.514551	0.660368
YCR028C-A	0.555951	0.0441123	0.194971	-1.02151	4.63035e-07	1.35787e-06	0.285232	0.405089	2.4904e-07	1.18635e-06	1.78575e-05	0.000157544
YCR031C	0.445548	0.270522	0.558769	-1.31262	5.62304e-23	5.3687e-22	0.0901824	0.161202	0.159267	0.227741	0.000157649	0.000992737
YCR032W	-0.164893	0.477477	0.742805	-0.71329	8.1224e-08	2.56646e-07	0.00120428	0.00408763	4.57902e-13	5.38727e-12	0.0287414	0.0703585
YCR033W	-0.24803	0.339034	0.632946	0.319692	0.00562384	0.0098979	0.71049	0.814029	0.0113964	0.0220913	0.042997	0.0975621
YCR034W	-0.0809966	0.752297	0.926322	-1.6323	4.31588e-20	3.45218e-19	1.02377e-06	7.2865e-06	0.0326125	0.0564044	2.07605e-06	2.52638e-05
YCR036W	0.529337	0.0220757	0.124875	0.447665	0.000159233	0.00035375	3.97948e-05	0.000199034	8.30172e-05	0.000254007	0.722013	0.839536
YCR037C	-0.199022	0.363832	0.65464	0.738895	1.2608e-08	4.30943e-08	0.0179755	0.0418352	0.000956612	0.0023663	5.72822e-05	0.00042306
YCR042C	-0.290456	0.256062	0.5433	-0.0968784	0.452667	0.538392	0.207198	0.316031	0.243389	0.327358	0.492881	0.638536
YCR044C	0.230552	0.308824	0.601447	-0.496539	0.00175736	0.00335381	0.448943	0.574939	1.69265e-08	9.76594e-08	0.00636371	0.0204654
YCR045C	0.119815	0.627908	0.856792	0.176972	0.204404	0.267743	0.190605	0.295074	2.19501e-05	7.53551e-05	0.8296	0.925167
YCR046C	-0.450475	0.0653081	0.250544	0.203295	0.168808	0.225452	0.437387	0.562537	0.00026627	0.000739116	0.0228633	0.0585939
YCR047C	0.17472	0.494294	0.757375	-0.483588	0.00672315	0.0116557	0.388953	0.515279	0.0103306	0.0202208	0.0359017	0.0845679
YCR048W	-0.167624	0.471703	0.737631	-0.119463	0.361684	0.443513	0.326301	0.449012	0.00284697	0.00635308	0.861617	0.950294
YCR051W	-0.153672	0.49091	0.753587	-0.444582	0.00420695	0.00756541	0.0311917	0.0662723	0.146554	0.211899	0.25283	0.390323
YCR052W	-0.0754937	0.739806	0.920789	-0.251075	0.0490371	0.0735001	0.236719	0.351333	0.00783969	0.0157556	0.467024	0.612935
YCR053W	-0.386221	0.227809	0.509525	-0.10997	0.313013	0.391089	0.171873	0.271546	0.0888539	0.137139	0.420508	0.568817
YCR054C	-0.163907	0.523446	0.780445	0.764744	2.66848e-05	6.4676e-05	0.0499489	0.098263	0.000227411	0.000639304	0.00142951	0.00602416
YCR057C	0.0542402	0.821794	0.962353	-0.250388	0.230037	0.297952	0.631613	0.746638	0.0440347	0.0739353	0.351169	0.498054
YCR059C	-0.306226	0.283587	0.574762	-1.51629	5.87519e-24	6.06522e-23	1.27798e-07	1.08892e-06	0.13416	0.196254	0.000219219	0.00128159
YCR060W	0.292173	0.42903	0.704553	-1.11495	8.63904e-08	2.7193e-07	0.125987	0.212074	0.0104786	0.0204539	0.00167047	0.00688173
YCR061W	-0.871317	0.018248	0.110306	0.634067	0.00016846	0.000373119	0.662889	0.773293	0.0010157	0.00250124	0.00100874	0.00452621
YCR064C	1.77437	1.69162e-05	0.000508025	-0.740047	0.000127213	0.000285882	0.0585599	0.112459	5.28218e-10	3.89362e-09	9.43881e-07	1.28151e-05
YCR065W	0.0974488	0.734756	0.916987	0.418762	0.00119591	0.00233977	0.0997427	0.175259	0.0532037	0.0873344	0.343766	0.4905
YCR066W	-0.313326	0.20005	0.475613	-0.252323	0.13711	0.186588	0.04911	0.0969588	6.09233e-05	0.000191639	0.825219	0.92137
YCR067C	-0.551006	0.0354502	0.169654	-0.214855	0.0528404	0.0786299	0.0044123	0.012575	0.00756398	0.0152898	0.19392	0.320309
YCR068W	-0.544346	0.0341863	0.166447	-0.238107	0.117356	0.162415	0.0127457	0.0310289	0.00103696	0.00254993	0.308457	0.453227
YCR069W	-0.113384	0.675695	0.890497	0.134741	0.22881	0.296596	0.835417	0.914836	0.0321705	0.0557129	0.36158	0.509671
YCR071C	0.0588729	0.801021	0.952353	0.50134	0.000687904	0.00139588	0.0284957	0.0613127	1.03636e-09	7.2743e-09	0.0986922	0.189201
YCR072C	0.145272	0.545999	0.798454	0.432793	0.0119105	0.0198318	0.0346311	0.0724624	0.00360918	0.00785181	0.316426	0.461622
YCR073C	-0.108528	0.668471	0.88562	-0.632628	6.3237e-07	1.83008e-06	0.0149868	0.0357477	5.35646e-06	2.05673e-05	0.0631373	0.13295
YCR073W-A	0.10093	0.685134	0.894933	0.657263	1.65804e-07	5.09758e-07	0.00372927	0.0109299	0.0683061	0.108855	0.0409225	0.0939894
YCR075C	0.454547	0.0396358	0.181729	0.0886344	0.537591	0.623221	0.0126878	0.0309263	0.00263257	0.00592865	0.117124	0.216622
YCR075W-A	0.19727	0.502432	0.764701	-0.276825	0.311556	0.389416	0.950718	1	2.30272e-09	1.53484e-08	0.219995	0.35093
YCR076C	-0.103709	0.637164	0.862476	-0.128848	0.360777	0.442729	0.424095	0.549288	0.000334911	0.000907553	0.901162	0.978083
YCR077C	-0.904131	0.000264547	0.00484173	-0.953451	2.22602e-18	1.57635e-17	5.08114e-15	1.23972e-13	8.34399e-10	5.94234e-09	0.820067	0.917851
YCR079W	0.126146	0.5752	0.81904	0.459755	0.000223358	0.000488004	0.01119	0.0277735	0.272793	0.361103	0.173263	0.29343
YCR081W	-0.349308	0.198499	0.4738	0.344075	0.016991	0.0276569	0.976207	1	0.002571	0.00581113	0.0250898	0.06327
YCR082W	0.837589	0.000373547	0.0063735	0.274238	0.0508009	0.0759027	7.00249e-06	4.16746e-05	4.10571e-10	3.09191e-09	0.0261515	0.065448
YCR083W	0.11492	0.64258	0.866201	0.297116	0.0387043	0.059208	0.116158	0.198613	0.0832352	0.129677	0.52853	0.674251
YCR084C	-0.255265	0.423926	0.700746	0.0469752	0.686612	0.765903	0.598096	0.717961	0.956852	1	0.361187	0.509396
YCR085W	0.556607	0.171015	0.437459	-1.55834	1.32534e-05	3.33075e-05	0.224349	0.33752	0.163987	0.233682	0.000177123	0.00108338
YCR086W	0.037857	0.885118	0.99897	-1.2169	1.12132e-10	4.5507e-10	0.000170319	0.000737007	0.610914	0.706059	1.26807e-05	0.000117759
YCR088W	-0.359169	0.198959	0.47399	0.147196	0.193032	0.25436	0.511789	0.637759	0.879217	0.940069	0.0632382	0.13312
YCR091W	-1.3886	9.63602e-06	0.000313622	0.0333944	0.844195	0.91167	0.000724935	0.00265239	0.0670684	0.107213	0.000191375	0.00115206
YCR092C	-0.351635	0.190665	0.464171	0.388952	0.000948623	0.00188782	0.825566	0.907203	0.0640105	0.102827	0.0141082	0.0392842
YCR093W	-0.66432	0.0175756	0.108121	-0.455716	4.91009e-05	0.000116234	8.97945e-05	0.000413743	0.966206	1	0.454794	0.60166
YCR094W	0.147438	0.511352	0.771238	-0.667816	4.01216e-06	1.06374e-05	0.0617024	0.117505	0.320078	0.412545	0.00109301	0.00482763
YCR095C	0.393814	0.119551	0.360017	-0.142382	0.363009	0.444725	0.308117	0.429441	1.20641e-13	1.54889e-12	0.0691376	0.142766
YCR099C	0.515977	0.229982	0.510925	1.76744	5.50227e-15	3.07559e-14	4.17418e-06	2.60374e-05	0.369904	0.466935	0.0110163	0.0319334
YCR100C	0.64907	0.033442	0.164238	1.60362	8.8135e-17	5.55108e-16	2.51494e-11	3.95924e-10	0.130577	0.191691	0.00459667	0.0156263
YDL242W	-0.565548	0.0921756	0.309453	0.741115	0.00500484	0.0088842	0.659054	0.77045	0.10698	0.161165	0.00122388	0.00530989
YDL240W	0.0432585	0.870394	0.989111	0.837621	2.54797e-07	7.69046e-07	0.0020817	0.00659098	0.0174281	0.0322605	0.00526003	0.017381
YDL239C	-0.197316	0.415015	0.693126	0.760922	8.37711e-10	3.16453e-09	0.024063	0.0532098	0.333308	0.426769	0.000209866	0.00123803
YDL238C	-0.484573	0.0819045	0.287842	0.128018	0.522786	0.608643	0.274535	0.394185	9.08937e-05	0.000275936	0.0661737	0.137938
YDL237W	-0.0832892	0.707458	0.903398	0.794033	8.57233e-08	2.70088e-07	0.00402901	0.0116637	0.259469	0.346028	0.000578065	0.0028609
YDL236W	0.030311	0.893644	1	-0.538607	7.61163e-05	0.000176333	0.0651096	0.122966	0.0112912	0.0219002	0.0209835	0.0545587
YDL235C	0.636009	0.0141609	0.0938685	-0.0472722	0.685812	0.765404	0.0209005	0.0472943	9.74428e-14	1.2658e-12	0.0119439	0.0342764
YDL234C	-0.544453	0.0445338	0.195895	0.770435	8.7415e-11	3.58282e-10	0.392879	0.519543	0.297081	0.388432	6.96943e-06	7.10044e-05
YDL233W	-0.288944	0.229573	0.510917	0.210097	0.108361	0.150884	0.820568	0.903814	0.00485533	0.0102501	0.0578413	0.12361
YDL231C	0.0218497	0.936047	1	-0.112345	0.300157	0.376879	0.829651	0.910482	0.368392	0.465382	0.60213	0.740684
YDL230W	0.0902121	0.694131	0.899191	0.0691921	0.520332	0.606427	0.404076	0.530952	0.140216	0.204119	0.918052	0.989333
YDL226C	-0.130408	0.54122	0.794454	-1.21171	1.19512e-18	8.63912e-18	7.44738e-08	6.61856e-07	6.16571e-06	2.34432e-05	3.18963e-06	3.6051e-05
YDL225W	0.483134	0.0611532	0.239928	0.0891928	0.403386	0.487056	0.0212928	0.0480014	0.329066	0.422236	0.131479	0.236169
YDL224C	-0.106935	0.685591	0.895117	0.357168	0.00107684	0.00212125	0.29677	0.416878	2.01863e-07	9.85031e-07	0.0894918	0.175772
YDL223C	-0.985682	0.0621587	0.242291	1.92858	3.83895e-35	6.81826e-34	0.164979	0.26241	6.3228e-08	3.31796e-07	3.86309e-06	4.28569e-05
YDL222C	-1.0747	0.000904826	0.0128857	-0.542989	0.000105077	0.000238982	7.5142e-06	4.43089e-05	1.42699e-16	2.55007e-15	0.129736	0.234247
YDL221W	-0.466589	0.190057	0.463874	-0.679994	0.0184735	0.0298786	0.0196253	0.0450877	0.307639	0.399707	0.637375	0.769113
YDL220C	-0.568216	0.0245393	0.134326	-0.101896	0.567639	0.652015	0.0444118	0.0892285	0.0154783	0.0289348	0.140696	0.248606
YDL219W	0.174342	0.555949	0.806198	-0.63111	3.24872e-06	8.66545e-06	0.230796	0.344942	0.933928	0.986442	0.0157995	0.0430967
YDL218W	-0.830204	0.00219772	0.0252089	0.169395	0.414276	0.49911	0.0591513	0.113299	0.313541	0.405789	0.00300605	0.0110606
YDL216C	0.172795	0.438227	0.712599	0.487159	0.00498052	0.0088434	0.0109798	0.0273189	0.803113	0.878587	0.253083	0.390612
YDL215C	-0.595947	0.0426558	0.19081	-0.356164	0.0043738	0.00783986	0.00240719	0.007483	7.74101e-10	5.55136e-09	0.428594	0.576689
YDL214C	-0.344609	0.264942	0.552722	-0.27733	0.040132	0.0611513	0.07294	0.13532	6.48864e-14	8.59777e-13	0.839178	0.932075
YDL213C	0.160861	0.572487	0.817262	-1.56843	5.12044e-37	9.89204e-36	8.79274e-05	0.000406273	6.97568e-06	2.63561e-05	2.19675e-07	3.72434e-06
YDL212W	0.747379	0.00913903	0.0703748	0.530719	1.62259e-06	4.49872e-06	8.09357e-06	4.74421e-05	0.437604	0.535921	0.446792	0.593807
YDL211C	-0.276623	0.301924	0.593396	-0.588133	0.00022002	0.000481507	0.00780936	0.0205066	1.1919e-06	5.10749e-06	0.300563	0.444293
YDL210W	-0.0294272	0.927924	1	-0.1228	0.680903	0.760948	0.798739	0.884782	0.000812654	0.00203919	0.812007	0.911853
YDL209C	0.403473	0.106085	0.333945	-0.141399	0.384988	0.46861	0.280339	0.400086	2.66159e-11	2.44762e-10	0.0635115	0.133568
YDL208W	0.676152	0.0798864	0.284687	-2.74431	2.62057e-52	8.57133e-51	0.0002242	0.000937049	0.00201052	0.00464971	4.60576e-13	3.50038e-11
YDL207W	-0.403635	0.115647	0.352994	1.10102	3.78702e-19	2.80503e-18	0.0109514	0.0272938	5.42336e-36	1.15675e-33	9.6833e-08	1.89988e-06
YDL206W	-0.583707	0.0272918	0.144369	-0.372734	0.00220321	0.00414364	0.00183462	0.00590293	3.94708e-09	2.52156e-08	0.476678	0.623131
YDL205C	0.0307538	0.899529	1	0.318751	0.00383856	0.00694452	0.146463	0.238703	4.055e-08	2.20672e-07	0.286564	0.429067
YDL204W	-1.09557	0.00806807	0.0653853	0.313881	0.00831896	0.0141988	0.10985	0.190088	7.84683e-16	1.32694e-14	0.00206311	0.00816845
YDL203C	-0.106168	0.654815	0.875265	-0.326427	0.00542497	0.00957084	0.112802	0.19408	0.66974	0.760227	0.376837	0.524999
YDL202W	-0.610781	0.0086858	0.0686007	-1.35076	3.23076e-19	2.40379e-18	3.73182e-12	6.66886e-11	2.03546e-07	9.90492e-07	0.00596382	0.0193583
YDL201W	-0.0240225	0.91217	1	-0.457267	0.000208623	0.000457932	0.0476946	0.0946165	0.532178	0.630475	0.0489088	0.107609
YDL200C	-0.0249501	0.920027	1	-0.157645	0.326494	0.405707	0.588988	0.710326	0.803932	0.879182	0.601405	0.740479
YDL199C	-0.388335	0.119028	0.359094	0.345716	0.00148287	0.0028622	0.971186	1	7.23398e-06	2.72077e-05	0.00535264	0.0176341
YDL198C	-1.02233	0.00870098	0.0686007	0.784982	8.5514e-10	3.22483e-09	0.670761	0.780891	0.0959425	0.146547	0.000120737	0.000798315
YDL197C	-0.493142	0.0348991	0.16869	-0.129299	0.337805	0.417799	0.0260282	0.0567983	0.00166427	0.00392445	0.170918	0.29023
YDL195W	-0.536586	0.0789279	0.28295	-0.106577	0.341648	0.421919	0.0410672	0.0837559	0.0721826	0.114234	0.150014	0.26123
YDL194W	-0.278471	0.313228	0.60494	1.07558	9.04012e-15	4.98565e-14	0.0122983	0.0301396	0.298166	0.389696	2.47156e-05	0.000207278
YDL193W	0.0671792	0.75958	0.929536	0.0902817	0.441333	0.526904	0.40338	0.530248	1.71246e-05	5.97194e-05	0.928896	0.996408
YDL192W	0.36075	0.285236	0.575437	-1.58739	3.7941e-31	5.54593e-30	0.00405406	0.0117106	1.88211e-07	9.21818e-07	4.58021e-07	7.05929e-06
YDL190C	-0.256377	0.29133	0.581692	-0.291101	0.00755582	0.0129902	0.0323492	0.0683801	0.823729	0.895658	0.872996	0.958544
YDL189W	-0.229956	0.374245	0.663261	-1.57158	2.26301e-36	4.27191e-35	4.8622e-09	5.24451e-08	8.55486e-10	6.0757e-09	3.08719e-06	3.50723e-05
YDL186W	0.392173	0.270146	0.558769	-2.14437	1.17258e-18	8.48544e-18	0.00245046	0.00759608	0.000631332	0.00162617	8.11287e-08	1.62061e-06
YDL183C	-0.518512	0.0408635	0.185175	0.566164	1.63123e-05	4.03503e-05	0.809972	0.894452	0.831764	0.902317	0.000106939	0.000720045
YDL181W	0.259586	0.39483	0.679158	-0.16021	0.199316	0.261857	0.693916	0.799751	0.0123755	0.0237454	0.22753	0.360428
YDL180W	-0.271309	0.229831	0.510925	0.298485	0.00972736	0.0164118	0.802135	0.8878	0.00432162	0.00923547	0.0180875	0.048282
YDL178W	-0.150831	0.529627	0.786805	-1.4174	3.15918e-26	3.68126e-25	2.1845e-08	2.1462e-07	8.56581e-16	1.43023e-14	1.18206e-06	1.54768e-05
YDL176W	0.282832	0.193256	0.467364	-0.258814	0.0433005	0.0655711	0.735527	0.835332	0.0015733	0.00372524	0.016444	0.0446089
YDL175C	-0.0616354	0.812033	0.958146	-0.241928	0.0428799	0.0649789	0.330653	0.453961	7.40249e-10	5.33173e-09	0.516185	0.661821
YDL174C	-0.456278	0.184181	0.456664	-0.470763	0.000682082	0.00138662	0.0152396	0.0362722	5.83156e-05	0.000183874	0.970336	1
YDL173W	-0.331838	0.201139	0.477591	-0.982847	2.57869e-17	1.69294e-16	9.28948e-06	5.36906e-05	0.805764	0.880613	0.0211826	0.0549036
YDL171C	0.134254	0.601206	0.839249	0.919622	2.61661e-15	1.49291e-14	7.88965e-05	0.00036945	6.08628e-12	6.04241e-11	0.00426525	0.0147345
YDL170W	-0.295606	0.301955	0.593396	-0.751248	1.63657e-09	6.0205e-09	0.000926956	0.00328324	3.64552e-08	1.99869e-07	0.131077	0.235643
YDL168W	-2.30162	5.03136e-11	4.20787e-09	-3.02748	5.46893e-129	1.12916e-126	3.12306e-45	3.75448e-43	8.42372e-06	3.13613e-05	0.0385809	0.0894763
YDL167C	-1.10791	1.2141e-06	4.98234e-05	-2.35748	6.74808e-58	2.60729e-56	8.01803e-35	6.46527e-33	0.0853902	0.132473	2.99988e-06	3.42657e-05
YDL166C	0.188095	0.49293	0.756091	-1.20849	2.66258e-07	8.02174e-07	0.0185916	0.0430872	6.49187e-11	5.60369e-10	0.000182105	0.00110466
YDL165W	0.577714	0.0247623	0.13521	-0.367832	0.00535704	0.00946616	0.382815	0.508831	0.0247281	0.0440826	0.00134174	0.00571256
YDL164C	0.0806333	0.723936	0.911751	-0.468917	8.89586e-05	0.000203938	0.156743	0.251916	0.662793	0.753764	0.0238475	0.0606695
YDL161W	0.299444	0.27081	0.558866	0.042297	0.692479	0.772057	0.152505	0.246604	0.335045	0.428578	0.321202	0.466665
YDL160C	0.0241064	0.913282	1	0.286372	0.013157	0.0217757	0.130167	0.217504	0.390722	0.48855	0.252836	0.390323
YDL159W	-0.42763	0.0977544	0.318159	-0.800146	1.47941e-08	5.02028e-08	6.87516e-05	0.000326101	0.0651513	0.104432	0.208473	0.338565
YDL158C	0.708846	0.0106683	0.0777982	-0.402355	0.109546	0.152438	0.314929	0.436818	0.347569	0.442203	0.00228036	0.00884845
YDL157C	-0.307947	0.321992	0.615252	-2.00118	4.29807e-34	7.3189e-33	2.4535e-08	2.38217e-07	0.00258887	0.00584218	9.75157e-06	9.45416e-05
YDL156W	-1.01124	0.000644022	0.0100119	-1.25297	3.2183e-11	1.37449e-10	4.78201e-10	6.19974e-09	0.0457783	0.0764552	0.487209	0.633266
YDL155W	-0.146294	0.535061	0.791214	-0.577051	1.58565e-06	4.4037e-06	0.0072335	0.0192234	0.269254	0.357133	0.0874896	0.172578
YDL153C	-0.356514	0.195694	0.470842	-2.94189	3.5611e-101	4.52466e-99	6.77131e-20	2.81584e-18	0.891515	0.951065	1.53899e-15	2.32444e-13
YDL149W	-0.29058	0.363446	0.65448	0.766965	5.9061e-09	2.07562e-08	0.187018	0.290751	0.332726	0.426188	0.00446805	0.0152676
YDL148C	-0.0629962	0.815446	0.958146	-1.65179	3.02384e-35	5.38504e-34	1.14323e-07	9.86819e-07	0.0171554	0.0317913	1.52576e-07	2.77151e-06
YDL146W	0.458613	0.0362702	0.171906	0.73595	3.05004e-09	1.09878e-08	1.57766e-07	1.32548e-06	0.161445	0.230407	0.241398	0.376978
YDL145C	-0.35066	0.214587	0.492454	-0.126674	0.255372	0.326986	0.106448	0.185121	0.928702	0.98214	0.419556	0.567767
YDL144C	-0.0845893	0.698887	0.90079	0.0819234	0.476509	0.563101	0.892191	0.958279	3.17742e-05	0.000105733	0.474445	0.621071
YDL143W	-0.22694	0.333314	0.627231	-0.522317	6.36587e-06	1.65523e-05	0.00231127	0.00722901	0.0217918	0.0394112	0.2013	0.3297
YDL142C	0.563304	0.0257862	0.139304	0.712398	2.25672e-09	8.21495e-09	3.05999e-06	1.96433e-05	0.349599	0.444186	0.601402	0.740479
YDL141W	0.22871	0.317743	0.61027	0.533981	0.000238557	0.000517788	0.00249781	0.00772115	0.00602232	0.0124944	0.243136	0.378976
YDL140C	-0.312692	0.285753	0.575776	-0.430624	0.000323085	0.000690594	0.0130385	0.0316717	0.000459868	0.0012148	0.673267	0.800367
YDL139C	1.94339	4.56099e-10	3.27548e-08	2.81421	2.40102e-51	7.66353e-50	1.25063e-32	9.2912e-31	0.824469	0.896168	0.0247853	0.0625738
YDL138W	0.0414001	0.857978	0.981889	0.466399	0.000384424	0.000810947	0.0343904	0.0720727	0.00404452	0.00870265	0.0965339	0.186251
YDL137W	0.502631	0.086556	0.296924	0.308814	0.00942416	0.0159451	0.00397344	0.0115381	0.0450111	0.0753642	0.495087	0.640986
YDL135C	0.34617	0.224718	0.505858	0.0750979	0.573797	0.658174	0.162629	0.25961	4.80253e-06	1.86133e-05	0.400754	0.548951
YDL133W	0.720462	0.00290735	0.0313358	0.447952	6.062e-05	0.000141927	1.20757e-06	8.44918e-06	0.895811	0.954569	0.260825	0.399151
YDL132W	0.0678619	0.814587	0.958146	0.0952736	0.390405	0.474505	0.485271	0.610698	0.0121381	0.023351	0.930217	0.997178
YDL130W	0.372014	0.313208	0.60494	-1.18292	3.95054e-21	3.34631e-20	0.0851133	0.153608	0.39859	0.496044	0.000286562	0.0016003
YDL129W	0.0678387	0.78342	0.942987	0.899654	8.21787e-13	3.96028e-12	0.00049813	0.00190383	2.76055e-23	1.1776e-21	0.00404716	0.0141887
YDL128W	0.0814658	0.722849	0.911172	0.820332	8.44302e-11	3.46694e-10	0.00025541	0.00105351	8.33751e-13	9.40744e-12	0.00381567	0.0134916
YDL127W	0.412457	0.0637755	0.246412	1.22225	1.15652e-16	7.20183e-16	8.12701e-11	1.19413e-09	2.42117e-15	3.83904e-14	0.00159037	0.00659282
YDL126C	-0.374449	0.192475	0.466331	-0.281624	0.0112914	0.0188676	0.0207614	0.047138	0.00270842	0.00608704	0.739368	0.853326
YDL125C	-0.33988	0.142668	0.397697	-0.42098	0.000199046	0.000438219	0.0031464	0.00943492	5.02272e-05	0.000160358	0.728578	0.84441
YDL124W	-0.914511	0.0062272	0.0540645	-0.078388	0.632864	0.716437	0.011664	0.0288093	0.746269	0.82916	0.0266407	0.0663097
YDL123W	-1.01749	9.52854e-05	0.0021344	-1.01005	7.59206e-17	4.81852e-16	2.44475e-12	4.4902e-11	8.23983e-05	0.000252581	0.990195	1
YDL122W	-0.220172	0.445905	0.716288	0.0734961	0.520189	0.606367	0.696308	0.800972	0.0938923	0.143874	0.310833	0.455806
YDL121C	0.467236	0.110424	0.34227	-1.02604	2.03236e-09	7.41869e-09	0.186861	0.290575	0.00313641	0.00692881	3.53697e-05	0.000279742
YDL119C	0.104764	0.696197	0.899191	-0.554739	0.021566	0.0344254	0.317343	0.439441	2.21202e-12	2.33268e-11	0.0659472	0.137571
YDL118W	-1.25465	0.036735	0.17339	-2.79383	0.0139906	0.0230457	0.000872601	0.00311704	0.000635723	0.00163684	0.185335	0.309532
YDL117W	-0.22217	0.308072	0.600423	-0.0332538	0.833734	0.902437	0.372526	0.497704	8.37467e-06	3.12138e-05	0.457824	0.603803
YDL116W	0.269546	0.254806	0.542087	0.250544	0.0223852	0.0356865	0.0190665	0.0439721	0.814409	0.886836	0.927928	0.995693
YDL115C	0.232534	0.290886	0.581446	0.447548	0.000753777	0.00152021	0.0032886	0.00980693	0.813021	0.885471	0.389694	0.538869
YDL114W	0.471264	0.141068	0.395832	1.56149	6.10157e-27	7.38335e-26	2.62629e-09	2.96838e-08	5.50384e-08	2.92535e-07	0.00145197	0.00609938
YDL113C	0.0626203	0.824466	0.963442	1.11761	1.86787e-15	1.07688e-14	0.000227517	0.00094911	0.00117673	0.0028647	0.00112621	0.00494129
YDL112W	-0.0406741	0.865487	0.986419	0.471619	0.000578074	0.00118392	0.0793573	0.145148	0.965099	1	0.0526265	0.1145
YDL111C	-0.0794074	0.72148	0.910289	1.07096	2.58945e-20	2.09663e-19	4.08911e-05	0.000204209	2.7994e-19	7.20218e-18	3.29771e-06	3.71456e-05
YDL110C	-0.0353	0.918711	1	0.435786	0.000273201	0.000589113	0.243241	0.358677	9.1064e-10	6.43973e-09	0.206377	0.335934
YDL109C	0.0191772	0.939752	1	0.611806	5.80625e-05	0.00013618	0.0258472	0.0565359	0.555169	0.653678	0.0450893	0.101114
YDL108W	0.478579	0.0265284	0.141308	0.745332	2.22202e-08	7.41085e-08	1.20861e-07	1.03515e-06	0.00185433	0.00432023	0.270107	0.409434
YDL107W	0.228356	0.347038	0.638926	0.080166	0.653311	0.735086	0.233696	0.347783	1.21124e-17	2.53441e-16	0.600058	0.739669
YDL106C	-0.267363	0.253395	0.540483	-0.384553	0.00200059	0.00378194	0.0109831	0.0273189	1.37682e-06	5.84309e-06	0.622478	0.757003
YDL104C	0.127507	0.622629	0.852091	0.285459	0.0377284	0.0578357	0.13181	0.219509	0.0353335	0.0604932	0.611398	0.748346
YDL103C	-0.118405	0.604214	0.84166	-0.491604	0.000100165	0.000228046	0.0220062	0.0493375	0.355803	0.451202	0.130954	0.235546
YDL102W	-0.329032	0.135081	0.385521	-0.790477	1.63646e-08	5.5333e-08	1.01518e-05	5.80654e-05	2.07063e-06	8.56221e-06	0.0553283	0.119358
YDL101C	-0.477568	0.0406058	0.184481	-1.28876	4.44611e-27	5.3999e-26	3.18832e-11	4.94863e-10	0.342698	0.436889	0.0013942	0.00589417
YDL100C	-0.53409	0.0517366	0.216207	-2.31919	6.05473e-93	5.88289e-91	1.70597e-22	8.35546e-21	0.232446	0.314881	5.74187e-11	2.73131e-09
YDL099W	-0.416578	0.123756	0.368645	-1.27263	1.00047e-27	1.24955e-26	2.10059e-09	2.42143e-08	0.0336824	0.0579666	0.00150859	0.00630919
YDL098C	-0.018242	0.945928	1	-2.138	2.44465e-47	7.02254e-46	8.70358e-10	1.08581e-08	1.66496e-17	3.38731e-16	1.26357e-11	7.14081e-10
YDL097C	-0.18926	0.488144	0.751262	-0.57783	1.47899e-07	4.57049e-07	0.00526305	0.014597	0.388732	0.486522	0.134474	0.240179
YDL095W	-0.137196	0.652548	0.874165	-0.560157	2.2789e-07	6.90991e-07	0.0344402	0.0721313	0.596808	0.693148	0.169105	0.287805
YDL093W	-0.00828536	0.974238	1	0.443494	0.000116652	0.000263313	0.0716004	0.133283	0.17076	0.24208	0.0809578	0.162259
YDL091C	-0.342456	0.14551	0.400745	0.416536	0.000312252	0.000668736	0.677211	0.785427	0.677924	0.767539	0.00226147	0.00879581
YDL090C	-0.485869	0.0471614	0.203611	-1.41429	2.23889e-19	1.69443e-18	2.39139e-10	3.30792e-09	0.000272497	0.000754502	0.00104358	0.0046478
YDL089W	0.071087	0.766765	0.933656	-0.639294	1.69589e-06	4.68817e-06	0.0562726	0.108635	1.40955e-07	7.00221e-07	0.00769877	0.0238171
YDL088C	-0.219467	0.385608	0.672288	-0.532169	9.02017e-07	2.56991e-06	0.0039553	0.0114956	0.248417	0.333442	0.204182	0.333181
YDL087C	-0.567154	0.0418475	0.18846	-1.19063	8.85184e-08	2.78363e-07	4.87767e-06	2.98899e-05	0.0238375	0.0427137	0.0921852	0.179749
YDL086W	-0.37924	0.0860968	0.296272	-0.780574	1.13396e-11	5.04517e-11	2.23715e-06	1.47478e-05	5.08982e-08	2.7228e-07	0.0864163	0.171022
YDL085W	-0.828195	0.0148448	0.0965349	1.55204	5.40856e-34	9.13923e-33	0.0821364	0.149199	0.00074617	0.00188668	5.28758e-09	1.48772e-07
YDL084W	0.373799	0.244494	0.528418	-0.567393	1.53262e-07	4.72515e-07	0.647056	0.760457	0.185825	0.260014	0.0041085	0.014358
YDL082W	0.134302	0.717483	0.908623	-1.35145	1.01894e-23	1.03731e-22	0.00661127	0.017774	0.529523	0.627987	0.000376078	0.00199089
YDL081C	0.497517	0.194862	0.46953	-0.97205	2.22545e-13	1.11899e-12	0.330979	0.454301	0.811217	0.884672	0.000645225	0.00312544
YDL080C	-0.326988	0.187238	0.461028	0.902254	1.2565e-12	5.98104e-12	0.0375891	0.07779	1.18766e-24	6.38437e-23	2.50523e-05	0.000209413
YDL079C	-0.202406	0.501458	0.763993	0.742652	5.25243e-08	1.69613e-07	0.085847	0.154749	3.0638e-06	1.23073e-05	0.00420961	0.0145957
YDL078C	0.327122	0.248198	0.53311	1.00935	9.8512e-18	6.67558e-17	1.26613e-06	8.80297e-06	0.0719328	0.113921	0.0155442	0.0425584
YDL077C	-0.204422	0.362479	0.654179	0.37153	0.00303492	0.00557612	0.415944	0.541276	0.780715	0.859202	0.0178655	0.0478439
YDL076C	-0.0106725	0.964964	1	-0.3224	0.00668145	0.0115936	0.248959	0.364993	0.397606	0.495005	0.217024	0.347706
YDL074C	0.569336	0.0229248	0.127947	0.339131	0.00409823	0.00737995	0.000129965	0.000578283	1.63287e-05	5.72458e-05	0.341427	0.488535
YDL073W	0.431564	0.0594023	0.234591	-0.796483	8.64795e-11	3.54888e-10	0.215229	0.326099	1.15709e-23	5.35014e-22	8.56949e-08	1.70155e-06
YDL072C	0.0393319	0.891739	1	-0.319151	0.00503665	0.00892898	0.405851	0.532437	0.00279483	0.00625435	0.211768	0.341849
YDL071C	0.500507	0.0925322	0.310335	0.0771751	0.7542	0.82967	0.0842968	0.152329	0.00471781	0.00998853	0.232097	0.366259
YDL070W	1.68466	4.14109e-07	1.87399e-05	1.61046	5.82901e-46	1.58487e-44	1.64489e-21	7.65918e-20	2.85151e-12	2.97854e-11	0.81753	0.915454
YDL069C	0.470605	0.0969392	0.316282	0.727328	0.000856321	0.0017129	0.000644043	0.00239506	0.707148	0.794371	0.488113	0.634142
YDL066W	-0.411971	0.145914	0.401189	1.63809	1.7031e-44	4.46524e-43	0.000337497	0.00135408	9.86221e-12	9.61605e-11	1.12467e-09	3.95549e-08
YDL065C	0.362717	0.14673	0.401819	-0.479897	2.55103e-05	6.19201e-05	0.793923	0.88107	3.03742e-07	1.4335e-06	0.00102627	0.00458802
YDL064W	0.400817	0.0661933	0.252221	0.287083	0.0533382	0.0792278	0.00316724	0.00948451	8.33481e-06	3.10828e-05	0.634267	0.766406
YDL063C	0.806534	0.00807544	0.0653853	-0.124057	0.575413	0.659684	0.0715861	0.133283	0.00135241	0.00324107	0.0206458	0.0539353
YDL060W	0.0981949	0.67298	0.889632	0.13501	0.347676	0.428483	0.310234	0.43173	0.000701668	0.00178646	0.898728	0.976885
YDL059C	-0.387965	0.110876	0.342554	-0.885157	0.000111421	0.000252283	0.000156917	0.000686201	4.61159e-16	7.85871e-15	0.109021	0.204382
YDL058W	-0.296624	0.192763	0.466515	-0.372972	0.0138491	0.0228296	0.0148667	0.0355125	0.226419	0.307978	0.76061	0.870877
YDL057W	0.212842	0.434583	0.709837	-0.550804	0.00849436	0.0144832	0.429612	0.55502	0.0368211	0.0627437	0.0201195	0.0527269
YDL056W	-0.399679	0.124268	0.368855	0.399152	0.000412267	0.000865263	0.92704	0.985306	0.0690337	0.109882	0.0043554	0.0149833
YDL055C	1.16127	0.0195458	0.114485	-2.16023	5.7892e-43	1.41664e-41	0.161405	0.258045	0.00251663	0.00569861	2.29284e-08	5.39512e-07
YDL054C	0.149754	0.4993	0.762217	0.592866	2.6698e-07	8.03983e-07	0.00100575	0.00350738	2.71863e-05	9.17585e-05	0.0630292	0.132832
YDL053C	0.374752	0.0937781	0.311509	0.193744	0.0752708	0.1083	0.00982207	0.0249399	0.000531523	0.0013891	0.427818	0.575949
YDL052C	0.0472825	0.837618	0.97028	-0.55264	3.29436e-05	7.91485e-05	0.0672586	0.126519	0.39243	0.490177	0.0166175	0.0449939
YDL049C	0.200763	0.482793	0.74671	-0.434915	0.0243281	0.0385921	0.603558	0.721912	0.579654	0.676792	0.0516884	0.112663
YDL048C	-0.0231397	0.943491	1	-0.186256	0.106205	0.148225	0.645286	0.758865	0.300361	0.391868	0.642983	0.773685
YDL047W	0.0908508	0.748094	0.923552	-0.0702268	0.536403	0.622084	0.846149	0.923072	6.88192e-05	0.000214335	0.568962	0.711956
YDL046W	-0.0719148	0.800642	0.952353	-0.125774	0.241001	0.310616	0.555657	0.679365	1.40385e-08	8.22168e-08	0.832618	0.927282
YDL045W-A	0.209236	0.421752	0.698901	-1.22575	3.36602e-21	2.8622e-20	0.00107668	0.00371362	0.00031125	0.000848303	5.6773e-07	8.43834e-06
YDL045C	0.271493	0.22843	0.509771	0.169167	0.275754	0.349695	0.0720999	0.134062	0.00437133	0.00933266	0.682913	0.807623
YDL044C	0.51174	0.0292335	0.151249	0.271353	0.0704197	0.102166	0.00179373	0.00579043	2.99688e-23	1.27022e-21	0.358895	0.507054
YDL043C	-0.0339396	0.900029	1	-0.930764	5.41579e-07	1.57769e-06	0.00385327	0.0112329	1.5612e-09	1.06452e-08	0.00178837	0.00726779
YDL042C	-0.181391	0.438396	0.712599	-0.631529	4.0447e-05	9.65438e-05	0.00296293	0.00894971	4.48047e-05	0.000144723	0.083574	0.166443
YDL040C	-0.298656	0.253507	0.540483	-0.7717	3.55779e-12	1.6438e-11	9.0175e-05	0.000415207	0.165019	0.234798	0.0697924	0.143734
YDL036C	-0.0357445	0.880049	0.995584	-0.970216	3.04004e-13	1.50566e-12	0.000138255	0.000611466	4.50627e-06	1.75474e-05	0.000184189	0.00111362
YDL035C	0.226214	0.329887	0.624448	1.25563	1.81723e-29	2.42554e-28	4.3947e-10	5.74263e-09	0.862579	0.927529	1.55586e-05	0.00014046
YDL034W	1.21048	0.00361405	0.0366228	1.51906	0.0110202	0.0184564	6.07913e-05	0.000291692	0.000713885	0.00181477	0.65004	0.7792
YDL033C	-0.222999	0.331603	0.625371	0.433415	0.00551787	0.00971916	0.374294	0.499461	0.0644356	0.103385	0.00818368	0.0249702
YDL030W	0.267318	0.270323	0.558769	0.520335	0.015652	0.0256226	0.0090982	0.0232897	8.44341e-05	0.000258104	0.421607	0.569959
YDL029W	-0.0487256	0.840255	0.97137	0.21224	0.0542252	0.0803828	0.426845	0.552283	0.257344	0.343472	0.297447	0.441365
YDL028C	-0.402608	0.104376	0.331544	-0.155625	0.166833	0.222996	0.039039	0.0803379	0.191481	0.266866	0.333651	0.480318
YDL027C	-0.130361	0.600896	0.839069	-0.122511	0.384359	0.468104	0.443218	0.568836	0.274172	0.362637	0.983919	1
YDL026W	-1.26812	0.00989086	0.0744293	-0.4045	0.4126	0.497272	0.0185001	0.0428901	0.555925	0.654286	0.218881	0.349744
YDL025C	-0.467313	0.106451	0.33449	0.351956	0.00638431	0.0111061	0.790296	0.878887	0.000103679	0.000310333	0.00731375	0.0229514
YDL024C	0.643543	0.104979	0.332353	3.1728	2.61927e-69	1.50483e-67	9.58251e-16	2.57559e-14	4.31631e-08	2.33547e-07	1.4067e-08	3.55003e-07
YDL023C	-1.31975	0.0105633	0.0774601	0.43881	0.246055	0.316343	0.289434	0.409563	0.000190126	0.000542794	0.00518123	0.0171676
YDL022W	-0.25397	0.39471	0.679127	-1.00571	9.87893e-17	6.20438e-16	3.7867e-05	0.000190256	0.000112669	0.000335269	0.0104073	0.0304887
YDL021W	0.745453	0.00994642	0.0746236	1.29044	6.18062e-25	6.80589e-24	7.25025e-10	9.11381e-09	0.452674	0.551009	0.102133	0.194319
YDL020C	0.140801	0.669745	0.886597	1.50993	6.16667e-38	1.21986e-36	1.65856e-06	1.12823e-05	1.51534e-08	8.82769e-08	6.01214e-05	0.000439737
YDL019C	-0.93774	0.00118682	0.0159774	-0.409193	0.0047559	0.00847875	1.35701e-05	7.57177e-05	7.76829e-05	0.00023957	0.0792521	0.159372
YDL018C	0.358591	0.181993	0.452722	-1.0687	1.31203e-11	5.80224e-11	0.0667009	0.125649	2.16569e-11	2.014e-10	8.21896e-06	8.17766e-05
YDL017W	-0.527382	0.035023	0.168903	-0.877582	2.1952e-08	7.32881e-08	1.09556e-06	7.72262e-06	0.728724	0.813357	0.204645	0.333607
YDL015C	0.529815	0.0798347	0.284656	-0.213586	0.0474745	0.0713034	0.238218	0.353319	1.17484e-08	6.94814e-08	0.0123745	0.0353282
YDL013W	-0.0418653	0.873848	0.991502	-0.386914	0.00149142	0.00287703	0.149085	0.242199	0.114044	0.170409	0.198596	0.325593
YDL007W	-0.0266703	0.929522	1	-0.616636	2.03275e-08	6.8071e-08	0.0459629	0.0917592	0.00509498	0.0107116	0.0481703	0.10638
YDL006W	0.550333	0.0177006	0.108572	0.900514	1.26607e-13	6.4644e-13	5.17485e-09	5.53659e-08	0.00727933	0.0147958	0.171302	0.290721
YDL005C	-0.0497494	0.841152	0.971913	0.369775	0.00409506	0.00737625	0.18545	0.289129	1.04251e-05	3.82313e-05	0.118564	0.218635
YDL004W	0.196475	0.478764	0.744107	0.152165	0.2227	0.289471	0.199808	0.30724	1.38614e-09	9.54704e-09	0.86292	0.951392
YDL002C	0.206448	0.387436	0.673827	-0.829916	1.01063e-07	3.16158e-07	0.0543414	0.105492	4.1133e-23	1.69982e-21	0.000180385	0.00109725
YDR001C	0.325764	0.283416	0.574748	1.84671	1.84308e-35	3.31804e-34	6.4672e-11	9.63088e-10	1.83004e-16	3.22672e-15	2.94465e-06	3.37435e-05
YDR002W	0.128027	0.689251	0.89714	-0.623093	4.83079e-07	1.41288e-06	0.185104	0.288698	0.00680363	0.0139361	0.0257852	0.0647273
YDR003W	0.135853	0.577971	0.821466	1.00748	2.09112e-17	1.38374e-16	2.41841e-05	0.000127415	2.68999e-11	2.47031e-10	0.00159818	0.00662105
YDR004W	0.14203	0.525737	0.782682	0.628524	1.2358e-08	4.22834e-08	0.000710087	0.00260549	3.35797e-06	1.34076e-05	0.0416734	0.0952453
YDR005C	-0.0698166	0.770862	0.936178	-0.0613559	0.580783	0.665263	0.711876	0.815051	0.952882	1	0.990754	1
YDR006C	-0.165438	0.613191	0.847629	1.05605	6.52047e-21	5.45326e-20	0.00917876	0.0234596	1.21236e-06	5.1878e-06	0.000431002	0.00222639
YDR007W	0.105162	0.682901	0.893982	0.856067	7.38913e-10	2.80736e-09	0.000279485	0.00113931	0.109963	0.165245	0.00582259	0.0189837
YDR009W	-0.0365476	0.905977	1	0.736168	8.42405e-07	2.4063e-06	0.0307284	0.0654563	1.67178e-05	5.8393e-05	0.0220289	0.0566971
YDR011W	0.613397	0.073014	0.27014	2.00472	3.41546e-55	1.21322e-53	4.02706e-12	7.16355e-11	0.000195099	0.000556272	0.000153061	0.000966611
YDR013W	0.549032	0.0313621	0.157934	0.219472	0.178319	0.237006	0.00857909	0.0221582	0.0218737	0.0395268	0.2714	0.410922
YDR014W	0.152133	0.526757	0.78367	-0.958187	2.06919e-08	6.9256e-08	0.0137245	0.0331554	9.91753e-10	6.97603e-09	0.00010402	0.000704691
YDR014W-A	0.821377	0.04562	0.19915	0.764546	0.0189933	0.030637	0.00080228	0.00289715	0.00277353	0.00621015	0.902527	0.979244
YDR016C	0.328873	0.287931	0.578092	-0.0325392	0.85123	0.918216	0.332146	0.45535	0.315115	0.4071	0.290794	0.433821
YDR017C	-0.557069	0.0325733	0.16157	0.316148	0.00320752	0.0058655	0.458469	0.584084	0.00721404	0.0146767	0.00174862	0.00714999
YDR018C	-0.809333	0.00126394	0.0167352	-0.70476	1.31729e-07	4.08991e-07	1.37054e-07	1.15882e-06	0.139651	0.203386	0.712884	0.83213
YDR019C	-0.56521	0.312691	0.604786	-1.08636	5.57316e-15	3.11259e-14	0.0203563	0.0464283	0.334792	0.42838	0.435334	0.582677
YDR020C	0.0784885	0.77316	0.93769	-0.451509	0.00252635	0.00470002	0.29072	0.410823	0.0845686	0.131383	0.0771319	0.155657
YDR021W	0.204218	0.432225	0.707391	-0.948311	1.93464e-10	7.75149e-10	0.029178	0.0625566	0.00257247	0.00581113	0.000145354	0.000925859
YDR022C	0.84331	0.000657861	0.0101317	-0.216568	0.141721	0.192229	0.0170252	0.0398905	0.482733	0.581495	0.00014717	0.000932999
YDR023W	0.360051	0.279553	0.569645	-1.88995	1.0582e-62	4.95854e-61	8.93789e-05	0.000412403	6.44218e-05	0.00020178	1.99533e-10	8.19228e-09
YDR024W	-0.339078	0.273444	0.562933	-1.23083	3.71264e-14	1.9655e-13	1.39854e-05	7.77072e-05	0.636598	0.728737	0.00901698	0.0269775
YDR026C	0.0919455	0.690422	0.898133	0.232961	0.0728949	0.105271	0.153359	0.247742	0.33714	0.430841	0.59151	0.73145
YDR027C	0.239986	0.371304	0.660707	0.363641	0.00130349	0.00253671	0.0139434	0.0335984	0.290208	0.380801	0.640915	0.772322
YDR028C	-0.471617	0.0825828	0.289149	0.122432	0.277306	0.351392	0.230329	0.344478	0.890463	0.950095	0.0240524	0.0610731
YDR029W	-0.977392	0.00306201	0.0325977	-0.895973	9.61312e-05	0.000219467	7.35635e-06	4.35454e-05	2.70031e-06	1.09537e-05	0.848643	0.939589
YDR030C	0.597087	0.00689737	0.0585745	1.00154	7.87835e-15	4.35949e-14	4.34909e-12	7.70943e-11	0.299681	0.391367	0.0873336	0.172373
YDR031W	0.141596	0.611192	0.846749	-0.740451	1.11164e-05	2.80863e-05	0.100463	0.176337	0.00776435	0.015628	0.00592529	0.0192707
YDR032C	-0.0657958	0.823544	0.962773	0.365651	0.00212664	0.00400648	0.278918	0.398402	0.0199299	0.036322	0.163103	0.27946
YDR033W	1.50735	0.000115903	0.00247023	-0.30128	0.0321341	0.0499553	0.00673118	0.0180481	0.0265231	0.046828	3.85791e-05	0.000300808
YDR034C	-0.26415	0.230785	0.511075	0.199171	0.0907269	0.128606	0.880278	0.950114	0.556125	0.654404	0.0433095	0.0981365
YDR035W	-0.292869	0.371934	0.661116	0.818102	4.08392e-11	1.72743e-10	0.14406	0.235366	0.00142126	0.0033869	0.00365831	0.0130159
YDR036C	-0.341333	0.152457	0.410092	1.44073	2.4428e-10	9.71678e-10	0.000973025	0.00340765	0.0226504	0.040797	6.73092e-08	1.39952e-06
YDR037W	-0.073848	0.747153	0.923411	1.66022	6.77289e-44	1.73444e-42	2.74547e-09	3.09779e-08	1.36963e-16	2.47431e-15	4.29909e-11	2.13726e-09
YDR041W	0.302489	0.276855	0.566999	0.0955784	0.471672	0.558583	0.128287	0.215178	0.000775394	0.00195013	0.455912	0.602537
YDR042C	0.881547	0.000493481	0.00801088	1.13751	1.1096e-13	5.69629e-13	3.79425e-13	7.57933e-12	3.0659e-11	2.78841e-10	0.37281	0.521036
YDR043C	0.572056	0.0180834	0.109612	0.80869	1.825e-08	6.13941e-08	1.98019e-06	1.32789e-05	2.35203e-20	6.58966e-19	0.433948	0.581408
YDR044W	0.0722541	0.828868	0.965503	-1.15778	1.41016e-11	6.21957e-11	0.00995092	0.025209	0.0935865	0.143457	0.00185049	0.00746972
YDR046C	0.106978	0.6766	0.890497	0.682889	4.26996e-06	1.12864e-05	0.00564672	0.0155115	0.000158944	0.000460736	0.0512169	0.111912
YDR047W	0.345612	0.151547	0.409016	0.0777129	0.562913	0.6476	0.0865366	0.155865	0.34869	0.443373	0.307259	0.451928
YDR049W	-0.10885	0.623005	0.852214	-0.107368	0.371788	0.454805	0.434395	0.559451	0.224176	0.305571	0.997717	1
YDR050C	-0.133913	0.74731	0.923411	-2.01886	2.1436e-61	9.37932e-60	2.87906e-05	0.000148258	0.000281355	0.000776131	7.46429e-05	0.000525041
YDR051C	0.437676	0.133282	0.38303	0.179305	0.191746	0.252939	0.0486102	0.0960582	0.00881459	0.0174916	0.426871	0.575076
YDR054C	-0.266304	0.331663	0.625371	0.218076	0.0492129	0.0737301	0.958653	1	3.79483e-14	5.18418e-13	0.0985326	0.189004
YDR055W	-0.159802	0.532605	0.78882	-0.303627	0.0462651	0.0696137	0.163656	0.260871	9.57642e-05	0.000288997	0.621137	0.756432
YDR056C	0.435005	0.0928134	0.310648	-0.205677	0.0859888	0.12231	0.342444	0.466565	0.00139195	0.00332378	0.0244769	0.0619843
YDR057W	0.0128632	0.958349	1	0.51371	1.19865e-05	3.0227e-05	0.028771	0.0617642	0.846784	0.914737	0.0485975	0.10718
YDR058C	0.164493	0.509418	0.770013	-0.841649	1.57916e-10	6.34643e-10	0.0298582	0.0638288	0.00127835	0.00308821	0.000347631	0.0018657
YDR060W	0.143821	0.611063	0.846749	-1.38536	5.71083e-18	3.94268e-17	0.000238687	0.000991333	0.95368	1	1.29732e-06	1.6721e-05
YDR061W	0.384214	0.139376	0.392523	0.276713	0.0460161	0.0692863	0.0104524	0.026258	1.76625e-10	1.42074e-09	0.676004	0.802003
YDR062W	-0.134574	0.659152	0.878382	-1.03376	1.5906e-19	1.22057e-18	0.000497182	0.00190241	0.27728	0.36587	0.00467416	0.0158165
YDR063W	0.580416	0.0154784	0.0988075	0.667125	1.31371e-08	4.48563e-08	1.34091e-06	9.29359e-06	0.635596	0.728094	0.7649	0.874287
YDR065W	0.424788	0.0810873	0.286529	-0.42427	0.0117865	0.0196402	0.783776	0.874654	0.000148319	0.000432627	0.00222423	0.00869184
YDR066C	0.394587	0.142589	0.397697	-0.638653	0.000516922	0.00106728	0.645356	0.758865	0.000150096	0.000436812	0.00117081	0.00511321
YDR067C	0.571574	0.0087563	0.0686274	-0.0162539	0.902908	0.964825	0.00910172	0.0232897	0.000298216	0.000816482	0.0105181	0.0307452
YDR068W	0.522028	0.0504999	0.213121	-0.333725	0.00241216	0.00450457	0.414458	0.540112	0.00292801	0.00650976	0.00224136	0.00873813
YDR069C	-0.66709	0.0241815	0.133362	-0.426667	0.000163214	0.000362229	0.000558803	0.0021077	6.35548e-08	3.33247e-07	0.434276	0.581498
YDR070C	-2.3228	9.93349e-11	7.81316e-09	-1.13414	5.6148e-19	4.11275e-18	6.13913e-16	1.69133e-14	3.69092e-25	2.08584e-23	0.00348471	0.0125222
YDR071C	0.272556	0.348967	0.640907	-0.381884	0.00416024	0.00748344	0.81599	0.899671	2.87974e-07	1.36201e-06	0.0272348	0.0675203
YDR072C	-0.0939461	0.738735	0.920509	0.660404	3.94692e-09	1.40806e-08	0.0376887	0.0779473	2.76599e-09	1.81256e-08	0.0085752	0.0258782
YDR073W	-0.421794	0.0506375	0.213149	0.119648	0.267495	0.340266	0.242697	0.358306	6.79661e-20	1.8194e-18	0.0166041	0.044976
YDR074W	-1.0309	0.000656044	0.0101273	-0.323864	0.00423475	0.00761125	7.71418e-06	4.52985e-05	3.24552e-18	7.34911e-17	0.015829	0.0431416
YDR075W	0.518483	0.0438182	0.194668	0.246439	0.0660778	0.0963956	0.00479968	0.0135102	0.918623	0.973543	0.330242	0.476656
YDR076W	-0.0110765	0.968846	1	0.750166	8.22825e-10	3.11185e-09	0.00627396	0.017029	1.31411e-20	3.79427e-19	0.00743371	0.0231738
YDR078C	0.824316	0.00363197	0.036748	0.292964	0.172639	0.230151	0.00132503	0.00445177	0.326465	0.41955	0.135761	0.242019
YDR079C-A	0.0431057	0.908382	1	-0.535119	0.0299144	0.0467134	0.325376	0.448019	0.102696	0.155633	0.160475	0.275815
YDR080W	0.126221	0.599225	0.838412	-0.444859	0.000125865	0.000283046	0.290395	0.410539	9.73593e-05	0.000293543	0.0247344	0.0624691
YDR081C	0.128071	0.570322	0.816261	0.104376	0.352115	0.43363	0.247339	0.363181	0.838957	0.908332	0.913307	0.987181
YDR082W	0.964486	1.14952e-05	0.000363392	0.0618058	0.649185	0.730817	3.60654e-06	2.28414e-05	3.29288e-09	2.13666e-08	0.000116923	0.00077698
YDR083W	0.175014	0.53726	0.792338	-3.30868	6.63318e-62	2.98132e-60	2.57202e-12	4.69784e-11	0.206517	0.284477	4.13854e-20	1.24382e-17
YDR084C	0.536385	0.0298746	0.153485	-0.786695	4.59388e-07	1.34897e-06	0.651192	0.764097	1.24751e-10	1.02721e-09	4.02095e-06	4.41412e-05
YDR085C	-1.03952	4.06263e-06	0.000146208	-1.28867	4.5417e-18	3.16196e-17	1.01927e-18	3.8111e-17	2.12357e-06	8.76469e-06	0.322842	0.468532
YDR086C	0.48588	0.106991	0.335791	-1.06048	9.10374e-16	5.35605e-15	0.116019	0.198427	0.00153758	0.00364651	1.99113e-06	2.45164e-05
YDR087C	0.787443	0.000913863	0.0129569	-0.562669	0.000214748	0.000470437	0.330576	0.45395	0.0701143	0.111414	1.63943e-06	2.06868e-05
YDR088C	0.595963	0.0117303	0.0835149	-0.364524	0.00275867	0.00508979	0.289471	0.409563	0.223108	0.304289	0.000179019	0.00109095
YDR089W	-0.310965	0.180689	0.451298	0.814413	1.75953e-09	6.45129e-09	0.04836	0.0956533	2.69364e-05	9.10085e-05	3.21554e-05	0.000258024
YDR090C	0.806092	0.000346241	0.00598834	1.08276	1.99912e-19	1.51818e-18	7.77152e-15	1.87168e-13	0.00677312	0.0138779	0.263105	0.401303
YDR091C	-0.581924	0.0132324	0.0904097	-1.24613	2.32917e-13	1.16759e-12	1.02095e-09	1.24779e-08	0.373507	0.470405	0.0210934	0.054694
YDR092W	0.146005	0.521386	0.778485	-0.559175	5.6208e-06	1.47134e-05	0.123997	0.209363	0.000952899	0.00235976	0.00363114	0.0129654
YDR093W	-0.442207	0.048223	0.206589	-0.195735	0.0911491	0.129149	0.00998042	0.0252644	0.0361741	0.0618044	0.298109	0.441975
YDR096W	-0.947252	0.00302175	0.0323054	-0.130536	0.293849	0.369732	0.00208236	0.00659098	3.30289e-08	1.82551e-07	0.0150193	0.0413437
YDR097C	-0.165582	0.448859	0.718413	-0.164235	0.25583	0.327445	0.233379	0.347545	0.806914	0.881579	0.994638	1
YDR098C	0.541108	0.0151595	0.0978092	-0.481912	6.06447e-05	0.000141934	0.649095	0.762107	0.0117014	0.0225963	1.04517e-05	9.94338e-05
YDR099W	-0.170942	0.562339	0.809802	0.280192	0.00919353	0.0155948	0.615399	0.732496	5.14041e-08	2.74543e-07	0.113396	0.210646
YDR100W	0.328426	0.194943	0.469554	1.1124	1.47908e-21	1.28414e-20	2.09437e-07	1.72239e-06	0.0450593	0.0754098	0.00548746	0.0180065
YDR101C	0.349483	0.161705	0.423622	0.482987	0.00939114	0.0158988	0.0071034	0.0189615	0.000289051	0.000794019	0.684109	0.808026
YDR103W	0.387289	0.163372	0.42583	0.565476	3.47182e-06	9.23442e-06	0.000839094	0.00301036	1.21275e-08	7.15316e-08	0.55055	0.695336
YDR104C	-0.0268464	0.934268	1	0.612518	1.59237e-07	4.90022e-07	0.0958895	0.169888	0.459925	0.55819	0.0805974	0.161733
YDR105C	0.147795	0.521937	0.778805	0.786025	7.26047e-13	3.50914e-12	6.20956e-05	0.000297519	0.000911085	0.0022664	0.00792948	0.0243633
YDR106W	1.34451	2.73749e-06	0.00010536	-0.680033	0.00409294	0.00737443	0.0586949	0.112621	0.218132	0.298425	4.92324e-08	1.06729e-06
YDR108W	0.582147	0.0112729	0.0812147	0.358439	0.00991771	0.0167244	0.000123011	0.000550303	2.1045e-05	7.25115e-05	0.375677	0.523839
YDR109C	-0.217175	0.387541	0.673827	1.56516	5.50451e-41	1.22041e-39	1.78106e-06	1.2029e-05	3.82124e-06	1.51113e-05	1.51972e-10	6.52493e-09
YDR110W	0.635083	0.00526088	0.0482697	1.17873	3.96591e-20	3.18768e-19	1.78852e-13	3.70711e-12	0.148108	0.213765	0.0290322	0.0708649
YDR111C	0.193064	0.403447	0.683275	1.48046	1.9916e-33	3.23304e-32	1.22171e-11	2.00944e-10	8.10861e-24	3.80242e-22	2.44275e-07	4.06838e-06
YDR112W	0.462743	0.184608	0.457332	1.49153	2.53575e-13	1.26648e-12	2.16941e-07	1.77746e-06	9.06456e-07	3.94828e-06	0.00815657	0.0249335
YDR113C	-0.293058	0.221709	0.501141	-0.53948	8.89651e-07	2.53687e-06	0.00190412	0.00609983	0.00379067	0.00821499	0.327696	0.473809
YDR114C	-0.679317	0.155298	0.41507	-0.521085	0.32527	0.404491	0.109019	0.188996	0.281909	0.371385	0.859703	0.949133
YDR115W	0.388552	0.112623	0.346578	-0.718451	1.14199e-06	3.2148e-06	0.383649	0.509579	5.59038e-11	4.87647e-10	0.000106259	0.000716929
YDR117C	-0.336222	0.130802	0.380245	-0.523027	0.000350809	0.000744075	0.0011922	0.0040487	0.850825	0.917725	0.455117	0.601967
YDR118W	0.41705	0.0744185	0.273102	0.134767	0.362208	0.443908	0.0191058	0.0440472	0.000130394	0.000384038	0.260621	0.398987
YDR119W	0.300591	0.206655	0.483659	0.0765656	0.529972	0.615816	0.0976446	0.172121	9.57716e-07	4.14968e-06	0.363403	0.511419
YDR119W-A	1.0261	0.0100514	0.0749178	1.45207	1.70844e-29	2.28495e-28	2.31203e-07	1.8873e-06	0.00392111	0.00847267	0.382118	0.530234
YDR120C	0.329635	0.131712	0.380817	0.24912	0.0941686	0.133142	0.0144231	0.0346155	0.227677	0.309498	0.740628	0.854332
YDR121W	0.399302	0.0904062	0.304907	-0.192594	0.119759	0.165361	0.334611	0.457641	2.70475e-09	1.77948e-08	0.0149426	0.0411841
YDR122W	-0.328368	0.250292	0.535865	0.807191	1.19774e-11	5.32535e-11	0.087688	0.157724	0.0560229	0.0913724	0.000115688	0.000770322
YDR124W	-0.210916	0.399684	0.682308	0.456313	0.00242497	0.00452592	0.318776	0.440951	0.199254	0.275505	0.013124	0.0370047
YDR125C	-0.0922516	0.711655	0.906277	0.516465	0.00126891	0.00247452	0.106212	0.184761	0.036356	0.0620511	0.0238744	0.0607143
YDR126W	-0.179447	0.447768	0.717775	0.102769	0.45689	0.543122	0.870346	0.942625	2.12864e-07	1.03186e-06	0.253657	0.391225
YDR127W	-0.392534	0.312785	0.604792	0.990102	2.92092e-17	1.90133e-16	0.163012	0.260048	0.396907	0.494414	0.00201908	0.00802293
YDR128W	-0.120893	0.613468	0.847629	0.476849	3.35886e-05	8.0581e-05	0.132879	0.220919	0.484959	0.583539	0.0199332	0.0523588
YDR129C	-0.398968	0.155728	0.41538	-0.056531	0.633221	0.716631	0.123828	0.209185	0.00455456	0.0096863	0.214576	0.345537
YDR130C	0.0732623	0.760242	0.929731	0.0976852	0.530475	0.616183	0.459855	0.585286	0.02095	0.038024	0.938907	1
YDR132C	0.215463	0.379155	0.666464	1.24518	4.71885e-16	2.83431e-15	4.5429e-08	4.21877e-07	1.98485e-14	2.80424e-13	0.000152103	0.000961477
YDR133C	-0.321316	0.277667	0.567092	-0.0503791	0.730735	0.80884	0.268556	0.387452	3.65054e-24	1.80129e-22	0.380293	0.528699
YDR135C	-0.135722	0.622786	0.852091	0.461803	0.000544331	0.00112009	0.209776	0.31908	1.53546e-05	5.40886e-05	0.0370623	0.086628
YDR136C	-0.344943	0.403759	0.683446	1.52918	9.08359e-12	4.07159e-11	0.00410738	0.0118284	1.61216e-15	2.60626e-14	4.83824e-05	0.000364356
YDR137W	0.128053	0.57213	0.817262	0.459953	0.000371503	0.000784944	0.0121389	0.0298222	0.155108	0.222564	0.185932	0.309903
YDR138W	-0.196714	0.410663	0.689674	0.243775	0.0575321	0.0849228	0.775152	0.868249	0.753424	0.835284	0.0972823	0.187496
YDR140W	0.0313026	0.894798	1	-0.0141468	0.918952	0.97975	0.827352	0.908562	0.000815854	0.00204531	0.835779	0.929327
YDR141C	-0.356847	0.122828	0.366707	0.0368381	0.735042	0.812383	0.216661	0.32756	0.506256	0.605858	0.0930592	0.181133
YDR142C	-0.130411	0.578225	0.821466	0.433841	0.000609743	0.00124454	0.190422	0.294933	0.82655	0.897544	0.0241575	0.0612929
YDR143C	-0.303265	0.243379	0.527182	0.158347	0.148195	0.200271	0.674288	0.783687	0.942483	0.993981	0.0887853	0.174613
YDR144C	-0.350633	0.145275	0.400599	-0.56641	0.000158698	0.000352916	0.00213194	0.00673824	0.0254551	0.0452687	0.443683	0.591101
YDR145W	-0.472289	0.0503071	0.212655	-0.288998	0.00951804	0.0160915	0.00296597	0.00895479	0.892359	0.951811	0.456656	0.603037
YDR146C	-0.498939	0.0327144	0.161906	-1.92642	4.31185e-35	7.61721e-34	7.05127e-17	2.18887e-15	2.61553e-06	1.06359e-05	1.42204e-07	2.61908e-06
YDR147W	0.427169	0.0514115	0.215394	-0.590648	2.19189e-06	5.98668e-06	0.672316	0.782082	4.20349e-08	2.27815e-07	8.22466e-06	8.17766e-05
YDR148C	-0.269493	0.305816	0.597613	0.542157	2.34099e-06	6.36498e-06	0.245603	0.36161	0.0412849	0.0696722	0.00200413	0.0079731
YDR151C	-0.277001	0.265156	0.552995	-0.604428	2.87382e-06	7.72471e-06	0.00256064	0.00788171	0.585745	0.682819	0.238835	0.373769
YDR152W	-0.11016	0.650823	0.872916	-0.531037	1.22742e-06	3.44356e-06	0.0138204	0.0333628	0.119662	0.17752	0.0821811	0.164173
YDR153C	-0.204677	0.469599	0.735746	-0.038404	0.724894	0.803316	0.452004	0.577629	5.17217e-14	6.96504e-13	0.554705	0.69901
YDR157W	-0.293743	0.308871	0.601447	-0.73067	8.14836e-05	0.000188041	0.00210407	0.00665652	7.82099e-10	5.59053e-09	0.175129	0.295924
YDR158W	-0.35504	0.402354	0.683031	0.369884	0.00634881	0.0110473	0.915682	0.976845	0.636171	0.728623	0.151944	0.263997
YDR159W	-0.459354	0.0529214	0.21908	-0.563825	3.2413e-06	8.64913e-06	7.77359e-05	0.00036479	0.807872	0.882042	0.670439	0.797722
YDR160W	-0.0339693	0.873825	0.991502	-0.0941062	0.523145	0.608953	0.705413	0.809474	0.0079041	0.0158658	0.792728	0.896292
YDR161W	0.232161	0.284181	0.575118	-0.611701	1.07862e-06	3.04418e-06	0.153753	0.248257	0.00223274	0.00510877	0.000213788	0.00125716
YDR162C	0.25352	0.247829	0.532749	-0.161241	0.325214	0.404491	0.584598	0.706518	2.2057e-07	1.06298e-06	0.105211	0.199271
YDR163W	0.530636	0.0249884	0.13566	-0.385765	0.00496981	0.00882676	0.43295	0.558242	1.61944e-06	6.8072e-06	0.000582746	0.00287976
YDR164C	-0.47344	0.0308971	0.156547	-0.695071	3.39747e-09	1.21895e-08	8.05846e-07	5.85522e-06	0.116008	0.172719	0.324194	0.470055
YDR165W	0.171467	0.440859	0.713496	-0.0270799	0.847112	0.914372	0.47426	0.599463	0.0397831	0.0673614	0.42253	0.570895
YDR166C	-0.0909228	0.706439	0.902968	0.258536	0.0317135	0.0493478	0.448772	0.574939	0.0940153	0.143985	0.180817	0.303982
YDR168W	0.170375	0.557416	0.806757	-0.213124	0.0579544	0.0854889	0.993224	1	3.52117e-19	8.98919e-18	0.166683	0.284488
YDR169C	-0.50515	0.0645417	0.248686	0.0380852	0.750106	0.826405	0.128773	0.21572	0.000688681	0.00176017	0.0568352	0.121853
YDR170C	-0.316279	0.238416	0.521249	-0.720479	1.73661e-11	7.58846e-11	8.32349e-05	0.000387297	7.90664e-05	0.000243044	0.106066	0.20026
YDR171W	-0.115854	0.74363	0.922266	0.695226	3.58434e-06	9.51838e-06	0.124764	0.21039	3.19398e-10	2.45565e-09	0.0404677	0.0930364
YDR172W	-0.349453	0.220352	0.499439	2.07675	1.02295e-49	3.12898e-48	9.38488e-08	8.20805e-07	9.39264e-43	4.77724e-40	2.80202e-15	3.85979e-13
YDR173C	0.0113362	0.964399	1	0.141707	0.248794	0.319553	0.459747	0.585261	9.87676e-11	8.29798e-10	0.623387	0.75783
YDR174W	-0.291312	0.291899	0.582652	-0.886866	1.00133e-13	5.1605e-13	6.94778e-05	0.00032931	1.79266e-06	7.49248e-06	0.0350819	0.0829322
YDR175C	0.209217	0.45765	0.725454	-0.915205	1.10918e-10	4.50421e-10	0.0344297	0.0721313	2.01857e-14	2.83975e-13	0.000195663	0.00116937
YDR176W	-0.0742171	0.799283	0.952148	-1.02197	1.16577e-13	5.97535e-13	0.0010729	0.00370444	0.594258	0.690672	0.00278821	0.010398
YDR177W	0.271696	0.362951	0.654466	0.116848	0.288495	0.363827	0.164247	0.261688	0.00164145	0.00387477	0.596955	0.736124
YDR179C	0.178008	0.543393	0.796053	-0.497575	0.000910622	0.00181493	0.414325	0.540112	0.451728	0.550049	0.0421259	0.0960471
YDR179W-A	0.42253	0.174507	0.441413	0.0243183	0.911569	0.972507	0.194517	0.300081	3.50744e-15	5.4185e-14	0.282784	0.424562
YDR180W	-0.418069	0.0629187	0.244443	-0.666332	4.48715e-07	1.3188e-06	1.78117e-05	9.68511e-05	0.000167702	0.000483427	0.299018	0.442702
YDR181C	0.290482	0.25801	0.546195	-0.0526742	0.75356	0.829104	0.332848	0.455933	3.45045e-12	3.56474e-11	0.25066	0.388023
YDR182W	-0.218427	0.319578	0.612547	-0.164401	0.202094	0.265138	0.125095	0.210787	7.24179e-09	4.43769e-08	0.82126	0.918156
YDR183W	-0.0853487	0.753733	0.926629	-0.197447	0.295214	0.371237	0.46654	0.591699	3.41061e-07	1.59823e-06	0.713694	0.832559
YDR184C	0.00790803	0.975049	1	0.629992	3.1584e-05	7.6048e-05	0.0089311	0.0229419	0.000859711	0.00214506	0.0156285	0.0427538
YDR185C	0.424844	0.156165	0.415625	0.814957	3.87409e-07	1.14884e-06	0.000224878	0.00093929	0.857367	0.923079	0.262437	0.400654
YDR186C	-0.0594962	0.839827	0.971174	0.176395	0.119266	0.164783	0.608192	0.72601	0.289169	0.379664	0.42352	0.571725
YDR188W	-0.0458093	0.865807	0.986613	-0.577298	7.12983e-08	2.26911e-07	0.0288417	0.061896	0.0860497	0.133402	0.0432182	0.0979968
YDR189W	-0.231421	0.343342	0.636952	-0.259806	0.0157377	0.0257438	0.0578057	0.111205	0.137023	0.199999	0.894185	0.973067
YDR190C	0.282031	0.269794	0.558437	-0.310258	0.0111392	0.0186416	0.954308	1	1.3095e-05	4.69036e-05	0.0198353	0.0521474
YDR191W	0.177669	0.474687	0.739889	-1.0858	8.27044e-12	3.72226e-11	0.00638334	0.0172719	7.59314e-19	1.8574e-17	1.74734e-05	0.000154664
YDR194C	0.443688	0.176508	0.444601	-0.461985	5.73229e-05	0.000134636	0.943165	0.996517	5.11986e-23	2.07684e-21	0.00753215	0.0234255
YDR195W	0.0584086	0.803457	0.953726	0.17997	0.105472	0.147295	0.2757	0.395344	0.00103583	0.00254892	0.629252	0.762716
YDR197W	0.0154452	0.945894	1	-0.0585984	0.697099	0.776422	0.976463	1	5.25131e-10	3.87518e-09	0.76303	0.87298
YDR198C	-0.317746	0.164111	0.426379	-0.171336	0.23925	0.308615	0.0781988	0.14352	0.0128803	0.0246068	0.577142	0.719468
YDR199W	0.455097	0.102559	0.327403	0.284766	0.217179	0.283075	0.0193238	0.0444413	0.56384	0.661483	0.610546	0.74758
YDR201W	0.115875	0.691396	0.898334	-0.523037	0.00779745	0.0133847	0.383008	0.508831	4.46746e-11	3.93327e-10	0.0713825	0.146305
YDR202C	0.0269742	0.916329	1	-0.583065	2.99328e-06	8.02622e-06	0.0766425	0.141316	3.42363e-07	1.60319e-06	0.0299749	0.0729458
YDR204W	-0.190528	0.388961	0.674847	0.415527	0.000383027	0.00080826	0.26482	0.383148	0.0168949	0.0313614	0.00851458	0.0257305
YDR205W	-0.28702	0.186441	0.459702	-0.315246	0.00584914	0.0102589	0.0106667	0.0267153	0.140291	0.204183	0.886486	0.968034
YDR206W	-0.130241	0.583932	0.826601	-0.104991	0.315624	0.393889	0.400516	0.527427	0.110966	0.166486	0.923209	0.992292
YDR208W	-0.259128	0.356798	0.647984	0.94447	2.95484e-14	1.57441e-13	0.0152687	0.0363179	0.000598978	0.00154947	3.46604e-05	0.000274657
YDR209C	0.500349	0.0620065	0.242139	-0.248012	0.250875	0.32185	0.373395	0.498563	4.73307e-05	0.00015177	0.0326954	0.0783553
YDR211W	0.259705	0.324448	0.617405	0.0999328	0.377363	0.460602	0.124916	0.210592	0.00418953	0.00898098	0.523719	0.669433
YDR212W	-0.102626	0.644887	0.868474	-0.235879	0.0716133	0.103579	0.210244	0.319718	0.000213929	0.000605198	0.568369	0.711484
YDR213W	-0.182637	0.504688	0.76653	0.0422169	0.74717	0.823583	0.733525	0.833345	0.164448	0.234238	0.478477	0.624865
YDR214W	0.995424	0.000602052	0.00947085	1.66559	1.65476e-23	1.65051e-22	2.31324e-16	6.67911e-15	0.626222	0.720101	0.0384666	0.0892739
YDR216W	-0.450296	0.226498	0.508314	1.9964	3.33421e-19	2.47797e-18	0.00230225	0.0072042	1.47483e-08	8.61449e-08	3.30533e-07	5.25357e-06
YDR217C	0.14535	0.562997	0.810397	0.942506	2.31664e-10	9.2428e-10	6.37999e-05	0.000304801	0.0135657	0.02576	0.0041546	0.014458
YDR218C	-0.206368	0.541088	0.794454	0.4614	0.00189872	0.00360898	0.460245	0.585509	0.0673551	0.107521	0.0814719	0.163092
YDR219C	-0.217274	0.341938	0.635853	-0.0545917	0.687443	0.766701	0.349232	0.474153	0.870231	0.933268	0.529457	0.674913
YDR221W	-0.306281	0.185865	0.458727	-0.783089	1.45372e-10	5.85299e-10	3.72554e-05	0.000187468	0.00179978	0.00420798	0.0558541	0.120217
YDR222W	0.737971	0.0033574	0.0346222	0.401218	0.000812875	0.00163143	1.93295e-05	0.000104077	0.844892	0.913113	0.21171	0.341839
YDR223W	0.0707483	0.755078	0.927286	0.880619	1.66256e-10	6.67753e-10	9.96628e-05	0.000453212	0.0312819	0.0543798	0.00122757	0.00531196
YDR224C	-0.194537	0.490273	0.75331	-1.77744	2.76056e-61	1.19993e-59	2.02818e-11	3.2314e-10	2.72302e-11	2.49372e-10	8.77991e-09	2.35031e-07
YDR226W	-0.249102	0.439967	0.713155	-1.08219	2.35765e-19	1.78023e-18	0.000264327	0.00108428	0.0495976	0.082108	0.0161454	0.0438954
YDR227W	-0.243076	0.302165	0.593449	-0.497472	0.00101636	0.00201293	0.0104325	0.026228	0.43156	0.529893	0.350213	0.497018
YDR228C	-0.160103	0.572496	0.817262	0.557587	5.54032e-07	1.61113e-06	0.16451	0.261854	0.672846	0.762967	0.0188963	0.0499769
YDR229W	0.0655147	0.766279	0.933408	0.704994	2.91058e-09	1.04968e-08	0.00052413	0.00199399	0.767581	0.847903	0.00558072	0.0182853
YDR230W	-0.0821916	0.854622	0.979749	0.367457	0.378578	0.461999	0.624512	0.741075	0.298844	0.390429	0.445268	0.592614
YDR231C	0.425695	0.0840102	0.291368	0.526242	0.00483679	0.00861134	0.00133264	0.0044728	0.0193533	0.0353688	0.764686	0.874287
YDR232W	-0.160963	0.541521	0.794703	0.151766	0.221645	0.288212	0.921213	0.981328	0.26197	0.348801	0.241749	0.377258
YDR233C	-0.164237	0.567446	0.814074	-0.244421	0.0308792	0.0481631	0.173202	0.273385	1.26561e-11	1.21808e-10	0.757515	0.86881
YDR234W	-0.120489	0.674143	0.890101	0.548074	2.92778e-07	8.79266e-07	0.142053	0.232893	0.174774	0.247082	0.0341994	0.0812235
YDR235W	0.692003	0.0030486	0.0325397	0.110756	0.394785	0.478892	0.000721021	0.00264121	3.8906e-08	2.12776e-07	0.0190413	0.0503001
YDR236C	0.29359	0.205463	0.482064	-0.0989909	0.53009	0.615844	0.365201	0.490097	7.06137e-12	6.94788e-11	0.142996	0.252264
YDR237W	-0.242971	0.340126	0.633732	-0.766612	3.43157e-08	1.12574e-07	0.00099351	0.0034702	8.50372e-31	8.03237e-29	0.0644234	0.135185
YDR238C	-0.377125	0.172063	0.438925	-0.721524	2.99884e-11	1.28408e-10	6.06101e-05	0.000291132	0.901978	0.959903	0.187497	0.311803
YDR240C	-0.0137004	0.953714	1	0.0191755	0.893964	0.956679	0.87299	0.944715	0.00877315	0.0174251	0.899406	0.977461
YDR242W	-0.212495	0.378104	0.665459	0.904698	8.05237e-15	4.45205e-14	0.00729685	0.0193607	2.0553e-13	2.51661e-12	3.05233e-05	0.000247026
YDR243C	-0.332526	0.163487	0.42583	0.358613	0.00544819	0.00960667	0.839134	0.918297	0.790897	0.86824	0.00803184	0.0246091
YDR244W	-0.448717	0.129171	0.377618	1.00058	1.27765e-12	6.07678e-12	0.0775031	0.142585	0.00158377	0.00374665	6.9316e-06	7.08373e-05
YDR245W	0.0610277	0.813003	0.958146	0.511345	5.06393e-06	1.3319e-05	0.0287283	0.0617527	0.000354716	0.000956517	0.108208	0.203432
YDR246W	-0.309506	0.157138	0.416619	0.524706	3.56593e-06	9.47712e-06	0.277901	0.397638	3.35523e-21	1.05642e-19	0.000391876	0.00205479
YDR246W-A	-0.547684	0.0713245	0.266388	0.134954	0.496132	0.582849	0.293675	0.413233	5.73404e-05	0.000181058	0.0540569	0.116997
YDR247W	-0.401555	0.166498	0.430886	1.58857	7.51273e-31	1.08377e-29	0.000184653	0.000790756	3.2767e-19	8.39749e-18	1.67881e-10	7.11558e-09
YDR248C	0.292426	0.240301	0.523119	0.289652	0.0111444	0.0186454	0.0208168	0.0472019	0.000526764	0.00137775	0.968216	1
YDR249C	0.239656	0.294936	0.586059	0.51066	0.00360609	0.00654905	0.00627643	0.017029	0.97892	1	0.3484	0.495615
YDR251W	-0.614713	0.0188525	0.111912	0.14301	0.262737	0.335246	0.109809	0.190067	4.3345e-05	0.000140558	0.00539776	0.0177474
YDR252W	0.0574889	0.822632	0.962773	0.309767	0.127736	0.175604	0.193086	0.29836	4.84761e-09	3.05261e-08	0.428679	0.576689
YDR253C	0.137396	0.588881	0.830653	0.963806	1.99579e-12	9.39189e-12	0.000124531	0.000556352	0.189715	0.264752	0.00445281	0.0152234
YDR254W	-0.0555857	0.82237	0.962686	1.27658	5.55863e-23	5.32259e-22	1.36085e-05	7.58041e-05	1.33192e-18	3.12293e-17	2.65152e-06	3.09751e-05
YDR255C	-0.231011	0.315817	0.607807	0.588405	1.67179e-05	4.1298e-05	0.139078	0.228741	1.20716e-05	4.35683e-05	0.00181	0.00734667
YDR256C	-0.207138	0.616968	0.850116	2.45693	1.16165e-78	8.82188e-77	1.77274e-05	9.64719e-05	4.13129e-05	0.000134628	3.7967e-08	8.481e-07
YDR257C	0.321301	0.204867	0.481672	1.64448	2.40409e-33	3.87411e-32	6.83688e-11	1.01585e-09	1.53687e-15	2.50856e-14	9.43176e-06	9.25264e-05
YDR258C	-0.0223508	0.950262	1	1.30549	1.66883e-17	1.11486e-16	0.00140043	0.00467422	1.01141e-11	9.83451e-11	0.000955922	0.00432915
YDR259C	-0.331149	0.193883	0.468367	1.03977	5.20164e-19	3.81858e-18	0.0101268	0.0255763	0.0135785	0.025777	1.01518e-06	1.35057e-05
YDR261C	0.03066	0.894061	1	0.528962	2.06547e-05	5.05616e-05	0.0196425	0.0451115	0.00411034	0.00882389	0.0513107	0.112043
YDR262W	-0.270549	0.270299	0.558769	-0.0604962	0.574007	0.6583	0.252131	0.368743	1.30522e-05	4.67756e-05	0.422564	0.570895
YDR264C	-0.0425854	0.8511	0.977271	0.379708	0.000540851	0.00111425	0.103027	0.180072	0.397109	0.494572	0.0622855	0.131576
YDR265W	0.0692515	0.749985	0.924873	1.05602	1.52901e-15	8.8693e-15	1.75041e-06	1.18461e-05	1.26921e-06	5.42119e-06	2.56501e-05	0.000213063
YDR266C	-0.25893	0.26697	0.55555	-0.190981	0.104747	0.146406	0.0867039	0.156124	0.44131	0.539597	0.782835	0.888754
YDR267C	0.144759	0.566904	0.813893	-0.998629	7.98133e-09	2.78126e-08	0.0108021	0.0270033	0.00521974	0.0109218	0.000125495	0.000822369
YDR268W	-0.51984	0.0346582	0.168125	-0.541747	0.00119815	0.00234275	0.000283168	0.00115361	2.01961e-06	8.36173e-06	0.923351	0.992292
YDR270W	-0.714344	0.0133911	0.0910276	-0.250678	0.137219	0.186699	0.00802505	0.0209399	8.60953e-05	0.000262575	0.186575	0.310661
YDR272W	0.504106	0.0529038	0.21908	0.219891	0.0961227	0.135528	0.00732846	0.0194289	0.0157048	0.0293334	0.308746	0.453449
YDR273W	-0.519518	0.099237	0.321835	-0.0851073	0.465533	0.552006	0.123427	0.208615	1.3915e-11	1.32765e-10	0.241601	0.377206
YDR274C	-1.80099	3.74087e-06	0.000135802	-0.626663	5.06446e-07	1.47795e-06	2.15589e-08	2.1244e-07	7.61038e-19	1.8574e-17	0.00436441	0.0149987
YDR275W	0.65174	0.013146	0.0900059	0.65383	1.01534e-07	3.17481e-07	5.88246e-06	3.54233e-05	4.94332e-19	1.24278e-17	0.989473	1
YDR277C	-0.528189	0.131213	0.380337	0.333827	0.0199487	0.0320294	0.684414	0.791282	0.31482	0.406958	0.0275662	0.0681629
YDR279W	-0.8809	0.00210808	0.0245212	-1.20482	2.81628e-10	1.11021e-09	1.36226e-09	1.61921e-08	0.16922	0.240052	0.327223	0.473228
YDR280W	0.592278	0.00861671	0.0683634	-0.0560139	0.758938	0.834327	0.0285712	0.0614551	6.63384e-13	7.56714e-12	0.0168608	0.0455593
YDR282C	-0.218593	0.338769	0.632631	-0.0397697	0.787446	0.861367	0.336596	0.459639	0.0179342	0.0330126	0.469538	0.615779
YDR283C	0.125503	0.585676	0.827891	0.360734	0.00261298	0.00484806	0.0309371	0.065816	0.812794	0.885471	0.334215	0.481025
YDR284C	-0.464365	0.10324	0.328725	-1.0741	1.78911e-23	1.77221e-22	4.54768e-07	3.51276e-06	0.646634	0.738691	0.0359607	0.0846766
YDR285W	-0.69186	0.00127517	0.0168501	-0.856812	2.99447e-08	9.86756e-08	1.10845e-09	1.34231e-08	0.00797051	0.0159797	0.493834	0.639581
YDR286C	-0.125536	0.676236	0.890497	-0.61915	0.0697775	0.101323	0.193495	0.298713	6.77212e-32	7.22213e-30	0.258223	0.396694
YDR287W	-0.123762	0.620444	0.851967	0.403787	0.0177625	0.0288205	0.299722	0.420435	0.0138666	0.0262485	0.0630411	0.132832
YDR288W	0.360872	0.150427	0.406824	0.509626	1.5098e-05	3.75807e-05	0.00109239	0.00376389	0.484695	0.583434	0.598434	0.737804
YDR289C	0.0914225	0.668756	0.88582	-0.443036	0.00347027	0.00631454	0.215935	0.326869	0.00207078	0.00477073	0.0278635	0.0686926
YDR291W	-0.20159	0.357798	0.648283	-0.36288	0.00328319	0.00599392	0.0205652	0.0467919	0.158263	0.226354	0.47193	0.618268
YDR292C	0.303553	0.227339	0.509346	-0.582103	0.000757504	0.00152726	0.472273	0.597526	0.000149414	0.000435018	0.00443976	0.0152038
YDR293C	-0.77457	0.00678571	0.0578493	0.381082	0.00082776	0.00165929	0.20174	0.309563	0.00361003	0.00785181	3.10025e-05	0.000249681
YDR294C	-0.415884	0.110446	0.34227	-0.0662838	0.555352	0.64035	0.0991028	0.174366	1.66146e-05	5.80633e-05	0.200035	0.327709
YDR295C	0.124678	0.593456	0.834247	-0.157226	0.201785	0.264838	0.988531	1	0.343349	0.437407	0.248949	0.385853
YDR296W	-0.0456288	0.872808	0.990832	0.517583	0.000390313	0.000821797	0.138297	0.227921	3.52124e-07	1.64773e-06	0.100365	0.191963
YDR297W	0.30463	0.35955	0.650657	1.35767	2.23804e-21	1.92536e-20	2.61303e-05	0.000135935	6.41053e-09	3.95765e-08	0.00821208	0.0250219
YDR298C	0.290461	0.258727	0.546739	0.322495	0.00678599	0.0117492	0.0222941	0.0499014	0.53477	0.632549	0.934696	1
YDR299W	0.445183	0.0945065	0.312358	-1.24956	5.75981e-10	2.20609e-09	0.0419674	0.0852761	0.951059	0.999905	2.40029e-06	2.85445e-05
YDR300C	0.791347	0.000966346	0.0136043	-0.286697	0.0694099	0.100856	0.0498748	0.0981464	7.60038e-07	3.35472e-06	0.000129555	0.00084396
YDR301W	-0.083402	0.721629	0.910289	0.0507629	0.677891	0.758095	0.998809	1	0.0241825	0.0432849	0.588097	0.727875
YDR303C	-0.0652103	0.769017	0.93466	-1.07294	4.23121e-16	2.54837e-15	7.29129e-06	4.32377e-05	1.0329e-10	8.645e-10	2.02272e-05	0.000175285
YDR304C	0.298622	0.302956	0.593603	-0.171727	0.143639	0.194551	0.577634	0.69984	0.00860767	0.0171221	0.108844	0.204284
YDR305C	0.227486	0.349028	0.640907	-0.172845	0.145344	0.19674	0.727732	0.828757	0.810886	0.884457	0.123812	0.225894
YDR306C	0.377082	0.111231	0.343414	-0.272886	0.0371953	0.0571643	0.568622	0.691381	0.00404378	0.00870265	0.0106115	0.030977
YDR307W	0.56265	0.0142372	0.0940652	-0.224702	0.0761053	0.109358	0.114127	0.195888	4.97578e-11	4.36338e-10	0.0012873	0.00553082
YDR308C	0.472288	0.0838506	0.291368	-0.483678	0.0363262	0.0558806	0.831173	0.911553	1.24415e-11	1.20191e-10	0.00934856	0.0278185
YDR309C	-0.775483	0.00294179	0.0316553	-0.289753	0.0443225	0.0669498	0.000832319	0.00299092	0.00256812	0.00580724	0.115858	0.214702
YDR310C	-0.241235	0.389427	0.675137	0.0312722	0.789323	0.862278	0.576598	0.698958	0.0114747	0.0222168	0.384869	0.533491
YDR311W	0.599612	0.0208742	0.119927	0.617922	6.80135e-09	2.3839e-08	6.63807e-07	4.95382e-06	0.00416565	0.00893681	0.959268	1
YDR313C	0.180399	0.4415	0.713725	0.340028	0.0153977	0.0252313	0.0380603	0.0786174	0.135598	0.198051	0.551417	0.695928
YDR314C	-0.383254	0.161807	0.423622	-0.534235	0.00763214	0.0131146	0.00999466	0.0252907	3.77618e-07	1.75215e-06	0.646353	0.776046
YDR315C	-0.0502788	0.85146	0.977515	-0.532877	0.0188029	0.0303595	0.140703	0.230908	2.5009e-11	2.31921e-10	0.155431	0.268682
YDR316W	-0.352124	0.126237	0.372254	0.114713	0.460947	0.547452	0.382338	0.508349	9.69336e-33	1.16532e-30	0.0811037	0.162502
YDR317W	0.390151	0.14793	0.402895	0.644726	6.79872e-06	1.76223e-05	0.00019293	0.000820355	0.00688607	0.0140788	0.378861	0.527264
YDR318W	0.0342761	0.886092	0.999233	-0.196909	0.162043	0.217429	0.663511	0.773745	1.1016e-09	7.70771e-09	0.366789	0.515185
YDR319C	0.162817	0.515276	0.774086	-0.241205	0.128903	0.177061	0.947039	0.999493	5.49256e-08	2.92171e-07	0.148677	0.259381
YDR320C	-0.372797	0.0895238	0.303325	0.0838627	0.455999	0.54216	0.242233	0.35799	0.141082	0.205083	0.0402952	0.0927157
YDR321W	-0.275581	0.285532	0.575682	-1.54509	1.10156e-23	1.11797e-22	2.16131e-08	2.12658e-07	0.0441035	0.0740133	3.18547e-05	0.000255921
YDR322W	-0.618797	0.00764253	0.0629603	0.371039	0.016771	0.027319	0.322956	0.445335	4.30922e-17	8.21111e-16	0.000209648	0.00123803
YDR323C	0.530661	0.0178367	0.109117	-0.315291	0.0493579	0.0739138	0.259819	0.37724	1.05319e-26	6.76084e-25	0.00100879	0.00452621
YDR324C	0.232841	0.36383	0.65464	-1.47118	1.07297e-08	3.6961e-08	0.00358017	0.0105726	2.16492e-11	2.014e-10	8.07797e-06	8.0682e-05
YDR325W	0.129203	0.559263	0.808192	-0.373483	0.0202459	0.0324593	0.474345	0.599463	1.34159e-11	1.28188e-10	0.0522784	0.11378
YDR326C	-0.298782	0.262945	0.550343	0.212013	0.0633327	0.0928008	0.846716	0.923081	0.447483	0.546098	0.0727303	0.148408
YDR328C	0.220833	0.37061	0.660183	-0.743237	1.4158e-08	4.80934e-08	0.0878499	0.157891	1.95313e-06	8.10168e-06	0.000376551	0.0019918
YDR329C	0.227945	0.388845	0.674847	0.420778	0.000456135	0.00095009	0.00884533	0.0227924	0.0215937	0.0390957	0.470059	0.61621
YDR330W	-0.257098	0.368421	0.658057	0.178313	0.109803	0.152731	0.866942	0.940043	0.37867	0.475911	0.131692	0.236488
YDR331W	0.110933	0.609542	0.845598	-0.455868	0.00314801	0.00576946	0.260477	0.378023	1.8388e-13	2.27255e-12	0.0178442	0.0478063
YDR332W	-0.192707	0.439382	0.713092	0.144257	0.249319	0.320166	0.940066	0.994191	0.656497	0.747642	0.216121	0.346789
YDR333C	-0.143376	0.573408	0.817899	0.200344	0.0909366	0.128876	0.741386	0.840686	0.442769	0.541044	0.196618	0.323393
YDR334W	0.137938	0.57823	0.821466	0.699769	1.27836e-05	3.21635e-05	0.00288592	0.00874906	0.690713	0.779883	0.0533595	0.115866
YDR335W	-0.263061	0.300486	0.592276	0.401015	0.000342889	0.000729149	0.501099	0.626919	0.150638	0.217045	0.00935584	0.0278276
YDR336W	-0.0200843	0.951241	1	0.970104	5.34429e-09	1.8862e-08	0.00853709	0.0220669	0.758928	0.840752	0.0066755	0.021251
YDR337W	-0.103165	0.677213	0.890948	0.333321	0.029565	0.0461976	0.398335	0.525182	1.22471e-28	9.30777e-27	0.139105	0.246651
YDR338C	-0.0828488	0.7275	0.912759	0.619591	2.85244e-07	8.57418e-07	0.0292212	0.0626088	0.114344	0.170703	0.00660376	0.0210632
YDR341C	-0.443351	0.161704	0.423622	-1.05377	4.94203e-15	2.77182e-14	3.13343e-05	0.000160234	0.000253728	0.00070787	0.0752253	0.15244
YDR344C	-1.61063	1.07315e-07	5.49636e-06	-2.59923	4.91088e-25	5.43487e-24	2.03234e-28	1.27979e-26	0.033103	0.0571183	0.00926979	0.0276338
YDR346C	-0.673371	0.0202989	0.117764	-1.94518	8.9256e-35	1.55597e-33	5.6394e-13	1.10319e-11	5.26119e-14	7.07052e-13	0.000199415	0.00118787
YDR347W	-0.36296	0.101299	0.325209	0.0413018	0.751299	0.827443	0.193344	0.29862	9.82386e-19	2.37063e-17	0.0817839	0.163568
YDR348C	0.0715375	0.743484	0.922266	0.0675893	0.568969	0.653429	0.442347	0.568032	0.277	0.365574	0.976083	1
YDR349C	-0.0907371	0.684619	0.894847	0.455624	0.000272085	0.0005869	0.0976064	0.172121	0.923944	0.978242	0.0219282	0.05646
YDR350C	0.60737	0.0101327	0.0753908	0.460719	8.44706e-05	0.000194459	2.43796e-06	1.5976e-05	0.000117034	0.000347465	0.517791	0.663238
YDR351W	-0.0239027	0.921379	1	0.234567	0.0657868	0.0960772	0.354507	0.480131	7.27599e-05	0.000225651	0.318791	0.463976
YDR352W	-0.180682	0.442496	0.714432	0.368727	0.0129606	0.0214722	0.399524	0.526226	0.732815	0.817508	0.0305057	0.0739925
YDR353W	-0.470232	0.0741463	0.27243	-0.618699	3.03095e-08	9.9828e-08	3.37003e-05	0.000170748	0.0187158	0.0342891	0.549255	0.694259
YDR354W	-0.186045	0.439015	0.712846	1.10284	3.26254e-17	2.11122e-16	0.000578241	0.00217605	0.678885	0.768496	1.30904e-06	1.68393e-05
YDR356W	0.0278925	0.899219	1	-0.30747	0.0114627	0.0191304	0.291864	0.41184	0.0413158	0.0697065	0.140126	0.247869
YDR358W	-0.521825	0.090148	0.304659	0.180689	0.163273	0.218768	0.347416	0.472366	0.0027462	0.00615521	0.0318812	0.0767937
YDR359C	-0.247761	0.285159	0.575437	0.209372	0.069934	0.101506	0.977594	1	0.252975	0.338529	0.0596302	0.127055
YDR360W	-0.1762	0.587222	0.829189	1.58319	1.47551e-13	7.50478e-13	3.06356e-05	0.000156904	7.67144e-06	2.87875e-05	5.57453e-07	8.358e-06
YDR361C	0.19603	0.402779	0.683225	-0.751806	2.5399e-08	8.42849e-08	0.0563687	0.108757	0.392563	0.490203	0.000284587	0.00159061
YDR362C	-0.490172	0.0228657	0.12792	-0.695603	2.02639e-06	5.55995e-06	1.10526e-06	7.77446e-06	2.13413e-10	1.68857e-09	0.368301	0.516371
YDR363W	-0.552519	0.0266901	0.141783	-0.764439	9.05812e-05	0.000207514	2.53188e-05	0.000132548	0.103059	0.156014	0.474786	0.621208
YDR363W-A	-0.0809116	0.739355	0.920513	-1.88293	3.86424e-39	8.00346e-38	9.94866e-11	1.44573e-09	6.63573e-07	2.96056e-06	1.17729e-10	5.22431e-09
YDR364C	0.145092	0.52612	0.783076	0.240731	0.118971	0.164443	0.112049	0.193086	0.812869	0.885471	0.719353	0.837241
YDR365C	0.034835	0.890464	1	-2.00404	4.70783e-67	2.48837e-65	5.68379e-11	8.58019e-10	7.38245e-05	0.000228524	2.40026e-13	2.03468e-11
YDR368W	0.802865	0.00442298	0.0426608	1.43555	9.12251e-33	1.44538e-31	2.9829e-15	7.49922e-14	4.15797e-06	1.63257e-05	0.026601	0.0662469
YDR369C	0.0623665	0.790665	0.946236	1.00401	1.56489e-13	7.94105e-13	2.56226e-05	0.000133715	0.340988	0.434917	0.00025284	0.00143812
YDR371W	0.310136	0.189141	0.463008	0.373661	0.011158	0.0186636	0.0091421	0.0233749	3.58449e-08	1.96849e-07	0.831673	0.926698
YDR372C	0.433321	0.142725	0.397697	0.184312	0.195407	0.257285	0.047167	0.0937104	4.2392e-12	4.32555e-11	0.439929	0.587401
YDR374C	0.125182	0.737686	0.919786	-1.30572	9.62077e-13	4.61615e-12	0.0246945	0.0544577	3.25395e-13	3.89163e-12	0.00242239	0.00929049
YDR374W-A	0.519982	0.0644203	0.248467	-1.23047	2.47778e-11	1.06928e-10	0.0821973	0.149249	0.125552	0.185302	6.91251e-08	1.43277e-06
YDR375C	-0.353967	0.14115	0.395832	-0.604745	1.52472e-05	3.78999e-05	0.000844755	0.00302574	5.53529e-05	0.000175368	0.349021	0.496179
YDR376W	-0.190154	0.384633	0.671325	0.59849	7.01122e-06	1.81304e-05	0.0727415	0.135103	0.213489	0.292861	0.00106707	0.00472886
YDR377W	-0.00868305	0.974864	1	-0.288731	0.0179108	0.0290184	0.395919	0.522727	1.71828e-08	9.90518e-08	0.336492	0.48325
YDR379W	-0.488172	0.0402293	0.183307	-0.155842	0.24027	0.30981	0.0178595	0.041636	0.311714	0.404286	0.199915	0.327592
YDR379C-A	0.275458	0.308068	0.600423	1.58825	8.82273e-26	1.00503e-24	1.00446e-08	1.03129e-07	0.0533054	0.0874796	4.71038e-05	0.00035635
YDR380W	-1.01534	0.00780054	0.0639432	5.17032	2.59085e-213	5.70591e-210	2.43856e-08	2.37114e-07	4.91301e-05	0.000157159	4.78623e-33	5.27443e-30
YDR381W	0.44962	0.156081	0.415625	-0.645401	1.90492e-08	6.39524e-08	0.63539	0.75008	0.000391051	0.00104639	0.000637285	0.00310061
YDR383C	0.625496	0.0147024	0.0960817	0.144709	0.352503	0.433946	0.00695099	0.0185847	0.258802	0.345208	0.106684	0.20114
YDR384C	0.0882455	0.694783	0.899191	0.380288	0.0369108	0.0567534	0.0823966	0.149508	0.122472	0.181079	0.320318	0.465892
YDR386W	0.361523	0.143723	0.398479	0.67189	0.000587801	0.00120198	0.000458223	0.00177491	0.000389167	0.00104219	0.311494	0.456438
YDR387C	-0.206716	0.337504	0.631697	0.374645	0.00885188	0.0150423	0.423799	0.549012	0.210688	0.289379	0.0184463	0.0491009
YDR389W	0.15955	0.531157	0.787557	0.0279265	0.817504	0.887633	0.408506	0.534436	0.152989	0.219953	0.620745	0.756432
YDR390C	-0.157885	0.505841	0.767853	-0.346528	0.00121754	0.00237997	0.0550667	0.106649	1.17563e-05	4.25002e-05	0.436739	0.584322
YDR391C	-0.157992	0.558811	0.807715	-0.518794	7.94794e-06	2.04089e-05	0.0345855	0.0723898	0.00340611	0.00745242	0.216974	0.347706
YDR392W	0.0902463	0.70526	0.902508	-0.422192	0.000792341	0.00159361	0.274164	0.393824	0.0112002	0.02173	0.0479657	0.106141
YDR393W	1.02574	0.00140918	0.0179164	-0.282961	0.00815189	0.013928	0.020202	0.0461401	1.1671e-05	4.22428e-05	7.2644e-05	0.000513713
YDR394W	-0.0615397	0.823197	0.962773	-0.211477	0.050983	0.0761231	0.371615	0.496789	0.0547712	0.0895739	0.571348	0.714266
YDR395W	-0.0104267	0.965456	1	-0.769757	3.96485e-10	1.54274e-09	0.00269311	0.00823247	0.928812	0.98214	0.00183053	0.00741178
YDR396W	0.468643	0.198426	0.473799	-0.781515	0.000360648	0.000763475	0.631511	0.746638	0.0105986	0.0206537	0.00650831	0.0208493
YDR397C	0.439733	0.260321	0.548462	-0.863211	0.00106808	0.00210588	0.586319	0.70821	0.0306703	0.0534085	0.00720515	0.0226751
YDR398W	-0.0503731	0.836691	0.96965	-1.3005	3.66742e-15	2.07454e-14	1.43625e-05	7.9664e-05	0.665055	0.755687	2.12231e-05	0.000182718
YDR399W	0.282553	0.55342	0.804295	-1.77092	2.97453e-12	1.38011e-11	0.0335745	0.0706315	3.29402e-06	1.31841e-05	0.00113381	0.00496802
YDR400W	-0.212595	0.382232	0.669091	-0.612886	0.000116538	0.000263146	0.00653414	0.0175911	0.000313202	0.00085292	0.153865	0.266323
YDR402C	-0.671093	0.124006	0.368725	0.146793	0.297612	0.374111	0.332483	0.455527	0.00168543	0.00396727	0.10154	0.193718
YDR403W	-0.462578	0.0934304	0.311136	0.688733	1.47756e-06	4.11736e-06	0.404976	0.531818	0.0103268	0.0202194	0.000170299	0.00105235
YDR404C	0.446505	0.0394736	0.181239	0.764457	1.82345e-09	6.67084e-09	6.47042e-08	5.83662e-07	0.401926	0.499753	0.170925	0.29023
YDR405W	0.0313451	0.9176	1	0.14231	0.253643	0.32515	0.512163	0.637985	0.00196079	0.00455064	0.740905	0.854479
YDR406W	-0.676655	0.0620794	0.242267	2.20041	4.27258e-47	1.20637e-45	0.000652269	0.00242156	5.81917e-25	3.20636e-23	3.01076e-12	2.01083e-10
YDR407C	-0.0593795	0.803278	0.953726	-0.0733632	0.498636	0.585582	0.673278	0.782925	0.0568033	0.0925083	0.945268	1
YDR408C	0.673617	0.0932426	0.310824	-0.302277	0.00484963	0.00863186	0.368465	0.493276	0.172098	0.243769	0.0303025	0.0736488
YDR409W	-0.238692	0.3572	0.648002	-0.610888	4.63489e-08	1.50185e-07	0.00140615	0.00469096	0.00926272	0.0183259	0.139891	0.247646
YDR410C	0.555215	0.0367407	0.17339	-0.0941532	0.578883	0.6632	0.116771	0.199506	0.000901731	0.00224398	0.043954	0.0992568
YDR411C	-0.0646141	0.775407	0.938969	0.163191	0.141432	0.191916	0.572298	0.695084	0.237396	0.320571	0.339555	0.486382
YDR414C	0.0928939	0.675651	0.890497	-0.474125	0.000722435	0.00146101	0.177309	0.278605	0.0210779	0.0382351	0.0190992	0.0504328
YDR415C	0.134173	0.581258	0.824245	-0.580512	0.000134878	0.000302696	0.188125	0.291923	3.65077e-11	3.27529e-10	0.0110676	0.0320257
YDR416W	0.224157	0.29457	0.585859	0.371068	0.00405675	0.00731522	0.00605375	0.0165061	0.000755643	0.00190772	0.53374	0.678988
YDR419W	0.432804	0.047937	0.205689	0.509801	0.000884449	0.00176596	0.000126185	0.000563361	0.00733569	0.0148871	0.772052	0.880574
YDR421W	0.0691174	0.75617	0.928117	0.934655	9.15315e-15	5.04378e-14	7.51645e-06	4.43089e-05	0.328009	0.421207	0.000145488	0.000925859
YDR422C	-0.724538	0.00228068	0.0258946	-0.961196	5.32461e-16	3.19235e-15	7.20942e-12	1.24137e-10	0.0525293	0.086356	0.318591	0.463874
YDR423C	0.389521	0.115967	0.35341	0.508174	9.08976e-05	0.000208094	0.000777014	0.00281696	0.523806	0.622467	0.676486	0.802175
YDR424C	0.392375	0.177004	0.445341	-0.309124	0.163014	0.218465	0.72154	0.823422	0.000804495	0.00202102	0.0671858	0.139564
YDR425W	-0.26745	0.297807	0.588613	0.711511	1.49512e-08	5.06837e-08	0.103014	0.180072	0.0148182	0.0278505	0.000528295	0.00264028
YDR427W	0.348809	0.243808	0.527625	-0.178252	0.104136	0.145614	0.48586	0.611207	0.0456832	0.0763542	0.0739721	0.150486
YDR428C	0.0250568	0.921182	1	0.321028	0.0181856	0.029449	0.167301	0.265402	0.491746	0.590203	0.285439	0.427747
YDR429C	0.0349543	0.903256	1	-1.64431	3.44171e-40	7.38291e-39	1.24007e-06	8.64001e-06	3.56042e-07	1.66253e-06	4.53027e-08	9.95155e-07
YDR430C	-0.664674	0.00735756	0.0614556	-0.591577	6.68077e-06	1.73301e-05	2.56636e-06	1.6751e-05	4.75034e-08	2.55152e-07	0.785744	0.891104
YDR432W	-0.466707	0.170273	0.436732	-1.67479	2.53119e-51	8.04016e-50	1.59359e-08	1.60134e-07	0.0244458	0.0436853	0.00080946	0.00376647
YDR434W	0.170978	0.541202	0.794454	-1.12065	2.75955e-22	2.49758e-21	0.00145926	0.00484613	4.32975e-20	1.18299e-18	2.20122e-06	2.64627e-05
YDR435C	-0.765475	0.00135531	0.0175367	0.777549	6.17425e-08	1.97737e-07	0.938049	0.993175	0.964091	1	8.28453e-09	2.22672e-07
YDR436W	-0.815365	0.000751757	0.0112119	0.648635	6.15432e-06	1.60464e-05	0.600597	0.719802	0.0149103	0.0280077	7.52445e-08	1.51682e-06
YDR438W	-0.163114	0.483347	0.746754	0.0334309	0.834506	0.90283	0.662174	0.772689	0.0493966	0.0818162	0.417956	0.566644
YDR439W	-0.0933415	0.685721	0.895117	-0.933723	5.4661e-09	1.92817e-08	0.000240175	0.00099626	0.00356946	0.00777892	0.00112056	0.00492037
YDR440W	-0.614829	0.0135344	0.0914325	-1.09849	0.000162096	0.00035999	1.03068e-05	5.885e-05	1.52544e-11	1.45125e-10	0.185668	0.309853
YDR441C	-0.998391	9.15841e-05	0.00207225	-0.379399	0.136544	0.185933	0.000155149	0.000680722	0.114576	0.170933	0.0866723	0.171342
YDR443C	-0.448107	0.0455042	0.198972	0.26535	0.0620478	0.0911405	0.528506	0.653908	0.00933722	0.0184567	0.00487897	0.0163672
YDR444W	0.0367883	0.88046	0.995584	0.785676	3.38047e-08	1.10953e-07	0.00171613	0.00558692	0.0573911	0.0932836	0.00545491	0.0179264
YDR447C	0.647739	0.14896	0.404764	-2.34591	2.7587e-63	1.31128e-61	0.00629332	0.0170679	3.02971e-05	0.00010143	2.32267e-08	5.44592e-07
YDR448W	0.47622	0.0716009	0.266968	0.597164	4.73716e-07	1.38673e-06	0.00018162	0.000779281	0.0842711	0.131013	0.693207	0.816002
YDR449C	0.506709	0.0442396	0.195121	-0.601252	0.00224075	0.00420826	0.91034	0.972641	0.0263644	0.0466474	0.000845579	0.0039048
YDR451C	-0.0176681	0.961268	1	-0.94144	2.00175e-05	4.91108e-05	0.0525469	0.10246	0.000131972	0.000388166	0.0346735	0.0822019
YDR452W	0.228758	0.451973	0.721022	0.0475923	0.683292	0.763231	0.309365	0.430752	0.00632742	0.0130536	0.542433	0.687277
YDR453C	-0.394039	0.0805904	0.286115	-0.68532	1.01589e-08	3.50863e-08	1.3522e-05	7.55132e-05	0.391793	0.489611	0.21833	0.349193
YDR456W	-0.182892	0.409972	0.688883	0.36582	0.000598937	0.00122362	0.350218	0.475023	3.61186e-06	1.43606e-05	0.0184583	0.0491131
YDR457W	-0.337034	0.218717	0.49744	-0.203585	0.0732447	0.105707	0.0592226	0.113403	0.224233	0.305571	0.626888	0.760687
YDR458C	-0.0385242	0.868556	0.988108	-0.508354	8.41138e-05	0.000193776	0.047165	0.0937104	0.316674	0.408955	0.063064	0.132838
YDR459C	0.493434	0.0447368	0.196657	0.706176	1.32423e-06	3.7057e-06	4.28621e-06	2.6711e-05	0.378146	0.475433	0.429886	0.577842
YDR460W	0.172389	0.463638	0.730041	0.208097	0.117148	0.162195	0.111406	0.192177	0.629357	0.722575	0.900047	0.977836
YDR462W	0.22623	0.308986	0.601495	0.154938	0.22112	0.287643	0.0830341	0.150417	0.0458603	0.0765535	0.749406	0.862351
YDR463W	-0.177486	0.527081	0.783917	0.359969	0.00100754	0.00199665	0.430207	0.555572	0.00126568	0.00306208	0.0499286	0.109532
YDR464W	0.0222683	0.936656	1	0.05329	0.656283	0.737927	0.694481	0.799869	1.24082e-05	4.45645e-05	0.92063	0.990757
YDR465C	-0.0604504	0.802278	0.953012	-1.60414	8.41655e-18	5.7328e-17	6.95165e-07	5.14142e-06	0.2899	0.380472	8.11717e-07	1.13709e-05
YDR466W	-0.354246	0.151714	0.409071	0.143368	0.26296	0.335465	0.504101	0.62984	0.524672	0.623272	0.0695872	0.14356
YDR467C	0.337436	0.328902	0.623208	0.164778	0.473764	0.560458	0.201505	0.309274	0.0384574	0.0653625	0.659014	0.787956
YDR468C	0.302508	0.238077	0.521049	-0.644313	4.35292e-05	0.000103639	0.38689	0.513265	8.56452e-13	9.63072e-12	0.00194319	0.00775869
YDR469W	0.275942	0.397888	0.681578	-1.51877	1.29942e-11	5.75419e-11	0.0134161	0.0325054	9.6285e-14	1.25569e-12	3.27629e-05	0.00026258
YDR470C	-0.400124	0.210854	0.488126	-1.22442	1.77738e-24	1.90018e-23	1.01924e-05	5.82474e-05	0.010292	0.0201811	0.0195922	0.0515905
YDR472W	-0.191957	0.447007	0.717187	-2.05822	8.0354e-67	4.14765e-65	1.65086e-13	3.43255e-12	0.0482037	0.0799743	5.17015e-11	2.49526e-09
YDR473C	0.113325	0.622705	0.852091	-0.621352	1.37609e-07	4.26245e-07	0.0602033	0.114981	0.717235	0.803245	0.00258391	0.00976834
YDR475C	-0.516243	0.0279675	0.146536	-0.45033	0.000105712	0.000240095	0.000160018	0.000697455	0.0180121	0.0331282	0.800606	0.902268
YDR476C	0.157263	0.462852	0.7295	-0.176138	0.106675	0.148755	0.948483	1	4.26799e-15	6.5023e-14	0.130278	0.234836
YDR478W	0.243783	0.422004	0.698967	-1.03731	7.6038e-11	3.13206e-10	0.0524306	0.102328	0.00608726	0.0126212	0.000423812	0.00219784
YDR479C	0.0705673	0.751448	0.926046	-0.0378971	0.743836	0.820592	0.771218	0.86546	0.000307482	0.000839071	0.631611	0.764216
YDR480W	-0.276091	0.262483	0.550199	-1.20453	2.80502e-25	3.14648e-24	1.61788e-07	1.35665e-06	0.823901	0.895698	0.000557839	0.00277325
YDR481C	0.505021	0.095678	0.3145	0.434166	0.000171676	0.000379988	0.00200086	0.00636963	0.681561	0.771262	0.808555	0.908903
YDR482C	0.242589	0.432225	0.707391	-0.653652	2.15293e-05	5.26634e-05	0.331304	0.454572	0.253159	0.338638	0.0127442	0.0361806
YDR483W	-0.254747	0.326667	0.620505	0.145865	0.179019	0.237888	0.770887	0.865383	0.000146532	0.000428134	0.120507	0.221208
YDR484W	0.161067	0.47007	0.736019	0.272839	0.0230667	0.0366968	0.046652	0.0928546	0.130574	0.191691	0.639919	0.771403
YDR485C	-0.246086	0.285406	0.575604	-0.258407	0.0283647	0.0444827	0.054648	0.105987	0.000212628	0.00060184	0.945509	1
YDR486C	0.0862258	0.705262	0.902508	-0.344107	0.00180469	0.00343917	0.358028	0.483513	0.0708695	0.112425	0.0668341	0.138964
YDR487C	-0.0408368	0.892862	1	-0.537807	2.92476e-06	7.85524e-06	0.0965187	0.170682	0.878614	0.939576	0.119501	0.220034
YDR488C	-0.436069	0.0662716	0.252221	-1.09251	1.89163e-11	8.24404e-11	2.62209e-07	2.10916e-06	0.64849	0.740172	0.0205803	0.0538067
YDR489W	-0.241373	0.310079	0.601958	-0.678235	5.13587e-08	1.6593e-07	0.000594704	0.00222913	0.000109068	0.000325295	0.0875938	0.17269
YDR491C	0.252006	0.406415	0.685696	-0.162059	0.246757	0.317121	0.710185	0.813961	6.15261e-08	3.24152e-07	0.197334	0.324007
YDR492W	0.0799655	0.81224	0.958146	-1.00025	1.2821e-11	5.68512e-11	0.028487	0.0613127	0.000598379	0.00154852	0.00674859	0.0214321
YDR493W	0.0894033	0.745766	0.923255	-0.0937178	0.591218	0.675809	0.904174	0.968319	1.60852e-15	2.60626e-14	0.56711	0.710849
YDR495C	0.575096	0.0148423	0.0965349	0.452701	8.83204e-05	0.000202686	2.53579e-05	0.000132647	0.489798	0.588219	0.617214	0.753373
YDR497C	0.577849	0.0315464	0.15862	0.724061	8.53062e-08	2.69024e-07	1.5782e-06	1.078e-05	0.607147	0.702319	0.606312	0.744463
YDR498C	0.0773622	0.729977	0.914305	-0.252381	0.0230251	0.0366394	0.546839	0.670816	0.0153385	0.0287222	0.148004	0.258479
YDR499W	0.276768	0.216753	0.495188	-0.175167	0.318079	0.396593	0.514879	0.640523	3.90665e-14	5.31497e-13	0.0826313	0.164714
YDR501W	-0.032545	0.905631	1	-0.52635	0.000340112	0.00072351	0.114418	0.196247	0.731801	0.816515	0.129428	0.23401
YDR502C	-0.250075	0.506428	0.767853	-0.507975	6.98088e-06	1.8059e-05	0.0774754	0.142579	1.11458e-05	4.05367e-05	0.534309	0.67942
YDR503C	0.322648	0.221631	0.501134	0.471323	0.000769469	0.00154949	0.00332146	0.00988812	0.00801415	0.0160526	0.60486	0.743094
YDR504C	-0.0918147	0.792344	0.947857	0.194123	0.132639	0.181138	0.732809	0.832817	1.41162e-05	5.0238e-05	0.47082	0.616936
YDR505C	-0.522055	0.0670387	0.254387	0.312797	0.0147807	0.0242683	0.577802	0.69984	0.507717	0.607167	0.00863289	0.0260286
YDR506C	-0.256537	0.330569	0.62466	-0.678103	1.456e-05	3.63011e-05	0.00265184	0.00813263	0.917327	0.972435	0.147863	0.258479
YDR507C	-0.553303	0.0188516	0.111912	-1.00003	2.50425e-12	1.16765e-11	4.81476e-08	4.4277e-07	0.0104292	0.0203836	0.101161	0.193316
YDR508C	-0.619157	0.119475	0.359951	0.969056	2.87128e-17	1.87086e-16	0.401358	0.528326	2.31338e-09	1.54039e-08	0.000291204	0.00161765
YDR509W	-0.147737	0.838455	0.970516	-0.280089	0.566376	0.650777	0.582	0.703893	0.834433	0.904619	0.846297	0.937934
YDR510W	-0.36035	0.116949	0.355516	-0.582358	5.64828e-08	1.81421e-07	0.000221085	0.000925787	4.59041e-09	2.8934e-08	0.358063	0.506312
YDR510C-A	0.114488	0.672708	0.88945	-0.737358	2.19566e-05	5.36491e-05	0.0475035	0.0943223	0.000112195	0.000334119	0.00375432	0.0133031
YDR511W	0.376541	0.130815	0.380245	0.0333065	0.829568	0.899254	0.113755	0.195417	0.000330199	0.000895153	0.222026	0.353744
YDR512C	0.0358298	0.896347	1	-0.600334	1.52973e-06	4.25555e-06	0.0964641	0.170631	0.0330864	0.0571045	0.0390718	0.0905512
YDR513W	0.276905	0.404706	0.684211	0.118498	0.33546	0.415209	0.229093	0.342784	0.0155911	0.0291293	0.648889	0.778243
YDR514C	1.14908	7.24715e-07	3.10921e-05	0.452588	0.00359025	0.00652207	3.13116e-10	4.19094e-09	0.0134836	0.0256409	0.00740859	0.0231282
YDR515W	-0.100463	0.680123	0.892822	-1.26208	4.4554e-08	1.44582e-07	0.000275395	0.00112541	1.23196e-19	3.24529e-18	0.00064301	0.003117
YDR516C	-0.18838	0.547154	0.798619	-0.339537	0.0120902	0.0201159	0.133656	0.221988	2.76376e-05	9.30726e-05	0.631614	0.764216
YDR517W	-0.14813	0.604334	0.84166	-0.650493	7.15702e-09	2.50458e-08	0.0171065	0.0400525	0.0220303	0.0397881	0.109888	0.205596
YDR518W	-0.335452	0.151183	0.408533	-0.408415	0.000238212	0.000517209	0.00518896	0.0144461	2.19524e-10	1.72591e-09	0.760521	0.870877
YDR519W	-0.121961	0.668368	0.88562	-1.35954	1.04421e-21	9.13791e-21	3.36453e-05	0.0001706	0.0269425	0.0474417	0.000189443	0.00114184
YDR520C	-0.169297	0.447808	0.717775	-0.20568	0.130256	0.178383	0.161395	0.258045	0.0834467	0.129915	0.878051	0.962415
YDR522C	-0.239071	0.396222	0.679928	-0.491849	0.00165396	0.00317113	0.0207207	0.0470962	1.08413e-10	9.03945e-10	0.400266	0.548822
YDR524C	-0.1874	0.401804	0.68294	0.225234	0.0728392	0.105214	0.766434	0.861115	0.149254	0.215238	0.0816213	0.163341
YDR524W-C	0.746144	0.0285711	0.149107	-1.30787	1.01673e-11	4.54502e-11	0.24287	0.358306	0.190086	0.265214	9.01084e-07	1.23866e-05
YDR524C-A	0.765176	0.104588	0.331967	0.55038	0.164419	0.220125	0.0179325	0.0417794	0.179117	0.252036	0.705162	0.825665
YDR525W-A	0.720626	0.0117724	0.0837247	1.13662	1.543e-12	7.28708e-12	1.00917e-08	1.03451e-07	0.194997	0.271172	0.207519	0.337377
YDR527W	0.1851	0.417345	0.695239	0.667427	2.51032e-09	9.108e-09	0.000222757	0.000931604	2.65326e-08	1.48421e-07	0.0445769	0.100253
YDR528W	0.161367	0.617875	0.850364	-0.217483	0.0511293	0.0762898	0.963829	1	0.000407202	0.00108609	0.302747	0.447021
YDR529C	-0.116552	0.715809	0.908268	-1.02444	2.57281e-20	2.08828e-19	0.00075983	0.00276957	0.0702772	0.111646	0.00473116	0.0159767
YDR530C	0.232075	0.32375	0.616826	0.507732	1.98181e-05	4.86629e-05	0.00363438	0.0107088	2.25571e-21	7.20518e-20	0.301882	0.446043
YDR531W	0.321457	0.16679	0.431229	-0.486811	2.09785e-05	5.13351e-05	0.619756	0.736887	0.43597	0.534315	0.00106213	0.0047133
YDR532C	-0.0734304	0.748717	0.92394	-0.772167	3.97932e-11	1.68534e-10	0.000951894	0.00334783	0.240758	0.324347	0.00343405	0.0123738
YDR535C	-1.23278	0.0010126	0.0141144	-1.33744	1.65268e-08	5.58529e-08	1.61888e-07	1.35665e-06	0.250101	0.335294	0.827739	0.923715
YDR536W	-0.909899	0.0264628	0.141156	-0.243327	0.264608	0.337177	0.0276475	0.0598184	0.000335936	0.000909958	0.185582	0.309853
YDR537C	-1.19063	0.00974818	0.0737615	-0.994484	0.00069544	0.00140944	3.20744e-05	0.000163387	0.12293	0.181715	0.696214	0.818376
YDR539W	-0.795926	0.00144632	0.0182712	-0.536394	6.63786e-07	1.91932e-06	1.90175e-06	1.27919e-05	9.6369e-18	2.06211e-16	0.338836	0.485667
YDR540C	-0.597859	0.0617825	0.241823	-1.12445	6.63777e-11	2.7513e-10	1.53756e-05	8.47197e-05	0.0122161	0.0234668	0.161578	0.277279
YDR541C	-1.03131	0.000506509	0.00818217	-0.697999	5.53667e-05	0.000130181	3.81191e-07	2.98276e-06	0.313697	0.405789	0.317069	0.462182
YEL072W	-1.30419	1.8738e-06	7.46601e-05	-0.10034	0.467101	0.553667	1.58315e-05	8.67978e-05	0.000175813	0.000504984	0.000147533	0.000934373
YEL071W	-2.08319	5.59512e-12	5.20662e-10	1.28508	1.8545e-11	8.09827e-11	0.0684031	0.128343	0.676064	0.765696	1.06325e-19	2.92924e-17
YEL068C	-0.0230971	0.936486	1	-1.62203	2.20773e-22	2.02029e-21	3.46954e-06	2.20583e-05	0.616785	0.7116	9.96113e-07	1.32788e-05
YEL067C	-0.322	0.233222	0.514318	-0.671022	0.00106106	0.00209455	0.00238964	0.00743192	0.00131127	0.00315392	0.261258	0.399407
YEL066W	0.0812769	0.789205	0.946165	-0.671268	0.000112842	0.000255238	0.123963	0.20936	0.0204196	0.037102	0.019943	0.0523588
YEL065W	-1.32513	5.25292e-05	0.0013034	0.489728	0.000606076	0.00123782	0.0420198	0.0853563	0.747895	0.830269	2.5187e-06	2.97919e-05
YEL064C	0.289752	0.343901	0.637011	1.06543	2.5998e-13	1.29539e-12	5.24149e-05	0.000254829	0.685586	0.774888	0.0215832	0.0557889
YEL063C	-0.452722	0.0782906	0.281389	0.670674	1.0479e-09	3.91598e-09	0.356094	0.481689	0.00733774	0.0148871	2.50062e-05	0.000209293
YEL062W	0.11262	0.645821	0.869031	0.489232	6.77085e-05	0.000157629	0.0165554	0.0389553	0.929896	0.982812	0.152561	0.264759
YEL061C	-0.0425152	0.850163	0.976942	-0.559495	1.38893e-05	3.47864e-05	0.0213407	0.0480765	3.96425e-06	1.56114e-05	0.0296797	0.0723074
YEL060C	-0.175294	0.608804	0.845387	0.830515	1.43323e-13	7.29535e-13	0.0567515	0.1094	2.67278e-10	2.07911e-09	0.00462334	0.0157089
YEL059C-A	0.877751	0.0011745	0.0159014	1.29856	1.3417e-13	6.8418e-13	1.26736e-12	2.41492e-11	9.949e-11	8.34807e-10	0.181812	0.30519
YEL059W	0.605333	0.0744558	0.273102	1.09776	7.92655e-10	2.99947e-09	3.95037e-06	2.4688e-05	1.24899e-14	1.80313e-13	0.202182	0.330789
YEL058W	-0.150098	0.575931	0.819412	-0.132962	0.289992	0.365436	0.428616	0.553841	0.563778	0.661483	0.971667	1
YEL057C	0.568154	0.028256	0.147579	1.5529	2.87239e-19	2.15657e-18	2.41393e-12	4.44594e-11	0.000129307	0.000381346	0.00122562	0.00531049
YEL056W	-0.177408	0.443657	0.71457	-0.536869	1.05906e-05	2.68093e-05	0.00760557	0.0200431	0.910879	0.966886	0.149656	0.260677
YEL055C	-0.161789	0.482275	0.74671	-1.17811	3.11936e-18	2.18553e-17	5.7911e-07	4.38109e-06	0.836681	0.90661	6.38809e-05	0.00046191
YEL053C	-0.0119267	0.958225	1	0.202852	0.148938	0.201192	0.362355	0.487565	0.000377692	0.00101352	0.386874	0.535597
YEL052W	-0.185083	0.441143	0.713496	0.460689	1.73357e-05	4.27697e-05	0.20616	0.314738	0.884925	0.94556	0.00765475	0.0237064
YEL051W	0.41753	0.160638	0.422337	-0.916867	5.50324e-16	3.29347e-15	0.155325	0.250063	3.37051e-18	7.55451e-17	1.00565e-05	9.6632e-05
YEL050C	-0.652383	0.00636955	0.0547466	-0.671061	5.4683e-05	0.000128665	4.89892e-06	2.99923e-05	7.53692e-33	9.40267e-31	0.925589	0.993828
YEL048C	1.35495	0.000115661	0.00247023	-0.404453	0.131713	0.180096	0.0182524	0.0423604	0.0142505	0.0268905	0.000117155	0.00077774
YEL047C	-0.423196	0.074053	0.272269	-0.696032	4.58523e-09	1.62612e-08	4.53604e-05	0.000224493	2.81842e-10	2.18469e-09	0.29544	0.438879
YEL046C	0.959183	0.01201	0.0845149	1.00904	5.38807e-18	3.72374e-17	3.05209e-06	1.96117e-05	0.0325725	0.05635	0.911977	0.98626
YEL045C	0.852927	0.0288209	0.149877	0.875499	4.62188e-08	1.49837e-07	0.000156228	0.000684459	0.473692	0.572797	0.961913	1
YEL044W	0.494613	0.0998233	0.322263	-1.36375	1.56828e-23	1.57233e-22	0.0299014	0.0639004	0.00514516	0.010803	1.85033e-07	3.25383e-06
YEL043W	-0.185722	0.514447	0.773896	-0.0769789	0.497575	0.584441	0.416644	0.541867	0.828763	0.899561	0.70267	0.823768
YEL042W	0.174199	0.442726	0.714483	0.480694	0.000232099	0.000505597	0.0057259	0.0157224	0.262124	0.348871	0.222671	0.354601
YEL041W	0.6062	0.0278787	0.146392	0.971175	2.46253e-12	1.15009e-11	2.57152e-07	2.071e-06	0.793966	0.870887	0.243338	0.379201
YEL040W	-0.763328	0.0125492	0.0870017	-0.690325	1.97064e-06	5.40924e-06	8.10018e-05	0.00037797	0.0246142	0.0439176	0.851854	0.94204
YEL038W	0.442779	0.046825	0.202601	0.408754	0.000305557	0.000654821	0.000258159	0.00106219	5.48609e-18	1.20113e-16	0.878138	0.962415
YEL037C	0.130471	0.630922	0.85847	-0.323582	0.00362008	0.00656905	0.550694	0.674902	0.000752979	0.00190172	0.0821036	0.164108
YEL036C	-0.0854255	0.753471	0.926629	-0.0765034	0.507286	0.593316	0.636101	0.750651	0.111491	0.167123	0.983416	1
YEL034C-A	-1.00686	0.00379521	0.0378507	-0.135055	0.531021	0.616709	0.00687086	0.0184002	2.57125e-05	8.71355e-05	0.02843	0.0698289
YEL032W	-0.0812407	0.745787	0.923255	-0.191655	0.0967063	0.136234	0.36771	0.492365	0.0256428	0.0455413	0.674515	0.801181
YEL031W	-0.526933	0.0559182	0.226751	-1.47885	3.80796e-42	8.89018e-41	3.07238e-13	6.23146e-12	5.78788e-10	4.24744e-09	0.000289872	0.00161197
YEL030W	0.060658	0.819439	0.960787	-0.095237	0.542421	0.627742	0.986684	1	0.213958	0.293443	0.561316	0.705459
YEL026W	0.464272	0.0461651	0.200403	-0.777819	1.78219e-05	4.39199e-05	0.379667	0.505204	0.437947	0.536242	3.61034e-05	0.000284185
YEL025C	-0.695753	0.00208238	0.0243941	-0.351801	0.0208387	0.033345	0.000134231	0.000595661	0.864047	0.928805	0.197088	0.323867
YEL023C	-0.264347	0.226034	0.507753	-1.23252	2.24824e-20	1.82932e-19	1.18612e-09	1.43114e-08	0.0165297	0.0307178	2.83365e-05	0.000232458
YEL022W	-0.0893934	0.719012	0.909097	-0.826377	4.18995e-14	2.20758e-13	0.000308379	0.00124786	0.00309163	0.00683446	0.00213153	0.00839408
YEL020C	-0.338535	0.157979	0.41784	0.955542	3.28427e-12	1.52275e-11	0.0207672	0.047138	3.03213e-05	0.00010146	2.77771e-06	3.2165e-05
YEL019C	-0.292227	0.288228	0.57847	-0.845758	2.93109e-06	7.86905e-06	0.000908867	0.00323088	1.96483e-05	6.79469e-05	0.0841303	0.1674
YEL018W	-0.143528	0.599289	0.838412	-0.60356	0.000416487	0.000873565	0.0260272	0.0567983	0.00248123	0.00562616	0.130762	0.235394
YEL017W	0.531257	0.0286278	0.149285	0.377473	0.000462454	0.000962948	0.000272791	0.00111688	5.71045e-05	0.000180485	0.539225	0.683804
YEL016C	0.151284	0.498068	0.760863	-0.0701412	0.562623	0.647492	0.615878	0.732935	0.528552	0.627317	0.33785	0.484779
YEL015W	-0.165985	0.458882	0.726493	-0.369855	0.00151654	0.00292122	0.0300057	0.0640819	0.623196	0.717711	0.370129	0.517837
YEL013W	0.0510161	0.849548	0.976677	0.630884	7.29775e-09	2.54843e-08	0.0122399	0.0300298	0.964428	1	0.0415179	0.0951184
YEL012W	0.361026	0.229973	0.510925	0.668412	7.84354e-10	2.97146e-09	0.000560864	0.00211427	0.225673	0.30709	0.320922	0.46636
YEL011W	-0.791404	0.00534054	0.048827	-0.104926	0.383729	0.467508	0.00249602	0.0077192	3.83454e-22	1.37049e-20	0.0154941	0.0424562
YEL009C	-0.224865	0.46142	0.728286	0.376358	0.00652586	0.0113375	0.565752	0.688904	6.71628e-05	0.000209769	0.068852	0.142488
YEL008W	-1.06538	0.019793	0.115524	-1.93548	1.75339e-13	8.87712e-13	3.8491e-07	3.00574e-06	0.680342	0.770014	0.121236	0.2223
YEL007W	-0.417398	0.124273	0.368855	0.0433737	0.698655	0.777623	0.213848	0.324378	0.724377	0.810194	0.0933397	0.181465
YEL006W	0.0137318	0.954212	1	0.131746	0.28044	0.354888	0.456722	0.582307	0.457404	0.555744	0.643724	0.774155
YEL005C	-0.554866	0.0308501	0.156496	-0.36953	0.00320507	0.00586427	0.00154678	0.00510854	0.0541427	0.088706	0.512827	0.658794
YEL003W	0.336546	0.166826	0.431229	-1.26822	6.06825e-11	2.52316e-10	0.0101965	0.0257228	7.8568e-05	0.000241736	5.73698e-07	8.50513e-06
YEL002C	-0.0726973	0.767198	0.934011	-0.334957	0.00158453	0.0030442	0.117478	0.200558	0.954689	1	0.260035	0.398552
YEL001C	0.114774	0.653917	0.874757	-0.680997	1.12313e-09	4.18529e-09	0.0612978	0.116869	1.41171e-05	5.0238e-05	0.00354036	0.0127015
YER001W	-0.286932	0.350134	0.641702	-1.10258	3.46161e-12	1.60048e-11	0.000444248	0.00172888	0.000462689	0.0012203	0.0287348	0.0703585
YER002W	0.69155	0.00900276	0.0695687	-0.659441	2.27344e-05	5.54063e-05	0.785431	0.875195	4.07909e-07	1.88345e-06	8.53087e-06	8.44403e-05
YER003C	-0.121546	0.678978	0.892383	-1.33521	6.61789e-33	1.0536e-31	2.14262e-05	0.0001137	0.00066392	0.00170281	0.000172783	0.00106472
YER004W	-0.754946	0.00057944	0.00920278	-0.903058	9.58303e-16	5.62801e-15	1.13818e-12	2.18135e-11	0.000284036	0.000782194	0.504896	0.651263
YER005W	-0.0861221	0.694174	0.899191	-0.269517	0.0200488	0.0321745	0.156282	0.251358	0.529486	0.627987	0.409522	0.558417
YER006W	0.114239	0.64079	0.864589	-1.52886	2.47756e-29	3.29361e-28	1.62313e-06	1.10641e-05	0.0153377	0.0287222	2.81209e-09	8.64817e-08
YER007W	0.957156	0.000142972	0.00294273	1.29179	9.75956e-11	3.98525e-10	1.49217e-12	2.81892e-11	0.128186	0.18881	0.29963	0.44341
YER010C	-0.089431	0.684544	0.894847	0.259545	0.0476657	0.0715743	0.392843	0.519543	0.910552	0.966694	0.1351	0.241166
YER012W	0.242992	0.409565	0.688717	-0.492836	6.55508e-05	0.000152767	0.505438	0.631272	2.5647e-13	3.11152e-12	0.0150116	0.0413396
YER013W	-0.147247	0.544303	0.797032	-0.367064	0.00322879	0.00590113	0.0681644	0.128004	7.20198e-09	4.4174e-08	0.397207	0.545562
YER014W	-0.105748	0.62607	0.854814	-0.11117	0.415874	0.500823	0.435495	0.560322	0.000187644	0.000536172	0.970331	1
YER015W	-0.345754	0.279947	0.569645	2.0631	1.08642e-61	4.78531e-60	1.78401e-05	9.6926e-05	2.35347e-05	8.03318e-05	1.98174e-10	8.18953e-09
YER016W	-0.00894342	0.972572	1	0.338531	0.0141195	0.023229	0.183924	0.287088	0.971465	1	0.210384	0.340529
YER017C	-0.132773	0.640259	0.864589	-0.261455	0.0324133	0.0503302	0.203177	0.311045	0.181077	0.254416	0.641471	0.772429
YER018C	0.357644	0.103409	0.329105	0.502386	1.08354e-05	2.7408e-05	7.3758e-05	0.000347852	4.88954e-08	2.62161e-07	0.530707	0.676245
YER019W	0.12834	0.595239	0.835006	-0.117834	0.273579	0.347336	0.853576	0.928569	2.68314e-06	1.08907e-05	0.311678	0.456438
YER019C-A	0.301795	0.334342	0.628606	-0.562469	2.97512e-06	7.98077e-06	0.5317	0.655895	0.0104577	0.0204273	0.011008	0.0319233
YER020W	-0.60994	0.0499177	0.21155	-0.194664	0.0964909	0.13596	0.0186715	0.0432268	1.94766e-05	6.73885e-05	0.207667	0.337535
YER021W	-0.151364	0.59793	0.837888	-0.326442	0.00269847	0.00498987	0.108698	0.18854	0.00589484	0.0122414	0.521881	0.667442
YER022W	-0.0816535	0.726121	0.912744	-0.269378	0.01444	0.0237386	0.186848	0.290575	0.404033	0.501778	0.426979	0.575104
YER023W	-0.245602	0.270313	0.558769	-0.143235	0.232473	0.300813	0.129209	0.21638	0.858784	0.924199	0.674859	0.801251
YER024W	-0.0699223	0.805416	0.954851	2.18848	4.16514e-68	2.31253e-66	6.59891e-10	8.31085e-09	0.141865	0.20593	3.67466e-12	2.3957e-10
YER025W	-0.143585	0.586713	0.828824	-0.107418	0.387743	0.47179	0.409721	0.535813	0.0360932	0.061714	0.896133	0.974545
YER026C	-0.215918	0.446913	0.717187	-1.01702	1.51205e-19	1.16571e-18	4.24735e-05	0.000211313	6.82463e-05	0.000212851	0.00518246	0.0171676
YER027C	-0.269289	0.230911	0.511075	-0.0882166	0.524344	0.610241	0.191647	0.296484	5.38563e-07	2.43236e-06	0.479069	0.625383
YER028C	-0.50276	0.12191	0.364793	0.0540047	0.789323	0.862278	0.275571	0.39533	8.51174e-09	5.16327e-08	0.168397	0.286969
YER029C	0.453024	0.0943163	0.312042	-1.20604	7.33087e-15	4.06675e-14	0.0370056	0.0767265	0.110751	0.166203	3.2569e-07	5.20159e-06
YER030W	0.342155	0.268456	0.557239	-1.04837	2.83013e-09	1.02123e-08	0.112675	0.193925	1.03329e-15	1.7123e-14	0.000301928	0.00166501
YER031C	-0.251665	0.269696	0.558408	0.0726253	0.54686	0.632103	0.567563	0.690601	0.0761908	0.119803	0.203256	0.332245
YER032W	0.0445427	0.842939	0.972452	-0.345657	0.00904596	0.0153563	0.291332	0.411423	0.699176	0.787556	0.112625	0.209592
YER033C	-0.782496	0.0018508	0.0221125	-0.560762	0.000158814	0.000353008	9.56319e-06	5.49354e-05	0.977917	1	0.458362	0.604325
YER034W	0.328838	0.202383	0.479435	0.45612	0.000706437	0.00142997	0.00546917	0.0150927	1.15871e-05	4.19802e-05	0.675437	0.801722
YER035W	-0.210317	0.490706	0.753449	0.437114	0.000626766	0.00127849	0.414101	0.540047	1.66235e-09	1.12964e-08	0.0423327	0.0963524
YER037W	0.0423727	0.87998	0.995584	1.10835	1.89781e-17	1.26145e-16	8.07078e-05	0.000376864	0.0147621	0.0277608	0.000348533	0.00186841
YER039C	0.132529	0.605699	0.842673	-0.97048	2.24423e-07	6.81417e-07	0.0173971	0.0406466	4.7771e-06	1.85474e-05	0.000208801	0.00123488
YER040W	-0.437433	0.0964149	0.315353	-0.245576	0.0622669	0.0914217	0.0220962	0.0495087	4.5564e-06	1.77321e-05	0.499427	0.645594
YER041W	-0.399137	0.0807373	0.286293	-0.474704	0.000233376	0.000508212	0.000694463	0.00255241	0.0201086	0.0366073	0.753292	0.865618
YER043C	-0.31275	0.297198	0.588377	-2.01039	8.57276e-62	3.80136e-60	1.05218e-13	2.27353e-12	8.4633e-11	7.20197e-10	6.54886e-09	1.80421e-07
YER044C-A	0.343128	0.218512	0.497347	1.24118	1.20673e-09	4.48417e-09	9.52875e-07	6.81863e-06	1.1579e-06	4.97144e-06	0.00661588	0.0210815
YER045C	-0.407804	0.0708892	0.265513	-0.533847	0.0103188	0.0173654	0.00552707	0.0152334	0.0135431	0.0257244	0.684911	0.808459
YER047C	-0.338258	0.15412	0.412756	0.534829	2.32267e-06	6.32037e-06	0.380696	0.506472	0.635001	0.727742	0.000529192	0.00264276
YER048C	0.112565	0.700939	0.900818	-0.886665	7.23287e-16	4.27438e-15	0.0157045	0.0372045	3.02765e-06	1.21695e-05	0.000725474	0.00344353
YER050C	0.323935	0.245118	0.529246	-0.986263	1.1875e-13	6.07733e-13	0.0311331	0.066169	5.48971e-32	6.03388e-30	1.38834e-06	1.77901e-05
YER051W	-0.103485	0.653373	0.874562	-0.058842	0.630183	0.713926	0.596398	0.716457	0.000377427	0.00101322	0.860522	0.949403
YER052C	-0.509867	0.236286	0.51841	-0.0418125	0.741312	0.818354	0.315535	0.437291	0.301324	0.392892	0.36612	0.514404
YER053C	-0.367487	0.313846	0.605425	0.676187	7.12888e-09	2.49605e-08	0.412079	0.53794	5.97782e-10	4.35781e-09	0.0128128	0.0363287
YER054C	-0.699987	0.0343225	0.166987	0.833954	2.57647e-11	1.11042e-10	0.663478	0.773745	6.39452e-08	3.35028e-07	3.81056e-05	0.000297818
YER055C	0.377838	0.480027	0.744842	0.43056	0.00023526	0.000511978	0.179173	0.280939	0.0252074	0.0448523	0.951268	1
YER056C	0.0609375	0.84196	0.972084	-0.623198	8.40262e-06	2.15597e-05	0.157322	0.252573	0.000234469	0.000657469	0.0552777	0.119295
YER057C	-0.151388	0.563613	0.810754	-0.329865	0.0110051	0.0184358	0.130988	0.218601	0.426203	0.524191	0.529453	0.674913
YER059W	-0.255418	0.230861	0.511075	0.0436115	0.728907	0.807223	0.41093	0.537077	0.812968	0.885471	0.178611	0.300969
YER060W	-0.212566	0.44339	0.71457	-0.115614	0.435203	0.520681	0.382935	0.508831	0.237776	0.320918	0.785848	0.891104
YER061C	0.00852447	0.981008	1	-0.163739	0.288772	0.364037	0.742855	0.841409	0.262128	0.348871	0.615904	0.751912
YER062C	-0.422887	0.169356	0.435891	-1.1072	1.25577e-17	8.44897e-17	2.60911e-06	1.70133e-05	0.121665	0.180006	0.0287825	0.0704329
YER063W	0.0775414	0.739392	0.920513	-0.24527	0.0380495	0.0582873	0.594182	0.714574	0.0219706	0.0396911	0.187288	0.311613
YER064C	0.599603	0.0348093	0.168493	1.0073	4.22806e-08	1.37542e-07	7.19376e-06	4.26976e-05	0.447057	0.545678	0.259045	0.397587
YER065C	0.0707656	0.808445	0.95681	0.753168	1.01322e-09	3.79067e-09	0.0113104	0.0280196	2.537e-08	1.42607e-07	0.0421836	0.0961122
YER066C-A	0.188013	0.511845	0.771738	0.746851	3.72438e-07	1.10544e-06	0.00146167	0.0048517	2.2976e-08	1.30066e-07	0.0682736	0.141513
YER067C-A	-0.492112	0.164871	0.427345	0.0737543	0.752106	0.828194	0.348075	0.472775	0.000159275	0.000461494	0.162472	0.278524
YER068W	0.00856269	0.97662	1	0.550776	1.71323e-06	4.72819e-06	0.0402584	0.0824369	7.25726e-11	6.23992e-10	0.0606927	0.128826
YER069W	-0.175969	0.534318	0.790559	0.53324	1.95299e-05	4.79858e-05	0.233644	0.347783	4.19668e-17	8.04302e-16	0.032745	0.0783888
YER070W	-0.230983	0.347072	0.638926	-0.502132	0.0113388	0.018942	0.0356849	0.0743528	0.010885	0.0211618	0.402765	0.551477
YER072W	0.370512	0.095729	0.314511	0.392134	0.00113058	0.00222116	0.000848652	0.00303806	0.24421	0.328261	0.943659	1
YER073W	1.17664	0.000204494	0.0039191	1.77954	1.643e-43	4.12748e-42	4.81158e-15	1.1783e-13	9.30849e-07	4.04122e-06	0.11098	0.207171
YER075C	0.207264	0.519257	0.777506	1.33799	3.4017e-29	4.50401e-28	4.07008e-05	0.000203412	8.05726e-05	0.000247444	0.00262611	0.00991653
YER076C	0.560167	0.0383831	0.178338	0.52967	0.00181489	0.00345661	0.000175617	0.000756963	0.86913	0.93245	0.914339	0.987181
YER076W-A	0.5435	0.125678	0.371396	0.962918	0.000345536	0.000733834	0.000361969	0.00144264	0.315032	0.407073	0.332308	0.47901
YER077C	0.00658562	0.977187	1	-0.270952	0.0632868	0.0927542	0.364067	0.488972	1.81125e-07	8.89086e-07	0.2494	0.386462
YER078C	-0.189788	0.395149	0.679351	0.2142	0.162222	0.21758	0.831668	0.911939	0.0333048	0.0574514	0.130942	0.235546
YER079W	-0.0385787	0.893327	1	-0.343612	0.00475998	0.00848373	0.24645	0.362601	5.26846e-07	2.38597e-06	0.303672	0.448029
YER080W	-0.308097	0.187835	0.46152	-0.0605779	0.600715	0.685716	0.152735	0.246915	0.115401	0.17201	0.298316	0.441975
YER081W	0.390102	0.23061	0.511075	0.578216	7.56212e-08	2.40091e-07	0.00533312	0.0147604	0.367442	0.464271	0.615388	0.75156
YER082C	-0.30547	0.204301	0.481318	-0.127227	0.324701	0.403935	0.133106	0.221186	0.0437218	0.0734474	0.506812	0.653225
YER083C	-0.289064	0.178008	0.447185	-0.556815	2.50852e-06	6.78697e-06	0.000333785	0.00134082	0.268752	0.356539	0.228908	0.362263
YER086W	-0.440742	0.172849	0.439574	0.110786	0.478547	0.564902	0.439317	0.564689	0.0912925	0.140313	0.149289	0.260242
YER088C	-1.18997	0.000132155	0.00275442	-0.628486	6.46962e-08	2.06796e-07	2.2873e-08	2.23391e-07	2.46414e-08	1.38781e-07	0.0773877	0.156097
YER089C	-0.277579	0.357402	0.64819	-0.227779	0.0558343	0.0825393	0.169034	0.267573	0.207065	0.285173	0.897671	0.975896
YER090W	-0.136905	0.619404	0.851342	0.555629	5.1878e-06	1.36394e-05	0.134921	0.223583	6.67328e-05	0.000208524	0.022713	0.0582763
YER091C	-0.1473	0.696261	0.899191	0.155911	0.22088	0.287388	0.929064	0.98663	1.43432e-10	1.16651e-09	0.459711	0.6055
YER092W	0.549922	0.0293401	0.151682	-0.0294483	0.851698	0.918572	0.0477322	0.0946626	3.31111e-07	1.5549e-06	0.0442356	0.0996293
YER093C	-0.324258	0.143341	0.397814	-0.232812	0.0597573	0.0880244	0.0233048	0.0518129	1.6602e-05	5.80633e-05	0.706152	0.826385
YER093C-A	0.204993	0.451369	0.720511	1.25706	8.75396e-16	5.15485e-15	1.98225e-06	1.32793e-05	0.0290053	0.0507901	0.00064065	0.00311363
YER094C	0.397932	0.133339	0.38303	0.117011	0.300796	0.377466	0.0524531	0.102328	0.364212	0.460982	0.311651	0.456438
YER095W	-0.390611	0.108833	0.339499	-0.290284	0.0214654	0.034273	0.0193519	0.0444905	7.15609e-09	4.39332e-08	0.719711	0.837509
YER096W	-0.0665492	0.859105	0.982025	1.31348	2.44236e-23	2.39894e-22	0.00522624	0.0145376	0.00114786	0.00279958	0.00191325	0.00765206
YER097W	1.35694	4.03471e-05	0.0010495	-2.08241	1.02232e-29	1.38696e-28	0.0880657	0.158102	2.57751e-06	1.05006e-05	4.11395e-19	1.08806e-16
YER098W	-0.300204	0.208403	0.485733	-0.0214319	0.870049	0.935158	0.252397	0.36905	0.00100627	0.00247985	0.277051	0.417756
YER099C	0.0753168	0.733321	0.916264	-0.460579	0.000890148	0.00177626	0.166819	0.264828	0.129224	0.190126	0.027307	0.0676739
YER100W	-0.163208	0.514852	0.773977	-0.53863	1.77446e-06	4.88902e-06	0.0112033	0.0277958	0.00406161	0.00873062	0.144757	0.254595
YER101C	-0.316526	0.146771	0.401819	0.113131	0.381749	0.465603	0.45026	0.576291	0.396801	0.494375	0.064415	0.135185
YER103W	0.470291	0.202918	0.479485	2.19896	1.07351e-23	1.09118e-22	1.56501e-08	1.57502e-07	5.85144e-07	2.62838e-06	0.000144425	0.000922644
YER104W	0.458863	0.185387	0.458035	3.70625	4.84949e-75	3.40857e-73	8.34907e-15	1.99293e-13	1.76686e-20	5.01395e-19	6.66104e-12	3.9629e-10
YER105C	-0.268904	0.312269	0.604324	1.03504	2.19317e-20	1.78672e-19	0.00426798	0.0122058	1.35084e-08	7.9323e-08	2.0306e-06	2.48636e-05
YER107C	-0.0702287	0.746833	0.923411	0.241546	0.089657	0.127144	0.408378	0.534405	0.0146388	0.0275603	0.20675	0.336294
YER107W-A	-0.70336	0.0144579	0.0949537	0.0684626	0.861181	0.926722	0.0426899	0.0864784	0.0389387	0.0660364	0.031118	0.0751468
YER109C	-0.38034	0.130455	0.379699	0.711032	0.000438085	0.000914511	0.299416	0.420148	0.026468	0.0467807	0.000516581	0.0025935
YER110C	0.0166995	0.948006	1	-1.34988	4.86713e-15	2.73213e-14	1.8959e-05	0.000102391	0.000135837	0.000398825	2.92119e-06	3.35328e-05
YER111C	-0.578539	0.0146627	0.0959173	-0.236669	0.079395	0.113591	0.0028824	0.00874241	0.319553	0.412109	0.195165	0.321884
YER113C	0.48057	0.0875623	0.299443	1.08491	2.08539e-17	1.38196e-16	5.26438e-07	4.00554e-06	0.299751	0.391381	0.0549987	0.118763
YER114C	-0.0239623	0.920792	1	0.418735	0.000163366	0.000362444	0.0765389	0.141165	0.769242	0.84912	0.0666221	0.138655
YER115C	-0.308986	0.167718	0.432687	-0.565269	2.76245e-06	7.44048e-06	0.000314643	0.0012701	1.53444e-08	8.92324e-08	0.25984	0.398345
YER116C	-0.491994	0.0355648	0.169781	-0.51697	0.00110214	0.00216787	0.000463081	0.00179058	0.00517931	0.0108509	0.913792	0.987181
YER118C	0.0424084	0.854889	0.979749	-0.415485	0.0010086	0.00199816	0.187799	0.29176	0.393873	0.491468	0.0654283	0.136735
YER120W	0.0246089	0.93201	1	-0.545723	7.01404e-07	2.02454e-06	0.0966513	0.170786	0.989709	1	0.046853	0.104392
YER121W	-0.232586	0.446649	0.717134	-0.624047	7.9536e-05	0.000183804	0.0213972	0.0481875	0.214074	0.293542	0.264628	0.403032
YER122C	0.0142179	0.958614	1	-0.460342	2.85064e-05	6.89644e-05	0.115567	0.197859	0.114823	0.171263	0.0644569	0.135212
YER123W	0.678137	0.00325318	0.0340631	0.380932	0.00597717	0.0104668	1.15888e-05	6.55476e-05	1.6672e-24	8.67992e-23	0.234933	0.369628
YER124C	1.10231	6.78172e-07	2.94782e-05	0.931062	1.871e-11	8.15956e-11	2.64804e-16	7.61253e-15	2.62928e-05	8.88793e-05	0.480026	0.626269
YER125W	-0.389768	0.149311	0.405133	0.22991	0.0397586	0.0606663	0.634253	0.749006	0.542898	0.641007	0.0199473	0.0523588
YER126C	0.463343	0.160819	0.422478	-2.16157	2.3194e-23	2.2872e-22	0.000711094	0.00260629	5.15e-06	1.98322e-05	2.14082e-09	6.90492e-08
YER127W	0.410394	0.134532	0.384869	-0.0556505	0.808887	0.880883	0.288978	0.409149	0.260504	0.347269	0.208711	0.338732
YER129W	-0.166929	0.4715	0.737631	0.976502	2.10533e-18	1.49408e-17	0.000691068	0.00254418	0.00130776	0.00314776	2.88531e-06	3.32364e-05
YER130C	0.428081	0.194318	0.468904	-0.385921	0.0062932	0.0109708	0.815571	0.899509	8.46234e-09	5.13801e-08	0.0369075	0.0865055
YER131W	0.124797	0.777716	0.94006	-2.02277	6.60479e-27	7.96311e-26	0.00139413	0.00466024	3.94922e-06	1.55615e-05	7.07284e-05	0.000501239
YER132C	0.0199896	0.933176	1	-0.224191	0.107393	0.149629	0.527807	0.653654	0.0515412	0.0849559	0.342715	0.489605
YER133W	0.264398	0.357109	0.648002	-0.39461	0.000656461	0.00133577	0.752005	0.849087	0.000822141	0.00205753	0.0207559	0.0541801
YER133W-A	0.151566	0.682544	0.8937	-0.675334	0.0280017	0.043976	0.371126	0.496336	0.313721	0.405789	0.0532363	0.115666
YER134C	-0.140546	0.589139	0.830653	-0.190684	0.426545	0.511653	0.387097	0.513334	0.0114884	0.0222369	0.87426	0.9595
YER136W	0.118995	0.677549	0.891036	0.403564	0.000254043	0.000549955	0.0514358	0.100709	0.0571159	0.0929258	0.326731	0.472724
YER137C	0.0502496	0.895517	1	-0.0603753	0.789741	0.862592	0.947818	1	0.22015	0.300813	0.78774	0.892335
YER139C	0.222484	0.402656	0.683191	-0.273191	0.0752566	0.1083	0.994176	1	1.4261e-05	5.06683e-05	0.101206	0.193347
YER140W	-0.392407	0.108017	0.337761	-0.210784	0.18752	0.247927	0.0416124	0.0846589	0.00543795	0.0113604	0.518461	0.663968
YER141W	-0.820434	0.0186377	0.111337	-0.180442	0.183682	0.243447	0.0118518	0.0292293	0.310323	0.402799	0.0941344	0.182568
YER142C	-0.151453	0.57925	0.822502	0.285032	0.023501	0.0373427	0.576375	0.698958	0.0269065	0.0474035	0.145427	0.255395
YER144C	-0.331728	0.18074	0.451298	0.0594497	0.605358	0.690181	0.356909	0.482593	0.088777	0.137052	0.133185	0.238263
YER145C	-0.202029	0.35126	0.642875	-0.390427	0.00172305	0.00329308	0.0145251	0.0348098	1.48304e-06	6.26573e-06	0.394762	0.543559
YER147C	-0.0906209	0.697869	0.899848	-0.346339	0.00756008	0.0129941	0.118141	0.201223	1.3244e-05	4.73859e-05	0.315576	0.460985
YER148W	0.225404	0.32141	0.614811	-0.679882	5.6452e-08	1.8141e-07	0.110023	0.190239	0.945797	0.996396	0.000311763	0.00170462
YER149C	-0.928435	0.000162117	0.00324577	-0.892055	8.89893e-08	2.79711e-07	5.58599e-10	7.11648e-09	5.03057e-09	3.1588e-08	0.902775	0.979352
YER150W	-1.11876	0.00224074	0.0256135	0.0449657	0.729602	0.807721	0.00952146	0.0242698	2.41647e-22	8.97625e-21	0.00315834	0.0114994
YER151C	-0.178071	0.459622	0.726757	0.415467	0.000214249	0.000469656	0.275475	0.395278	0.000558362	0.00145465	0.0143482	0.039821
YER152C	0.178732	0.440468	0.713155	0.473129	5.17849e-05	0.000122238	0.00626128	0.0170019	0.00163949	0.00387154	0.251787	0.389243
YER154W	-0.202056	0.360373	0.651789	0.456802	0.000551478	0.00113261	0.247258	0.363144	3.96507e-09	2.52573e-08	0.00562536	0.0183894
YER155C	-0.655361	0.00545473	0.0495728	-0.738086	8.74127e-11	3.58282e-10	4.33652e-09	4.73153e-08	0.00191475	0.00445317	0.709366	0.828972
YER156C	0.0337367	0.881601	0.996359	-1.5729	1.28825e-22	1.1988e-21	1.64817e-07	1.37771e-06	0.688481	0.777761	4.43704e-09	1.28112e-07
YER157W	-1.06657	5.78468e-06	0.000202219	-2.14993	1.93711e-60	8.20416e-59	3.75163e-33	2.81884e-31	3.51764e-06	1.40112e-05	2.09346e-05	0.000180469
YER158C	-0.562003	0.0362166	0.171775	0.411035	0.000146017	0.000326144	0.713351	0.816316	3.49118e-08	1.91884e-07	0.00137138	0.00582001
YER161C	-0.113936	0.636191	0.862041	-0.176257	0.110151	0.153153	0.303412	0.424495	0.807156	0.881597	0.799599	0.901748
YER162C	-0.589785	0.0179907	0.10953	0.444545	0.00212164	0.00399819	0.680995	0.789124	0.192121	0.267545	0.000296958	0.00164171
YER163C	0.971264	5.31602e-05	0.00131056	1.45297	2.86148e-19	2.15213e-18	3.39794e-19	1.36165e-17	0.116508	0.173385	0.0790841	0.159131
YER164W	-0.361315	0.129051	0.377618	-0.386035	0.0011978	0.00234275	0.004321	0.0123415	0.214624	0.294235	0.910582	0.985557
YER165W	-0.273324	0.400942	0.682308	-1.28931	7.17919e-29	9.44879e-28	1.12435e-05	6.37036e-05	0.0470001	0.0781208	0.00268097	0.0100662
YER166W	-0.351438	0.136814	0.387952	0.0537543	0.633762	0.717055	0.278405	0.397928	0.844569	0.913062	0.0982651	0.188546
YER167W	-0.0570552	0.806048	0.955429	0.930287	1.00716e-13	5.18654e-13	0.000451363	0.00175244	0.537856	0.63585	0.000100038	0.000681204
YER168C	0.505966	0.0332207	0.163432	-0.63739	3.06535e-08	1.00911e-07	0.712847	0.816022	0.185511	0.259763	1.55765e-06	1.97302e-05
YER169W	-0.0963023	0.754105	0.926629	1.13239	2.57787e-20	2.08982e-19	0.00115428	0.00394017	1.01875e-06	4.39971e-06	0.000142128	0.000910612
YER170W	-0.264781	0.302836	0.593545	-0.208129	0.214086	0.279484	0.122377	0.207371	2.97576e-06	1.19755e-05	0.857463	0.947135
YER171W	-0.127332	0.550288	0.801533	0.0634808	0.648094	0.730071	0.891503	0.958109	0.210002	0.288676	0.423855	0.571828
YER172C	-0.0781332	0.742608	0.921911	-0.100187	0.358499	0.440342	0.549502	0.673834	0.583731	0.680831	0.922246	0.992244
YER173W	0.010711	0.962757	1	-0.0873798	0.511862	0.59782	0.865336	0.938891	0.0637816	0.102534	0.67276	0.799908
YER174C	0.403831	0.07996	0.284796	0.212437	0.0689702	0.100283	0.00907497	0.0232482	0.044761	0.0750025	0.433358	0.581328
YER175C	-1.0649	5.20452e-05	0.0012976	0.127144	0.394812	0.478892	0.00327364	0.00977215	0.00130254	0.00313749	7.75676e-05	0.000542742
YER175W-A	0.0194845	0.978162	1	-0.474477	0.0949627	0.134093	0.319654	0.441769	0.568733	0.666513	0.209435	0.33959
YER176W	-0.447312	0.0820313	0.287868	-1.25125	3.38812e-14	1.80091e-13	4.85959e-08	4.46273e-07	0.105035	0.158669	0.00709461	0.0223912
YER177W	0.273905	0.459682	0.726757	-0.837288	1.02506e-12	4.90412e-12	0.205214	0.31351	0.306232	0.39827	0.0059136	0.019252
YER178W	-0.403502	0.156104	0.415625	0.0220141	0.843396	0.911032	0.209328	0.318617	2.8718e-05	9.65344e-05	0.125949	0.229161
YER179W	-0.142622	0.587204	0.829189	-0.448477	0.00565962	0.00994232	0.0590943	0.113255	0.00193635	0.00449864	0.284812	0.42712
YER180C	-0.229185	0.331848	0.625429	-0.277983	0.0419255	0.0636054	0.0634392	0.120327	1.989e-06	8.24014e-06	0.841676	0.933908
YER180C-A	0.183973	0.547208	0.798619	-1.22514	9.57599e-07	2.71655e-06	0.0137164	0.0331479	0.0302159	0.0526865	0.000311267	0.00170462
YER182W	-0.827783	0.000289381	0.00522388	-0.832004	1.38608e-05	3.47282e-05	5.11379e-08	4.67022e-07	1.09294e-09	7.65522e-09	0.972304	1
YER183C	-0.309141	0.268234	0.557127	-2.1937	3.52627e-43	8.72587e-42	1.50286e-11	2.44149e-10	1.65513e-06	6.93958e-06	2.50612e-08	5.79388e-07
YER184C	-0.484948	0.0741791	0.27243	-0.760046	5.6245e-05	0.000132152	0.000207146	0.000874056	0.00219985	0.00504174	0.391098	0.53991
YER185W	-0.288809	0.33684	0.631474	-0.0430959	0.799299	0.872167	0.357938	0.483513	0.00288598	0.00642712	0.455446	0.602282
YER186C	-0.414626	0.112893	0.346992	-1.58774	2.91819e-18	2.04676e-17	3.75745e-09	4.14072e-08	0.000417274	0.00111071	0.000211851	0.00124845
YFL055W	-0.61368	0.0198355	0.115669	1.30246	7.71785e-09	2.6937e-08	0.0592428	0.113409	0.659822	0.750903	1.92041e-08	4.66828e-07
YFL054C	-0.515099	0.109199	0.339998	0.755209	3.73685e-08	1.22164e-07	0.4849	0.610349	0.000723966	0.00183757	0.000845685	0.0039048
YFL053W	-0.314929	0.367028	0.657526	0.590208	0.00276846	0.00510642	0.505823	0.631634	0.506623	0.606122	0.0429468	0.0974817
YFL052W	1.8546	2.29459e-09	1.44384e-07	3.13253	2.19088e-113	3.44646e-111	1.73101e-39	1.73416e-37	2.68567e-08	1.50107e-07	0.000351909	0.00188218
YFL051C	-2.8244	8.81831e-15	9.55124e-13	-2.0541	1.13883e-22	1.06425e-21	9.19228e-29	5.84417e-27	0.00200427	0.00463852	0.0703145	0.144565
YFL050C	0.155795	0.554213	0.804524	0.452872	0.000480093	0.000995285	0.0284926	0.0613127	0.0181701	0.0333724	0.309253	0.453908
YFL049W	-0.0627024	0.810046	0.957933	-0.0540454	0.659489	0.741028	0.767426	0.862083	0.128815	0.189567	0.978909	1
YFL048C	0.649273	0.00868127	0.0686007	-0.359989	0.00481658	0.00858229	0.140496	0.230625	2.0463e-36	4.83218e-34	1.97626e-05	0.000171708
YFL047W	-0.217966	0.384011	0.670509	-0.981856	3.65704e-15	2.07044e-14	9.56826e-06	5.49354e-05	1.81442e-15	2.91188e-14	0.00290436	0.0107564
YFL046W	0.406533	0.119703	0.360105	-0.615424	0.0023945	0.0044759	0.70467	0.808762	2.15951e-12	2.28459e-11	0.00288201	0.0107055
YFL045C	0.526017	0.162973	0.42583	-1.5166	6.40165e-27	7.73231e-26	0.0396231	0.0813123	1.63602e-05	5.73256e-05	2.30767e-06	2.75919e-05
YFL044C	-0.271128	0.26692	0.55555	-1.15392	1.0886e-10	4.4288e-10	1.38629e-05	7.7091e-05	0.0493425	0.081747	0.00427197	0.01475
YFL042C	-0.615465	0.0065777	0.0562939	-0.163772	0.202248	0.265287	0.00223803	0.00704491	0.968497	1	0.0652741	0.136537
YFL041W	0.180058	0.445653	0.716232	0.466636	6.93495e-05	0.000161278	0.00668909	0.0179558	0.000202792	0.000575972	0.252054	0.389388
YFL040W	-0.214456	0.400898	0.682308	1.33145	7.00345e-15	3.88839e-14	9.26254e-05	0.000424421	0.000286282	0.000787723	7.44337e-08	1.50968e-06
YFL039C	-0.164854	0.600376	0.839069	-0.332441	0.00344386	0.00627166	0.144499	0.236025	2.33125e-06	9.56218e-06	0.583457	0.724608
YFL037W	-0.14907	0.63266	0.859725	-0.789186	3.18244e-13	1.57383e-12	0.00532914	0.0147555	0.696991	0.785228	0.0441526	0.0995353
YFL036W	-0.0254286	0.922841	1	0.315582	0.0143147	0.0235384	0.207691	0.316564	9.35712e-06	3.46025e-05	0.186183	0.310242
YFL034C-A	0.850329	0.00926259	0.0711604	-1.21675	4.83846e-14	2.53712e-13	0.471784	0.59725	4.12941e-08	2.24537e-07	1.70344e-07	3.02772e-06
YFL034W	-0.247575	0.258311	0.546406	-0.550528	0.000808313	0.00162326	0.00338451	0.0100532	1.20462e-10	9.95615e-10	0.234452	0.369006
YFL033C	0.255256	0.293633	0.584876	1.34035	1.16085e-28	1.51576e-27	1.4612e-09	1.72525e-08	0.0750553	0.118187	3.9908e-05	0.000308984
YFL032W	-0.119474	0.753077	0.926629	-0.208294	0.511516	0.597523	0.476081	0.601078	0.849654	0.91706	0.812887	0.912376
YFL031W	1.0525	0.00338153	0.0348003	0.0594906	0.655345	0.736998	0.00364352	0.0107309	0.8715	0.934083	0.0102098	0.0299765
YFL030W	-0.782463	0.00483195	0.0455417	1.10536	1.57036e-17	1.05014e-16	0.299876	0.420526	0.590936	0.687472	2.28001e-09	7.28283e-08
YFL029C	-0.619419	0.00588862	0.0519441	-0.316533	0.0135856	0.022435	0.000164633	0.000714745	0.118943	0.176652	0.214975	0.34569
YFL027C	0.297611	0.227988	0.509638	0.753394	6.78291e-05	0.000157854	0.00053753	0.00203793	7.59288e-13	8.61134e-12	0.139638	0.247331
YFL026W	-0.0426732	0.888345	1	1.63551	2.24671e-18	1.58929e-17	2.20436e-06	1.45898e-05	0.27024	0.35809	1.12074e-07	2.15417e-06
YFL025C	-0.231534	0.337216	0.631474	-0.0414426	0.78214	0.856413	0.364995	0.489921	0.198571	0.274676	0.481375	0.627533
YFL024C	-0.391161	0.139093	0.391892	-0.80267	2.06416e-11	8.95998e-11	1.97613e-05	0.000106056	0.484277	0.583083	0.124288	0.226514
YFL023W	-0.137912	0.653366	0.874562	0.0629765	0.564298	0.648855	0.907624	0.970756	0.716909	0.803015	0.550435	0.695336
YFL022C	-0.0901573	0.764583	0.932446	-0.445441	0.0001021	0.000232291	0.115668	0.197951	0.176658	0.249266	0.249679	0.386803
YFL021C-A	0.0171574	0.963567	1	-0.158606	0.52726	0.613203	0.770575	0.86518	1.48185e-05	5.23678e-05	0.628971	0.762514
YFL021W	-1.14927	2.63655e-05	0.000735009	0.152757	0.189603	0.250291	0.00139726	0.00466837	8.76545e-15	1.28508e-13	9.58995e-06	9.33855e-05
YFL018C	-0.459718	0.101456	0.325397	-0.0997343	0.425166	0.510406	0.061437	0.117101	0.238551	0.321767	0.203413	0.332419
YFL017C	0.712244	0.00136781	0.0175546	0.784952	6.48804e-11	2.69431e-10	2.56178e-10	3.50693e-09	2.10673e-09	1.40846e-08	0.776669	0.884164
YFL016C	-0.274382	0.41299	0.690792	0.506255	0.000783657	0.00157662	0.47225	0.597526	0.00807683	0.0161732	0.0345496	0.0819377
YFL014W	0.0537207	0.891333	1	1.32025	1.53137e-22	1.41508e-21	0.00192755	0.00616591	2.57173e-06	1.04835e-05	0.00423513	0.0146534
YFL013W-A	-1.27887	0.000108488	0.00236562	-0.269207	0.231785	0.30004	0.000191721	0.000816789	2.0029e-10	1.59364e-09	0.00841163	0.0255244
YFL013C	-0.661672	0.0127437	0.0879806	-0.919603	1.57275e-10	6.32451e-10	6.30526e-07	4.73216e-06	0.266933	0.354695	0.400183	0.548822
YFL010C	-1.22175	1.32583e-07	6.48872e-06	-2.24298	1.88895e-56	6.93348e-55	2.629e-38	2.48327e-36	1.46269e-05	5.18012e-05	5.73294e-05	0.00042306
YFL008W	-0.247618	0.300783	0.59239	-0.365954	0.00180379	0.00343845	0.0250257	0.0550465	0.00232212	0.00528713	0.647596	0.777397
YFL007W	-0.376056	0.268082	0.557127	0.660215	1.56886e-08	5.3129e-08	0.397348	0.524186	0.000691647	0.0017657	0.00476312	0.0160682
YFL005W	0.327779	0.202944	0.479485	-0.64626	5.58956e-07	1.62474e-06	0.35361	0.479014	1.62533e-11	1.53964e-10	0.00051713	0.00259428
YFL004W	-0.19422	0.400262	0.682308	-0.64209	1.09526e-08	3.767e-08	0.000836717	0.00300509	0.77228	0.852047	0.0571091	0.122361
YFL003C	-0.297037	0.257923	0.546185	-0.316609	0.102563	0.143688	0.0521118	0.101851	0.802774	0.878362	0.932636	0.999447
YFL002C	0.473276	0.0409516	0.185341	-0.483432	0.000951153	0.00189228	0.88521	0.953259	0.0832886	0.12973	0.000295974	0.00163901
YFL001W	0.166727	0.438755	0.712599	-0.915245	8.27802e-07	2.36561e-06	0.0188163	0.043486	4.99696e-22	1.76619e-20	3.71654e-05	0.000291158
YFR001W	0.541822	0.109851	0.341527	-2.27837	3.81899e-25	4.24782e-24	0.00046772	0.00180535	0.0466677	0.0776855	1.00654e-10	4.52736e-09
YFR002W	0.368966	0.183112	0.45512	-0.320349	0.00258148	0.004795	0.742269	0.841255	0.000183548	0.000525605	0.00829539	0.0252412
YFR003C	-0.0867329	0.736969	0.919402	-1.19715	4.14468e-14	2.18547e-13	0.000106413	0.000480274	1.4676e-21	4.85188e-20	0.000246429	0.00140951
YFR004W	-0.100616	0.726257	0.912744	-1.14633	4.80229e-20	3.82735e-19	4.50974e-05	0.000223694	3.87246e-06	1.52864e-05	0.000299428	0.00165398
YFR005C	0.355808	0.108507	0.338801	-0.820472	7.01619e-12	3.17724e-11	0.082308	0.149388	0.00941951	0.0186082	4.78102e-07	7.31761e-06
YFR006W	-0.538168	0.0487725	0.208031	-0.575762	1.8202e-07	5.5702e-07	5.2939e-05	0.000257188	6.66663e-05	0.000208415	0.870933	0.957534
YFR007W	1.39801	2.76398e-10	2.05186e-08	3.09677	3.96263e-88	3.68748e-86	2.4388e-62	4.1347e-60	0.146772	0.212168	2.57021e-11	1.34875e-09
YFR008W	1.6101	1.48719e-11	1.34601e-09	1.71366	7.61312e-35	1.33069e-33	4.6931e-37	4.13744e-35	3.94274e-09	2.52122e-08	0.699879	0.821371
YFR009W	-0.10927	0.635796	0.862041	-0.333705	0.00199455	0.00377377	0.0729336	0.13532	0.397331	0.494755	0.316338	0.461622
YFR010W	-0.230644	0.396307	0.679928	-0.537332	6.91676e-06	1.79142e-05	0.00584464	0.0160086	0.652388	0.743851	0.242659	0.3785
YFR011C	-0.0796003	0.779664	0.940579	0.636746	0.0061518	0.0107415	0.161063	0.25767	2.35167e-18	5.41786e-17	0.0599504	0.127498
YFR013W	-0.423234	0.0500231	0.211861	-0.973787	1.93078e-16	1.18777e-15	1.80408e-09	2.11499e-08	0.538209	0.636039	0.0132886	0.0373732
YFR014C	0.237287	0.348903	0.640907	-0.636267	4.08203e-07	1.20509e-06	0.166153	0.26396	0.390231	0.488121	0.000671731	0.0032396
YFR015C	-0.823102	0.00890634	0.0692285	-1.04167	1.78618e-16	1.09984e-15	1.69835e-08	1.6963e-07	1.87197e-09	1.26559e-08	0.488647	0.634637
YFR017C	-0.517043	0.0759882	0.275533	-0.163467	0.137616	0.187084	0.023401	0.0519568	7.72607e-27	5.0579e-25	0.217895	0.348759
YFR018C	0.146651	0.628772	0.857263	-0.246703	0.0316593	0.0492751	0.865512	0.938927	0.0025135	0.00569348	0.254265	0.391889
YFR020W	1.23685	1.20703e-08	6.87485e-07	1.34841	3.62634e-32	5.54612e-31	2.45361e-30	1.6725e-28	0.00655757	0.013499	0.637438	0.769113
YFR021W	0.112933	0.646057	0.86905	0.746999	2.59571e-09	9.3941e-09	0.00117338	0.00399301	0.135209	0.197569	0.019977	0.052416
YFR022W	0.138126	0.591851	0.8327	1.22225	1.26851e-26	1.50738e-25	9.06147e-07	6.50537e-06	0.0012899	0.00311271	9.87756e-05	0.000673407
YFR024C-A	-0.394838	0.0792429	0.283391	-0.435459	7.88968e-05	0.000182454	0.000485719	0.00186178	0.0013863	0.0033115	0.850406	0.940654
YFR025C	0.380503	0.118428	0.358236	0.346677	0.00767411	0.0131833	0.0049084	0.0137635	0.000117083	0.000347465	0.881615	0.964148
YFR026C	0.112496	0.682116	0.893559	0.17219	0.356978	0.438637	0.270817	0.389864	0.00173954	0.00408156	0.847751	0.939165
YFR027W	0.117023	0.659353	0.878473	0.132406	0.430476	0.515432	0.328007	0.450985	0.0347098	0.0595798	0.963759	1
YFR028C	0.139186	0.560331	0.809153	-0.597235	1.74957e-06	4.82447e-06	0.103434	0.180688	0.574892	0.672538	0.00410743	0.014358
YFR029W	0.0497521	0.833054	0.967655	0.729195	7.75981e-08	2.45777e-07	0.00251962	0.00778129	0.276848	0.365519	0.0107015	0.0311435
YFR030W	-0.728597	0.0260994	0.14008	1.59118	1.69724e-39	3.5599e-38	0.0210035	0.0474948	0.0571427	0.0929465	1.41519e-10	6.15608e-09
YFR031C	-0.125439	0.570078	0.816261	0.304922	0.0344296	0.0532608	0.396431	0.52309	0.957243	1	0.0822604	0.164173
YFR032C	0.469373	0.113229	0.347567	0.670362	2.57891e-05	6.2574e-05	0.000723185	0.00264767	5.20321e-06	2.00162e-05	0.577782	0.719725
YFR032C-B	1.01269	0.0227238	0.127559	-0.392949	0.25235	0.32368	0.188058	0.291887	0.451802	0.550049	0.00832646	0.0253241
YFR033C	-0.34377	0.246596	0.530703	-0.451857	0.000713561	0.00144395	0.0119558	0.0294311	9.99324e-11	8.37456e-10	0.708943	0.828771
YFR035C	1.2915	2.74285e-06	0.00010536	0.432352	0.00937356	0.0158757	1.76424e-09	2.07196e-08	0.000280727	0.000775342	0.00290872	0.0107564
YFR036W	-0.124817	0.653036	0.874524	-0.154856	0.324381	0.403689	0.41456	0.540112	8.88013e-06	3.29862e-05	0.9228	0.992244
YFR037C	-0.253722	0.381319	0.668566	-1.5915	4.26766e-47	1.20637e-45	3.62513e-08	3.40474e-07	0.13098	0.192197	2.36455e-05	0.000200184
YFR038W	-0.137106	0.561569	0.809153	-0.118079	0.299634	0.376294	0.377513	0.503046	0.00263719	0.00593704	0.946144	1
YFR039C	-0.080522	0.738971	0.920509	-0.72301	5.28149e-08	1.70385e-07	0.00393856	0.011452	7.74032e-06	2.90131e-05	0.0134345	0.0377354
YFR040W	-0.422375	0.171475	0.437934	0.0707942	0.575972	0.660209	0.320936	0.44292	0.196754	0.27279	0.123846	0.225894
YFR041C	-0.0719349	0.754122	0.926629	-0.0446448	0.771526	0.846552	0.736926	0.836634	0.00540261	0.0112928	0.925282	0.99366
YFR042W	0.386098	0.119424	0.359951	-0.314639	0.0325992	0.0505832	0.651825	0.76465	1.47894e-13	1.87333e-12	0.0140872	0.0392517
YFR043C	0.455105	0.0472939	0.20375	0.169305	0.198732	0.261143	0.00736612	0.019502	2.32849e-05	7.9607e-05	0.238274	0.373068
YFR044C	-0.600677	0.0350222	0.168903	-0.490316	9.58926e-06	2.43772e-05	0.000157647	0.000688937	0.326578	0.419614	0.704503	0.825124
YFR045W	0.180761	0.409747	0.688717	0.409709	0.0113851	0.0190097	0.0169319	0.0396858	0.105947	0.159818	0.384153	0.532722
YFR046C	-0.423137	0.0528034	0.21908	-0.521407	0.00146823	0.00283644	0.000633119	0.00235576	0.103065	0.156014	0.698769	0.82061
YFR047C	-0.952052	4.31141e-05	0.00109983	0.976238	7.88067e-17	4.9921e-16	0.784857	0.875195	6.71862e-15	9.98281e-14	5.80647e-14	5.99881e-12
YFR048W	-0.716828	0.00162294	0.0200426	-1.39575	1.03987e-22	9.75909e-22	2.26164e-15	5.79611e-14	9.98343e-06	3.67746e-05	0.00791448	0.0243285
YFR049W	0.331343	0.236241	0.51841	1.29283	1.18039e-23	1.19248e-22	5.17581e-07	3.95179e-06	0.0462404	0.0770324	0.00314462	0.0114558
YFR050C	-0.403065	0.161832	0.423622	-0.823962	3.65458e-14	1.93631e-13	2.42699e-05	0.000127765	0.934954	0.987211	0.132738	0.237937
YFR051C	-0.267846	0.331286	0.625194	-0.212604	0.0490983	0.0735751	0.0927497	0.164988	0.0663207	0.106152	0.843063	0.934821
YFR052W	0.22525	0.346026	0.637888	-0.0284447	0.799165	0.872165	0.359115	0.484685	0.00254093	0.0057497	0.306568	0.451153
YFR052C-A	0.0435293	0.894121	1	1.6764	1.15327e-21	1.00789e-20	2.1201e-05	0.0001127	1.81484e-06	7.56601e-06	4.27743e-05	0.000328544
YFR053C	0.999447	0.00488757	0.0459348	3.23802	1.49493e-41	3.41764e-40	1.02021e-18	3.8111e-17	0.0459189	0.076632	4.37059e-07	6.76776e-06
YFR056C	0.0484537	0.914051	1	0.290488	0.323963	0.403245	0.406241	0.532712	0.101707	0.154241	0.556676	0.700792
YFR055W	1.73665	1.10939e-10	8.52297e-09	3.03631	1.43086e-45	3.82741e-44	2.38012e-37	2.1558e-35	0.313491	0.405789	0.000268334	0.00150998
YGL257C	-0.397228	0.184986	0.457753	-1.08882	7.35858e-11	3.03484e-10	0.000111133	0.000500552	4.02174e-05	0.000131317	0.0545538	0.117956
YGL256W	-0.292402	0.196563	0.471908	-0.467703	0.000317798	0.000679731	0.00290013	0.00878811	0.790196	0.867903	0.459261	0.605148
YGL254W	0.166768	0.584138	0.826601	-0.550918	0.0013795	0.0026744	0.357598	0.483228	0.847881	0.915745	0.0447386	0.100418
YGL253W	-1.14214	0.00299066	0.0320248	-3.05636	2.01299e-122	3.59454e-120	3.03148e-19	1.22221e-17	3.24308e-07	1.52512e-06	7.96611e-06	7.98059e-05
YGL252C	-0.214399	0.367451	0.657545	0.244368	0.0346902	0.0535885	0.805492	0.891155	0.405906	0.503725	0.0648452	0.135732
YGL251C	-0.245294	0.318623	0.611283	0.823783	1.18998e-08	4.08425e-08	0.0315088	0.0668602	0.00704913	0.0143721	0.000133618	0.000863618
YGL250W	0.0231192	0.914864	1	0.649973	6.87853e-08	2.1923e-07	0.00188639	0.00604889	0.41032	0.508535	0.00560765	0.0183492
YGL249W	0.617144	0.00773853	0.0635926	1.11307	2.53203e-14	1.3612e-13	9.1618e-12	1.53362e-10	0.92771	0.981757	0.0538087	0.116574
YGL248W	0.648904	0.00226137	0.0258046	1.75075	9.62892e-53	3.18091e-51	6.965e-27	4.07545e-25	0.102823	0.155754	6.55563e-07	9.50567e-06
YGL247W	0.91252	0.000108467	0.00236562	1.18257	1.2529e-16	7.77999e-16	1.03134e-16	3.09964e-15	0.950418	0.999549	0.293098	0.436282
YGL246C	0.287555	0.215097	0.492939	0.450291	0.0185317	0.0299654	0.00757372	0.019983	0.00132293	0.00317965	0.580664	0.721954
YGL245W	-0.176702	0.552794	0.804295	-0.976625	2.22096e-17	1.46739e-16	0.000187417	0.000800518	0.000167723	0.000483427	0.00648305	0.0208087
YGL244W	0.0198113	0.940886	1	-0.725316	2.05022e-11	8.91171e-11	0.00891934	0.0229206	9.45886e-06	3.49592e-05	0.00290804	0.0107564
YGL243W	0.699321	0.00345033	0.0353432	-0.384778	0.0239546	0.0380268	0.148937	0.242019	7.46285e-20	1.98969e-18	0.000173793	0.00106994
YGL241W	0.170107	0.476596	0.741783	-0.674809	1.45305e-06	4.05076e-06	0.114315	0.196122	8.14909e-22	2.82104e-20	0.00157668	0.00656119
YGL238W	-0.104198	0.693582	0.898881	-0.363762	0.000637922	0.00129965	0.0819797	0.149038	0.0086762	0.0172532	0.289406	0.432343
YGL237C	-0.445838	0.0540853	0.222366	-0.14815	0.221442	0.288006	0.0226016	0.0504531	0.176176	0.248799	0.23225	0.366413
YGL236C	-0.641913	0.0357728	0.170405	0.451056	0.0134854	0.0222912	0.611293	0.729185	6.45997e-14	8.59423e-13	0.00476824	0.0160773
YGL234W	-0.47178	0.312263	0.604324	-1.49473	1.31351e-26	1.55526e-25	0.000621878	0.00232046	0.0816985	0.127403	0.0606912	0.128826
YGL233W	0.179813	0.472435	0.738089	0.0696353	0.537666	0.623221	0.270751	0.389853	0.0158979	0.0296355	0.659527	0.788428
YGL232W	0.449661	0.0592516	0.234276	-0.598221	2.2308e-05	5.44273e-05	0.79529	0.882143	1.33078e-10	1.089e-09	0.00010626	0.000716929
YGL231C	0.365152	0.226775	0.508762	-1.0158	7.42838e-13	3.58505e-12	0.0801852	0.14647	1.10628e-08	6.578e-08	3.33379e-05	0.00026622
YGL230C	0.0513652	0.869068	0.988455	0.524035	0.00262649	0.00486903	0.0657911	0.124076	0.565612	0.663325	0.144816	0.254595
YGL229C	-0.434581	0.0549673	0.22404	-0.223863	0.123883	0.170627	0.0170513	0.0399375	0.0361549	0.0617875	0.424516	0.572486
YGL228W	0.230106	0.452017	0.721022	-0.216813	0.0485551	0.0728271	0.873842	0.944968	0.392857	0.490385	0.14317	0.252504
YGL227W	-0.299924	0.186965	0.460752	0.366792	0.00134058	0.0026043	0.676702	0.785183	0.0175026	0.0323621	0.00380885	0.0134819
YGL226C-A	0.442314	0.13426	0.384376	-1.23322	1.41918e-11	6.25361e-11	0.0705504	0.131737	2.12118e-05	7.30481e-05	5.87822e-06	6.14981e-05
YGL226W	0.226061	0.395675	0.679554	-0.806533	5.64561e-06	1.47725e-05	0.130154	0.217504	5.44033e-06	2.08651e-05	0.000839423	0.00388149
YGL225W	0.395003	0.217554	0.496161	-1.79309	9.7496e-31	1.39428e-29	0.00102279	0.00355745	0.0152756	0.0286206	1.27292e-08	3.24963e-07
YGL224C	0.864541	0.00116274	0.0157746	-0.309642	0.00632439	0.0110106	0.0370799	0.0768325	0.000730816	0.00185262	3.09837e-05	0.000249681
YGL223C	0.132448	0.589832	0.831099	-0.0602987	0.585738	0.670125	0.682584	0.790134	0.0424479	0.0714707	0.450913	0.597961
YGL222C	0.577554	0.0295649	0.152725	0.262051	0.0157219	0.0257242	0.00185666	0.00596803	1.51409e-16	2.69118e-15	0.255155	0.392985
YGL220W	0.484047	0.0951438	0.313547	-0.938805	8.74511e-09	3.0378e-08	0.288557	0.408728	3.91921e-07	1.81469e-06	6.58536e-05	0.000472773
YGL219C	-0.210631	0.437922	0.712599	-0.179807	0.0995251	0.139818	0.182063	0.284586	0.00089385	0.00222604	0.916808	0.988897
YGL216W	0.151368	0.561521	0.809153	-0.104161	0.347067	0.427971	0.766197	0.860995	1.87241e-05	6.4857e-05	0.344509	0.491031
YGL215W	-0.260612	0.37258	0.66171	-0.565872	1.28675e-06	3.60694e-06	0.00729006	0.0193504	1.13977e-05	4.13622e-05	0.291002	0.433943
YGL213C	-0.00950372	0.970901	1	-0.746991	2.71357e-06	7.31479e-06	0.0110996	0.0275801	1.87253e-05	6.4857e-05	0.00647475	0.0207921
YGL212W	-0.0912861	0.724314	0.911879	-0.743661	0.000112217	0.000253909	0.0135563	0.0328089	6.00088e-07	2.69185e-06	0.0304658	0.073923
YGL211W	0.369939	0.0986801	0.320383	-0.302456	0.0228462	0.0363723	0.629871	0.745662	0.000627625	0.00161725	0.006345	0.0204151
YGL210W	0.658201	0.0213196	0.121633	-0.282486	0.0195609	0.0314757	0.208944	0.318161	0.867994	0.932101	0.00404319	0.0141884
YGL209W	-0.557367	0.104928	0.332353	-0.105677	0.491073	0.578243	0.136026	0.224907	0.893128	0.952325	0.288759	0.43172
YGL208W	-0.298769	0.219958	0.498888	0.795603	1.69364e-06	4.68392e-06	0.09263	0.164832	5.10373e-05	0.000162474	0.000178803	0.00109063
YGL207W	-0.46128	0.0961009	0.314887	-0.454696	4.76515e-05	0.000113005	0.00103633	0.00359887	0.0696859	0.110787	0.986112	1
YGL206C	-0.240054	0.419838	0.697284	-0.142395	0.224044	0.291046	0.233963	0.348102	0.0584212	0.0946999	0.743327	0.856549
YGL205W	-0.0773854	0.780585	0.940946	2.02374	6.68283e-55	2.36115e-53	6.44892e-09	6.78985e-08	0.031225	0.054303	6.53274e-11	3.08532e-09
YGL204C	-1.51841	6.03837e-07	2.64209e-05	0.0520638	0.843466	0.911032	0.000479323	0.00184047	2.5464e-10	1.99016e-09	2.92825e-05	0.000238443
YGL203C	-0.0818973	0.714389	0.908268	-0.608553	1.01783e-08	3.51349e-08	0.00430417	0.0122987	0.000262248	0.000730098	0.0200776	0.052638
YGL202W	-0.4208	0.222658	0.502974	1.47851	1.4311e-32	2.24592e-31	0.00602482	0.0164408	2.23522e-06	9.19682e-06	6.76492e-07	9.74502e-06
YGL201C	-0.560935	0.0209419	0.120211	-0.023134	0.852898	0.919566	0.031903	0.0675664	0.133	0.194858	0.0375077	0.0874782
YGL200C	0.535041	0.090361	0.304907	-0.163552	0.163401	0.218895	0.227829	0.341201	0.0686564	0.109334	0.0373976	0.0873139
YGL198W	-0.0745115	0.756551	0.928144	-0.622815	3.33255e-05	7.99788e-05	0.0107789	0.0269657	0.859469	0.924786	0.0280586	0.0691221
YGL197W	-0.819667	0.00241861	0.0272227	0.0350577	0.802922	0.875397	0.00946949	0.024156	0.00124366	0.00301485	0.00302572	0.0111083
YGL196W	0.211097	0.445903	0.716288	1.13336	3.30169e-23	3.20327e-22	1.56015e-05	8.56787e-05	0.000152932	0.000444673	0.00358686	0.0128404
YGL195W	-0.315338	0.253023	0.540026	-0.662988	6.53368e-09	2.2913e-08	0.00037805	0.0014995	0.896077	0.954699	0.182793	0.306447
YGL193C	0.511395	0.119226	0.359528	0.815051	0.00175311	0.00334665	0.00167945	0.00549186	0.0343369	0.0589856	0.486867	0.633071
YGL192W	0.16258	0.45887	0.726493	0.560043	3.21066e-05	7.71937e-05	0.00175339	0.00568861	0.748944	0.831294	0.0989269	0.189596
YGL190C	0.175961	0.521008	0.778449	0.620339	1.52521e-07	4.70452e-07	0.00283711	0.00861293	0.000374243	0.00100548	0.110665	0.206757
YGL187C	0.624707	0.0498435	0.211492	0.176661	0.104546	0.146157	0.0157687	0.0373166	0.0264018	0.0466885	0.189129	0.314123
YGL186C	0.0231969	0.936555	1	0.42939	0.000542844	0.00111801	0.143429	0.234597	0.588101	0.68484	0.231002	0.364705
YGL185C	0.975118	0.000751689	0.0112119	-0.0948822	0.586308	0.670661	0.0042377	0.0121297	3.99619e-08	2.17904e-07	0.00158865	0.00658981
YGL184C	1.30158	2.82435e-05	0.000767921	1.68463	3.09063e-21	2.63481e-20	1.37179e-14	3.14941e-13	3.61693e-11	3.24934e-10	0.322918	0.468539
YGL183C	2.95008	1.20428e-23	2.09387e-21	2.14028	5.52602e-34	9.31389e-33	5.40247e-46	6.61502e-44	2.00341e-11	1.87895e-10	0.0189561	0.0501149
YGL181W	0.111233	0.663024	0.88115	0.388912	0.000905223	0.0018058	0.0434651	0.0877531	0.114543	0.170922	0.29487	0.438256
YGL180W	-0.308618	0.287412	0.577621	0.646389	2.13416e-07	6.49188e-07	0.283635	0.403137	0.0200737	0.0365538	0.00383868	0.0135657
YGL179C	-1.27772	2.94842e-08	1.59674e-06	-0.90866	6.49693e-16	3.85671e-15	1.81729e-18	6.49508e-17	3.76695e-07	1.74909e-06	0.132432	0.237495
YGL176C	-0.118495	0.673408	0.889904	0.439908	5.3409e-05	0.000125801	0.255561	0.372894	8.36216e-11	7.12508e-10	0.0730788	0.148951
YGL175C	-0.777148	0.0317247	0.159395	0.301558	0.101834	0.142727	0.300048	0.420678	0.000967911	0.00238889	0.00920106	0.0274537
YGL174W	-0.461666	0.0948942	0.313326	0.266121	0.0548586	0.0812123	0.597594	0.717504	7.33063e-09	4.48383e-08	0.0125081	0.0356174
YGL173C	-0.278782	0.30988	0.601958	0.0189963	0.859576	0.925858	0.386226	0.512574	0.0523483	0.0861013	0.256454	0.394709
YGL172W	-0.357238	0.118544	0.358236	-0.301128	0.00866344	0.0147524	0.00789007	0.0206856	1.8702e-07	9.16662e-07	0.816614	0.915256
YGL171W	-0.617802	0.0179836	0.10953	-2.16057	2.42467e-38	4.86924e-37	3.69956e-17	1.18171e-15	0.441963	0.540259	6.91345e-07	9.87295e-06
YGL170C	1.10028	0.000147753	0.00302231	-0.324783	0.0887036	0.125846	0.0177397	0.0414032	1.61582e-06	6.79633e-06	7.39467e-05	0.000521804
YGL169W	0.0151369	0.950095	1	-0.0652775	0.700994	0.779839	0.957586	1	0.739145	0.822904	0.764935	0.874287
YGL168W	-0.363268	0.163513	0.42583	0.532436	0.000281484	0.000606182	0.466418	0.591699	7.36302e-12	7.23392e-11	0.00221472	0.00867005
YGL167C	-0.521466	0.0603012	0.236867	0.567341	1.14763e-06	3.2293e-06	0.784352	0.874959	0.0177686	0.0327442	0.000145214	0.000925859
YGL165C	0.429891	0.108786	0.339499	1.2813	2.37318e-10	9.45123e-10	6.57685e-08	5.92454e-07	0.0401945	0.0680057	0.00771235	0.0238401
YGL164C	0.191784	0.404671	0.684211	-0.331267	0.0050278	0.00891815	0.684728	0.791508	0.00809475	0.0162042	0.0330626	0.0790347
YGL163C	-0.330725	0.253513	0.540483	0.999919	2.56903e-17	1.68892e-16	0.0395333	0.0812035	2.79323e-07	1.32393e-06	6.63056e-05	0.000474622
YGL162W	0.542163	0.0969159	0.316282	2.48381	2.27628e-84	1.87992e-82	1.90567e-13	3.92532e-12	2.59616e-06	1.05701e-05	6.83666e-07	9.82696e-06
YGL161C	0.250836	0.296858	0.588285	0.42482	0.000113618	0.000256864	0.0034092	0.0101084	0.512941	0.612196	0.478965	0.625378
YGL158W	0.129382	0.798269	0.951665	2.26985	1.60463e-34	2.76808e-33	0.000355091	0.00141608	0.0292575	0.051191	0.000752118	0.0035395
YGL157W	-0.0572956	0.830341	0.966349	1.96983	1.11804e-34	1.93375e-33	7.12154e-08	6.34745e-07	1.03789e-12	1.14758e-11	3.43992e-09	1.01539e-07
YGL156W	-0.480539	0.156055	0.415625	1.42875	2.05422e-30	2.88158e-29	0.0198612	0.0455664	1.02479e-06	4.42294e-06	2.01568e-06	2.47266e-05
YGL155W	-0.0798615	0.717794	0.908623	0.122304	0.358728	0.440542	0.746384	0.844182	0.00789939	0.0158612	0.395708	0.544435
YGL154C	0.372808	0.142955	0.397697	0.309169	0.0563395	0.0832368	0.0127185	0.030974	0.787192	0.865467	0.805325	0.906007
YGL150C	-0.350126	0.134897	0.385329	-0.0809637	0.501973	0.588755	0.0971663	0.171552	0.653691	0.745079	0.268537	0.4079
YGL148W	-0.414703	0.273805	0.563035	-0.96461	4.39122e-08	1.42639e-07	0.00477318	0.0134464	3.43848e-05	0.000113619	0.233498	0.367855
YGL147C	0.320548	0.512995	0.772267	-3.47844	1.28773e-126	2.50236e-124	1.22915e-05	6.90495e-05	0.000284328	0.000782672	1.91291e-10	7.95482e-09
YGL146C	0.217785	0.382375	0.669091	-0.3254	0.0846036	0.120495	0.870725	0.942818	0.0110064	0.021379	0.0667306	0.138837
YGL145W	0.802702	0.00425624	0.0412937	-0.219051	0.0470332	0.070705	0.0239061	0.0529007	0.0153655	0.0287619	0.000167514	0.00103921
YGL144C	-0.0695671	0.781962	0.94209	-0.545193	0.001671	0.00320195	0.0511491	0.100207	9.83045e-05	0.000296123	0.0905704	0.177385
YGL143C	-0.581831	0.0791425	0.283391	-0.596759	0.00300464	0.00552355	0.00798907	0.0208707	4.40469e-13	5.21932e-12	0.950595	1
YGL140C	-0.57222	0.0175195	0.107969	0.0895299	0.439012	0.524512	0.0791043	0.144829	0.724486	0.810194	0.010125	0.0297671
YGL139W	0.0263985	0.918946	1	0.379034	0.00372148	0.00674007	0.131322	0.218936	0.00212528	0.00488608	0.218135	0.349058
YGL138C	-0.253122	0.398714	0.681966	-0.400334	0.181541	0.240997	0.131831	0.219509	0.463858	0.562139	0.713114	0.83213
YGL137W	-0.327522	0.234852	0.517222	-0.754197	3.36153e-12	1.55748e-11	8.28752e-05	0.000385895	0.826536	0.897544	0.10269	0.19511
YGL136C	0.621728	0.00894826	0.069391	0.315411	0.0446717	0.0674466	0.000503414	0.00192292	1.20713e-08	7.12636e-08	0.260966	0.399151
YGL134W	0.270017	0.241788	0.525319	0.818381	1.70665e-11	7.46249e-11	1.05063e-05	5.98859e-05	5.0941e-05	0.000162246	0.0307004	0.0743014
YGL133W	0.134305	0.618569	0.850891	0.057704	0.640124	0.722833	0.418209	0.543121	4.56243e-05	0.00014694	0.775886	0.8839
YGL131C	-0.20455	0.433043	0.708197	0.134239	0.377116	0.460447	0.877109	0.947467	0.0511192	0.0843103	0.248857	0.385815
YGL130W	0.150315	0.509718	0.770024	0.452444	0.000385986	0.000813464	0.0105213	0.026411	0.0948048	0.145003	0.223417	0.355446
YGL129C	-0.328396	0.175099	0.441895	-1.19027	9.97737e-21	8.24006e-20	1.68389e-08	1.6844e-07	3.33233e-17	6.4614e-16	0.000701182	0.00334745
YGL128C	-0.0865423	0.711049	0.906056	-0.19324	0.094651	0.133767	0.336348	0.459585	0.0368282	0.0627437	0.66034	0.789257
YGL125W	0.368675	0.178938	0.448329	0.926719	5.79198e-15	3.22389e-14	1.4387e-06	9.88846e-06	0.0316798	0.0549494	0.0421736	0.0961122
YGL124C	0.445266	0.0374244	0.175488	-0.122849	0.401856	0.485741	0.137969	0.227437	0.155047	0.222524	0.0197505	0.0519659
YGL123W	0.695781	0.100902	0.324431	-1.64335	1.7435e-28	2.26313e-27	0.089688	0.160622	8.02871e-06	3.0009e-05	2.15346e-06	2.59958e-05
YGL121C	0.508139	0.0779298	0.280509	0.496803	0.0178918	0.0290007	0.00466052	0.0131836	1.44826e-24	7.59993e-23	0.959588	1
YGL120C	0.262697	0.270559	0.558769	-0.698351	6.81038e-07	1.96662e-06	0.131234	0.218845	0.0119582	0.0230558	0.000184927	0.00111666
YGL119W	-0.0419634	0.863022	0.984629	-0.0346532	0.778174	0.852919	0.865147	0.93884	7.26921e-09	4.45037e-08	0.985069	1
YGL116W	-0.192632	0.37782	0.665313	1.14023	5.06414e-20	4.03118e-19	5.14967e-05	0.000250733	0.000210891	0.000597436	2.03266e-08	4.86954e-07
YGL115W	0.336061	0.19154	0.465088	-0.0172348	0.8982	0.960105	0.208719	0.317911	9.76072e-09	5.85643e-08	0.21485	0.34569
YGL114W	-0.227646	0.336735	0.631474	0.783712	6.94978e-10	2.64805e-09	0.0293856	0.0628997	0.401639	0.499555	0.000121016	0.000799359
YGL113W	0.0481349	0.858916	0.981979	0.728171	8.04482e-08	2.54438e-07	0.00897802	0.0230445	0.98233	1	0.0259892	0.0651159
YGL112C	0.0930279	0.68609	0.895117	0.1012	0.396033	0.480108	0.351373	0.476473	0.043485	0.0730855	0.977095	1
YGL111W	-0.208658	0.361003	0.65275	-0.895037	2.82801e-09	1.02102e-08	9.42652e-05	0.000430443	0.00290926	0.00647461	0.0110255	0.0319461
YGL110C	0.145091	0.508888	0.769388	0.0605683	0.647987	0.730071	0.308063	0.429441	0.115724	0.172374	0.71229	0.831949
YGL109W	0.757136	0.112033	0.345244	-0.646015	0.0493436	0.0739091	0.661535	0.772348	0.0815549	0.127209	0.0225546	0.057915
YGL108C	1.18665	0.000584126	0.00923283	-0.969591	2.00984e-08	6.73379e-08	0.456634	0.582307	0.000125092	0.000369409	3.76646e-07	5.92949e-06
YGL107C	-0.305659	0.181987	0.452722	-0.656907	3.09099e-07	9.26546e-07	6.80457e-05	0.000323682	1.67078e-25	9.95243e-24	0.122351	0.223724
YGL106W	0.0947263	0.69658	0.899191	-0.270724	0.0155161	0.0254128	0.598193	0.717961	0.844034	0.912633	0.153597	0.266137
YGL105W	-0.235475	0.41314	0.690867	-1.19199	2.07634e-26	2.44971e-25	1.35761e-06	9.38967e-06	0.989824	1	0.000688936	0.0033009
YGL104C	-0.0353236	0.873503	0.99145	0.326787	0.00404638	0.00729851	0.150169	0.243601	0.641059	0.733463	0.108927	0.204318
YGL102C	0.703819	0.192323	0.466328	-0.856454	0.0376438	0.0577418	0.990094	1	0.365983	0.462868	0.0364994	0.0857687
YGL101W	0.5882	0.0563144	0.227835	-1.20786	1.79314e-20	1.46444e-19	0.0960018	0.169996	1.9883e-12	2.11361e-11	2.84025e-08	6.54347e-07
YGL100W	-0.101931	0.638653	0.863606	-0.978393	1.41977e-11	6.25361e-11	3.53906e-05	0.000178772	0.00493686	0.010399	0.000348702	0.00186841
YGL097W	0.360229	0.0941173	0.311844	-0.340206	0.0198569	0.0318975	0.774531	0.867852	4.64921e-05	0.000149444	0.00354921	0.0127194
YGL095C	0.240672	0.301081	0.59239	-1.19122	1.49927e-25	1.69618e-24	0.00041901	0.00164032	0.104067	0.157385	1.11471e-08	2.89038e-07
YGL094C	-0.477757	0.0818556	0.287823	0.250473	0.130382	0.178499	0.532554	0.656377	0.00218341	0.00500927	0.0282258	0.0694047
YGL093W	-0.0374262	0.87084	0.989278	0.186383	0.169675	0.226336	0.475267	0.600279	3.30987e-05	0.000109754	0.369506	0.517402
YGL092W	-0.402602	0.0726374	0.269162	-0.0687445	0.605032	0.689928	0.0632499	0.120106	1.93709e-06	8.04862e-06	0.162334	0.278358
YGL091C	0.0860238	0.712529	0.906788	-0.207739	0.192842	0.254161	0.771515	0.8655	4.39765e-05	0.000142187	0.271694	0.410991
YGL090W	-0.311467	0.20541	0.482064	-0.135831	0.474319	0.560879	0.128148	0.215039	0.0173783	0.0321774	0.535022	0.679816
YGL089C	0.53913	0.100516	0.323797	0.355522	0.0528618	0.078644	0.0108159	0.027025	0.0234042	0.0420397	0.613182	0.750088
YGL088W	0.950051	0.0140125	0.093141	0.203653	0.388633	0.472785	0.00958118	0.0244032	0.176411	0.249022	0.105542	0.199612
YGL086W	0.335075	0.17109	0.437459	0.246556	0.0307742	0.048022	0.0128305	0.0312009	0.000154496	0.000449024	0.706679	0.826721
YGL084C	-0.0419819	0.85948	0.982214	-0.458888	3.20956e-05	7.71937e-05	0.0464351	0.0925343	1.56168e-09	1.06452e-08	0.0681935	0.141391
YGL083W	0.0127584	0.954855	1	-0.397057	0.00128532	0.00250431	0.142975	0.234172	4.99399e-07	2.27256e-06	0.074697	0.151633
YGL082W	0.154746	0.538157	0.793009	-0.722354	3.55435e-08	1.16486e-07	0.0706362	0.13186	7.50519e-08	3.89516e-07	0.00175037	0.00714999
YGL081W	0.582862	0.0155508	0.0991736	-0.799097	0.000267781	0.000578367	0.777179	0.869788	8.33265e-11	7.10909e-10	1.47178e-05	0.000133673
YGL078C	-0.214675	0.378787	0.666129	-1.33874	1.17637e-21	1.02672e-20	1.02914e-07	8.96533e-07	0.460584	0.558888	4.98865e-05	0.000375255
YGL077C	0.783653	0.00285817	0.0310283	1.10095	4.20827e-14	2.21546e-13	2.50158e-10	3.43876e-09	0.0528125	0.0867784	0.294888	0.438256
YGL076C	-0.149759	0.695551	0.899191	-2.19772	5.4831e-67	2.87515e-65	6.6474e-07	4.9552e-06	0.209918	0.288621	2.52632e-06	2.98286e-05
YGL075C	0.196387	0.400535	0.682308	0.0152812	0.923913	0.984564	0.309225	0.430713	0.696619	0.785077	0.457436	0.603706
YGL073W	-0.520476	0.0442143	0.195121	0.252144	0.019843	0.0318829	0.372476	0.497704	2.5692e-08	1.44207e-07	0.00304732	0.0111505
YGL071W	-0.694727	0.00635708	0.0547466	0.237662	0.024478	0.0388019	0.10927	0.189382	0.0639968	0.102827	0.000395054	0.00206817
YGL070C	0.246206	0.312948	0.604929	-1.53119	8.06318e-24	8.25945e-23	7.84221e-05	0.00036775	1.92574e-33	2.70914e-31	1.84399e-10	7.76591e-09
YGL067W	-0.0194941	0.932687	1	-0.58141	3.38271e-06	9.01556e-06	0.0223486	0.0499725	0.768609	0.848563	0.0208354	0.0542803
YGL066W	-0.0745787	0.762506	0.931066	0.334407	0.00236185	0.00442186	0.252976	0.369815	0.110991	0.166486	0.110791	0.206935
YGL065C	0.015171	0.947415	1	-0.294602	0.00800157	0.0136924	0.294247	0.413949	3.15052e-07	1.48477e-06	0.182229	0.305656
YGL064C	0.200549	0.382086	0.669091	-0.538368	0.00047485	0.000985963	0.299748	0.420435	1.16639e-07	5.86031e-07	0.00530754	0.0175117
YGL063W	-0.258341	0.279951	0.569645	0.902937	1.40265e-12	6.64797e-12	0.00782025	0.020527	9.57037e-19	2.31792e-17	7.20841e-06	7.31012e-05
YGL061C	0.306671	0.234964	0.51729	-0.259239	0.139849	0.189885	0.758567	0.8546	0.0011015	0.00269546	0.0729909	0.148864
YGL060W	-0.241834	0.304557	0.595856	-0.205196	0.119008	0.164461	0.0899536	0.160881	0.00109517	0.00268095	0.885298	0.967151
YGL059W	0.359359	0.102422	0.327383	1.86287	5.6134e-60	2.31798e-58	2.6342e-21	1.21799e-19	0.0216882	0.0392453	5.12737e-11	2.4928e-09
YGL058W	0.0178138	0.938648	1	-0.69942	1.96059e-07	5.98321e-07	0.0132291	0.0320993	8.98004e-05	0.000272993	0.00442294	0.0151745
YGL057C	0.628551	0.00526751	0.0482697	0.695509	4.75988e-08	1.54084e-07	2.99815e-08	2.86886e-07	0.0116861	0.0225734	0.798127	0.900549
YGL056C	0.132999	0.630957	0.85847	0.201937	0.0730093	0.105414	0.172366	0.27226	2.8993e-06	1.16963e-05	0.806517	0.907074
YGL055W	-0.133038	0.685253	0.894933	-1.96611	3.41456e-52	1.11133e-50	2.02505e-08	2.00144e-07	0.502986	0.60238	1.65814e-07	2.96314e-06
YGL050W	-0.134056	0.573143	0.817721	-0.655957	6.78246e-07	1.95941e-06	0.00502648	0.0140529	0.00180838	0.00422361	0.046577	0.103903
YGL049C	-0.670134	0.00508429	0.0473793	-1.05651	1.34441e-19	1.04133e-18	5.06523e-12	8.88363e-11	0.000453091	0.00119786	0.107209	0.202014
YGL048C	0.0593591	0.824475	0.963442	-0.634175	1.22675e-08	4.20172e-08	0.0425646	0.0862775	0.924423	0.978592	0.00789279	0.0242731
YGL047W	0.173537	0.568803	0.814849	-0.91578	1.21659e-07	3.78258e-07	0.0786679	0.144126	0.000117348	0.000348097	0.00317627	0.0115583
YGL045W	-0.734844	0.00249852	0.0279792	0.377103	0.00138914	0.00269231	0.232075	0.346305	1.54382e-10	1.25248e-09	2.7413e-05	0.000225161
YGL043W	-0.224534	0.344366	0.637011	-0.555078	6.16542e-07	1.78584e-06	0.00213347	0.00673986	0.81476	0.887073	0.16819	0.286753
YGL040C	-0.489475	0.0358843	0.170566	-0.440373	0.000152822	0.000340193	0.000253768	0.00104739	0.253759	0.33907	0.849592	0.940168
YGL039W	-1.11779	1.18162e-06	4.87936e-05	-1.11359	6.67197e-18	4.5823e-17	2.04043e-18	7.13828e-17	1.97893e-11	1.85862e-10	0.98882	1
YGL038C	-0.268098	0.240399	0.523161	0.40566	0.000118193	0.00026652	0.474525	0.599572	2.35357e-17	4.68729e-16	0.0056264	0.0183894
YGL037C	-0.483973	0.117132	0.355813	0.0957021	0.375706	0.458918	0.242746	0.358306	7.65794e-28	5.56421e-26	0.056218	0.120843
YGL036W	-0.34538	0.273129	0.56252	-0.166163	0.176127	0.234469	0.138974	0.228638	9.43232e-07	4.09229e-06	0.583164	0.724481
YGL035C	-0.328833	0.260861	0.54856	0.686756	1.34983e-09	5.00187e-09	0.218693	0.330178	0.242158	0.3259	0.0012087	0.00525783
YGL029W	0.238695	0.514788	0.773977	-3.18506	3.5837e-22	3.20834e-21	1.18983e-05	6.71258e-05	0.000696494	0.00177534	1.51989e-09	5.09921e-08
YGL028C	-0.132726	0.56149	0.809153	-0.549033	0.0149908	0.0246011	0.0478151	0.0947418	9.54436e-13	1.0642e-11	0.180536	0.303588
YGL027C	-0.649091	0.0245775	0.134423	-0.782737	1.38203e-07	4.27885e-07	5.50295e-05	0.000266561	2.14306e-05	7.37249e-05	0.677269	0.802671
YGL026C	-0.611161	0.057241	0.229621	0.971001	6.63466e-16	3.93494e-15	0.283813	0.403304	0.10282	0.155754	1.1001e-05	0.00010436
YGL025C	-0.262022	0.273113	0.56252	0.0347199	0.770264	0.845512	0.45166	0.5773	0.384464	0.482093	0.254231	0.391889
YGL023C	-0.40042	0.0828486	0.289466	-0.690612	1.47388e-09	5.44017e-09	5.3727e-06	3.2681e-05	1.81154e-06	7.55705e-06	0.203742	0.33271
YGL022W	-0.0611315	0.83221	0.967179	-0.223984	0.037664	0.0577503	0.387489	0.513751	0.0424728	0.0714944	0.558512	0.702737
YGL021W	-0.135386	0.536669	0.792288	0.130034	0.328109	0.407561	0.917557	0.978597	3.89649e-05	0.000127859	0.267902	0.407211
YGL020C	0.284103	0.279638	0.569645	-0.776279	4.29051e-09	1.52487e-08	0.163022	0.260048	4.37919e-08	2.36562e-07	0.000440367	0.00227122
YGL019W	-0.24421	0.268914	0.557565	-0.358984	0.00565829	0.00994232	0.0187699	0.043409	0.1904	0.265596	0.621811	0.756585
YGL018C	-0.39331	0.145204	0.400599	-0.5304	0.00194435	0.00369041	0.00404865	0.0117	0.00131393	0.00315918	0.644487	0.774932
YGL017W	0.319599	0.140768	0.395263	0.490836	9.42185e-05	0.000215175	0.000184961	0.000791562	0.0515492	0.0849559	0.452474	0.59919
YGL016W	-0.335683	0.16118	0.423091	-0.824915	4.18769e-05	9.98487e-05	0.000511834	0.00195311	5.83678e-07	2.62357e-06	0.121775	0.22292
YGL014W	-0.468898	0.0456922	0.199266	-0.700435	3.41224e-06	9.08692e-06	1.90511e-05	0.000102746	4.42864e-06	1.73062e-05	0.37904	0.527291
YGL012W	0.590164	0.0553163	0.225066	0.499061	7.15773e-06	1.84803e-05	0.000424758	0.00165987	0.074811	0.117886	0.759781	0.870654
YGL011C	-0.184629	0.473424	0.738935	-0.115864	0.276907	0.350954	0.317964	0.440012	0.250085	0.335294	0.800262	0.902034
YGL010W	1.23184	1.10841e-07	5.63326e-06	1.45315	1.44172e-32	2.25722e-31	2.47328e-28	1.54277e-26	0.00393713	0.00850174	0.369023	0.517164
YGL009C	0.654003	0.0563001	0.227835	0.774603	7.79053e-12	3.51105e-11	6.87443e-05	0.000326101	0.280403	0.369695	0.737161	0.851755
YGL008C	-0.109154	0.7904	0.946236	-0.820765	3.90676e-11	1.65674e-10	0.0566006	0.109141	0.0582549	0.0944767	0.119814	0.220365
YGL005C	0.205174	0.394511	0.678962	0.433109	0.00044172	0.000921808	0.0109862	0.0273189	0.000954737	0.00236255	0.390432	0.539168
YGL004C	0.0647384	0.776997	0.939794	0.921774	2.04727e-17	1.35806e-16	1.63937e-05	8.9657e-05	7.28589e-05	0.000225852	0.000255466	0.0014499
YGL003C	0.224194	0.407557	0.68683	1.20476	3.58575e-24	3.73676e-23	2.31023e-06	1.51841e-05	0.123899	0.183106	0.00125054	0.00540075
YGL002W	0.314691	0.145272	0.400599	0.310457	0.0193873	0.0312191	0.0042205	0.012104	0.0900205	0.138616	0.969465	1
YGL001C	0.417193	0.180806	0.451298	-0.867181	1.95596e-12	9.21099e-12	0.209482	0.318706	0.000947743	0.00234875	6.15411e-05	0.000448434
YGR001C	0.722367	0.00136834	0.0175546	-0.49473	0.000235808	0.000512833	0.253527	0.370376	0.000217006	0.00061292	7.47501e-07	1.06062e-05
YGR002C	0.175576	0.495095	0.758075	-0.55642	8.6432e-06	2.21168e-05	0.186846	0.290575	1.21692e-05	4.3825e-05	0.00429944	0.0148294
YGR003W	0.431374	0.0631843	0.244987	-0.345168	0.00174732	0.00333754	0.569282	0.692056	0.000100387	0.000301297	0.00064142	0.00311385
YGR004W	0.268463	0.26157	0.548965	-0.0674529	0.662831	0.743771	0.339597	0.463163	0.0388541	0.0659396	0.191625	0.31763
YGR005C	-0.315128	0.170389	0.436848	0.253537	0.0200296	0.0321515	0.930832	0.987348	1.86183e-30	1.70978e-28	0.0274896	0.0680244
YGR007W	-0.247406	0.291134	0.581476	-0.629809	4.72934e-07	1.38505e-06	0.00132501	0.00445177	0.0163937	0.0304994	0.136815	0.243587
YGR008C	-0.686259	0.029729	0.152981	-0.657424	8.41753e-06	2.15739e-05	0.000158384	0.000691243	2.32344e-08	1.31304e-07	0.947571	1
YGR009C	-0.28476	0.262729	0.550343	-0.0342428	0.784027	0.858195	0.279209	0.398646	0.0670436	0.107205	0.344374	0.490944
YGR010W	0.0498364	0.848852	0.976216	0.0971721	0.582866	0.667533	0.547175	0.671104	0.0779355	0.122111	0.87853	0.962684
YGR012W	0.181845	0.402343	0.683031	-0.114561	0.368416	0.450847	0.648773	0.761934	0.532261	0.630475	0.193245	0.319673
YGR013W	-0.0853453	0.700622	0.900818	-0.325916	0.00368753	0.00668226	0.10257	0.179466	0.120712	0.178876	0.285963	0.428361
YGR015C	-0.021483	0.931321	1	0.450523	0.00125011	0.00244075	0.071834	0.133605	8.0234e-14	1.05469e-12	0.0702754	0.144529
YGR016W	0.157146	0.586358	0.828501	1.35174	6.39334e-12	2.90315e-11	3.68761e-06	2.32435e-05	8.51607e-05	0.000260204	0.000342195	0.0018425
YGR019W	-0.103581	0.696807	0.899191	-0.0822036	0.509812	0.595954	0.575681	0.698551	0.0713574	0.113064	0.94856	1
YGR021W	-0.469906	0.0317662	0.159483	0.349732	0.00532373	0.00941233	0.658478	0.770049	0.267902	0.355768	0.00033883	0.00182885
YGR023W	-0.572333	0.0249539	0.135584	0.668634	7.59258e-10	2.87969e-09	0.61254	0.730209	5.02609e-14	6.78214e-13	1.6804e-06	2.10831e-05
YGR024C	0.533296	0.0230133	0.128311	-0.705506	2.76816e-08	9.14921e-08	0.637431	0.75151	0.0171939	0.0318538	1.24465e-06	1.61683e-05
YGR026W	-0.663222	0.00596728	0.0524279	-1.18967	9.73558e-29	1.27625e-27	3.67744e-13	7.39065e-12	0.0539121	0.0883656	0.0324406	0.0779075
YGR027C	0.285776	0.454764	0.723134	-1.43777	2.22813e-26	2.62411e-25	0.014658	0.0350899	0.00623727	0.0128999	7.23782e-05	0.000512382
YGR028W	0.281463	0.297768	0.588613	-1.24705	2.62646e-17	1.71982e-16	0.00449694	0.0127887	4.14204e-19	1.04932e-17	5.34864e-07	8.11129e-06
YGR029W	-0.170191	0.469191	0.735746	-0.66825	5.51898e-06	1.44698e-05	0.00369977	0.0108605	0.000502967	0.00131969	0.0633345	0.133281
YGR030C	0.768003	0.0153977	0.0986876	0.822286	1.12926e-07	3.52266e-07	1.06313e-05	6.05296e-05	0.790486	0.867958	0.889718	0.969945
YGR031W	0.122297	0.653577	0.874658	0.849156	9.8711e-10	3.69509e-09	0.000777093	0.00281696	5.39021e-07	2.43277e-06	0.0145928	0.0404052
YGR032W	-0.677022	0.0184933	0.110918	0.366106	0.0020683	0.00390102	0.353282	0.478766	0.000120292	0.000356348	0.000408017	0.00213
YGR035C	1.64049	1.80118e-05	0.000531267	3.89351	1.89737e-201	2.50718e-198	4.13202e-31	2.90648e-29	1.43885e-21	4.78073e-20	1.87691e-07	3.29182e-06
YGR035W-A	0.0802925	0.753911	0.926629	-0.709026	5.01231e-07	1.46403e-06	0.028742	0.0617622	3.58049e-12	3.68757e-11	0.00364485	0.0129848
YGR036C	-0.242776	0.279308	0.569645	0.34729	0.00536644	0.00948023	0.529126	0.65431	1.3696e-25	8.23251e-24	0.0153013	0.0419802
YGR037C	-0.309337	0.174486	0.441413	-1.21745	6.147e-24	6.32605e-23	9.98849e-09	1.02872e-07	3.04781e-15	4.76409e-14	0.000377274	0.00199323
YGR038W	0.835467	0.000153723	0.00308708	0.800416	7.35186e-13	3.55071e-12	1.89468e-13	3.91488e-12	6.64718e-06	2.51581e-05	0.863788	0.952053
YGR039W	1.20848	0.000967763	0.0136043	2.32117	1.90961e-17	1.26802e-16	1.32974e-14	3.0742e-13	0.00850028	0.0169493	0.016107	0.0438269
YGR040W	0.872467	0.000252562	0.00463521	1.60291	2.32418e-27	2.8649e-26	4.70099e-22	2.26883e-20	0.0116826	0.0225731	0.00442476	0.0151745
YGR041W	-0.331544	0.163591	0.425865	0.163124	0.228613	0.296398	0.60325	0.721673	6.57038e-08	3.43426e-07	0.0480577	0.106203
YGR042W	0.397425	0.127415	0.374312	0.259959	0.0387715	0.0592696	0.0178647	0.041636	0.162189	0.231303	0.62677	0.760683
YGR043C	1.01788	0.0032763	0.0341968	3.45188	3.19131e-94	3.19469e-92	2.05349e-24	1.09497e-22	0.0107758	0.0209557	1.24434e-09	4.26299e-08
YGR044C	0.714271	0.0148426	0.0965349	1.58079	1.00036e-16	6.2589e-16	7.65706e-13	1.47605e-11	5.96473e-12	5.94854e-11	0.00848563	0.025661
YGR045C	0.598419	0.056704	0.228271	0.837385	0.00387161	0.00699856	0.00037577	0.00149225	0.000960489	0.00237234	0.567233	0.710869
YGR046W	1.08922	1.73677e-05	0.000519225	1.21061	8.75748e-24	8.95676e-23	2.359e-20	9.93486e-19	1.91105e-06	7.94708e-06	0.632995	0.765245
YGR047C	0.923492	2.06998e-05	0.000594623	2.07241	2.12867e-74	1.46501e-72	1.22775e-40	1.26842e-38	0.00024119	0.000676029	1.92975e-07	3.35958e-06
YGR048W	-0.0924024	0.704284	0.902508	0.360519	0.003861	0.00698128	0.262565	0.380302	0.369181	0.466111	0.0886769	0.174452
YGR049W	0.822218	0.0128225	0.0884326	0.407639	0.000325051	0.000694347	0.000334672	0.00134357	3.24387e-08	1.79485e-07	0.234958	0.369628
YGR050C	0.0567968	0.817507	0.959032	0.258407	0.0815711	0.116477	0.204251	0.3124	2.15121e-10	1.69938e-09	0.469564	0.615779
YGR051C	0.155193	0.536219	0.79219	0.576372	8.11332e-07	2.32357e-06	0.00484586	0.0136185	6.77048e-27	4.47664e-25	0.127302	0.231178
YGR052W	-0.948907	0.0306169	0.156085	0.537478	1.48778e-06	4.14407e-06	0.466594	0.591699	1.81966e-12	1.94058e-11	0.00344943	0.0124157
YGR053C	0.385134	0.100171	0.322842	0.546668	1.42821e-05	3.56756e-05	0.00013805	0.000610966	2.7038e-08	1.50992e-07	0.53777	0.682614
YGR054W	-0.167883	0.558673	0.807715	0.122797	0.301562	0.378212	0.968358	1	0.056192	0.0916255	0.308536	0.453242
YGR055W	-0.242075	0.521954	0.778805	-0.111903	0.408734	0.493062	0.442961	0.568711	0.0128548	0.0245654	0.754937	0.867056
YGR056W	-0.127501	0.621128	0.851967	0.297873	0.00673146	0.011667	0.448919	0.574939	0.0875717	0.135476	0.113415	0.210646
YGR057C	0.643383	0.012314	0.0857312	0.298599	0.0531066	0.0789371	0.000771251	0.0028081	0.000407655	0.00108686	0.235915	0.370604
YGR058W	0.253695	0.262996	0.550343	0.232343	0.108269	0.150788	0.0403156	0.0825285	0.00291442	0.00648171	0.930184	0.997178
YGR059W	0.583988	0.0433055	0.193193	0.070697	0.721794	0.800016	0.0412993	0.0841254	1.92743e-05	6.67233e-05	0.13726	0.244165
YGR060W	0.565746	0.0530455	0.219415	-1.12286	3.74274e-12	1.72563e-11	0.115501	0.197797	0.242354	0.326098	1.22668e-07	2.30835e-06
YGR061C	-0.743962	0.0774984	0.279646	-1.09309	1.63646e-19	1.2514e-18	0.000240403	0.000996579	0.423083	0.520935	0.461307	0.607076
YGR062C	0.455015	0.0375002	0.175719	-0.309548	0.0353248	0.0544378	0.450219	0.576291	0.855738	0.922121	0.00201497	0.00801143
YGR065C	1.08505	4.2941e-05	0.00109966	3.39579	4.65194e-156	1.70752e-153	2.57251e-43	2.78843e-41	1.03122e-17	2.18539e-16	1.60073e-14	1.82483e-12
YGR066C	0.494619	0.158143	0.418109	2.88127	1.00698e-136	2.55888e-134	4.01077e-16	1.13816e-14	5.28782e-27	3.53162e-25	8.81296e-10	3.2257e-08
YGR067C	-0.749437	0.148991	0.404764	2.12008	2.74376e-65	1.37333e-63	0.0465822	0.0927995	3.3655e-06	1.34295e-05	6.32235e-06	6.56254e-05
YGR068C	0.162046	0.484629	0.74742	0.673292	2.79625e-08	9.23741e-08	0.000475777	0.00183004	1.38523e-05	4.94022e-05	0.0394314	0.0911929
YGR069W	-0.17969	0.6804	0.892901	1.2196	3.867e-09	1.3803e-08	0.000860665	0.00307606	8.24884e-17	1.51504e-15	0.000429949	0.00222269
YGR070W	-0.480246	0.0755774	0.274816	0.279272	0.0337467	0.0523145	0.578756	0.700867	6.48179e-14	8.59777e-13	0.0106733	0.031089
YGR071C	0.365054	0.115762	0.352994	1.07198	1.63822e-11	7.17277e-11	2.03834e-07	1.6868e-06	6.01737e-09	3.72188e-08	0.0110373	0.0319661
YGR072W	0.29854	0.188317	0.462189	-0.482241	0.000105214	0.000239211	0.552481	0.676351	0.000149296	0.000434866	0.00141576	0.00597385
YGR074W	1.27801	1.30817e-06	5.33524e-05	-0.766284	0.000267899	0.000578434	0.0520465	0.101754	1.73634e-13	2.15398e-12	2.53268e-09	7.89908e-08
YGR075C	1.13517	3.33574e-06	0.000125223	-0.822221	3.05772e-10	1.20181e-09	0.145701	0.237753	2.91129e-10	2.2514e-09	3.71824e-13	2.92678e-11
YGR077C	0.307272	0.180115	0.45052	0.017401	0.871119	0.936155	0.122256	0.207271	0.00517134	0.0108411	0.207967	0.33794
YGR078C	-0.0844691	0.731898	0.915647	-0.904976	5.38414e-10	2.067e-09	0.00112793	0.00386818	0.379221	0.476331	0.00412901	0.0143993
YGR079W	1.33741	3.4765e-06	0.00012977	2.36063	7.8645e-58	2.98625e-56	4.83078e-25	2.68413e-23	1.6856e-07	8.32353e-07	0.0033095	0.0119838
YGR080W	-0.213354	0.34971	0.641292	0.312424	0.00840513	0.0143347	0.589656	0.710553	0.00223611	0.00511243	0.0313939	0.0757026
YGR082W	-0.0767525	0.754676	0.926965	-0.305604	0.0453274	0.0683428	0.234797	0.349185	1.16069e-12	1.27271e-11	0.413575	0.562204
YGR083C	0.0291236	0.91363	1	-0.673972	1.51694e-09	5.58976e-09	0.0217842	0.0489379	1.12172e-07	5.66716e-07	0.00732603	0.0229681
YGR084C	0.0948693	0.702203	0.901215	0.0789	0.521527	0.607498	0.418402	0.543192	0.0635775	0.102231	0.937076	1
YGR086C	-0.818287	0.0143292	0.0944415	-0.303256	0.00897841	0.0152455	0.00168032	0.00549198	1.35564e-25	8.22341e-24	0.135396	0.241561
YGR087C	0.332494	0.124103	0.368848	2.16455	3.01133e-69	1.71516e-67	3.02143e-24	1.58553e-22	2.03037e-52	1.49165e-49	3.01392e-14	3.2142e-12
YGR088W	-0.63637	0.131761	0.380817	0.126565	0.310236	0.387839	0.31511	0.436977	1.45637e-17	3.00923e-16	0.1066	0.201038
YGR089W	0.116214	0.648048	0.870609	-0.494765	2.0487e-05	5.01696e-05	0.18648	0.290324	0.024149	0.0432367	0.0169455	0.0457322
YGR090W	-0.15212	0.538783	0.793505	-0.543443	3.12679e-05	7.53418e-05	0.0121963	0.0299338	9.47878e-05	0.000286312	0.133479	0.238723
YGR091W	0.183365	0.479561	0.744602	-0.14463	0.362643	0.444359	0.785422	0.875195	0.786029	0.864475	0.253217	0.390728
YGR092W	-0.149341	0.519478	0.777506	0.261325	0.0351035	0.0541384	0.571883	0.694875	0.168658	0.239358	0.102045	0.194277
YGR093W	0.852037	0.000151251	0.00306168	0.426488	0.00287436	0.00529585	1.0728e-07	9.33335e-07	3.30158e-12	3.42164e-11	0.085075	0.168746
YGR094W	-0.53725	0.0926469	0.310436	-0.943522	7.64605e-16	4.51049e-15	1.69649e-05	9.24748e-05	0.00359444	0.00782564	0.21505	0.34569
YGR095C	0.066149	0.767581	0.934154	0.265868	0.0351327	0.0541707	0.127497	0.214288	0.00140897	0.00335959	0.41868	0.567044
YGR096W	-0.199663	0.438246	0.712599	0.220807	0.151159	0.203902	0.838903	0.918197	0.00771542	0.0155437	0.11771	0.217524
YGR098C	-0.0937652	0.667322	0.88463	0.0183472	0.894185	0.956742	0.853392	0.928522	0.559217	0.657224	0.640579	0.772057
YGR099W	0.300305	0.169314	0.435891	-0.359949	0.0170095	0.0276802	0.984969	1	0.000112901	0.000335809	0.00599713	0.0194377
YGR100W	-0.0929966	0.680529	0.892901	0.876805	4.18062e-16	2.5202e-15	0.000551046	0.00207963	0.235313	0.318309	3.34465e-05	0.000266765
YGR101W	0.0923777	0.686207	0.895117	1.00302	2.96049e-13	1.46866e-12	1.52531e-05	8.41146e-05	0.0128076	0.0245034	0.000370642	0.00196527
YGR102C	-0.0457364	0.872554	0.990714	1.01879	2.87548e-15	1.63637e-14	0.00145355	0.00483095	0.000220878	0.000623589	0.00062997	0.00306728
YGR103W	0.83996	0.0190108	0.112548	-1.70241	4.42638e-36	8.19191e-35	0.0627803	0.119317	0.692052	0.780595	3.37876e-10	1.32191e-08
YGR104C	0.485446	0.0412873	0.186456	1.20092	2.8704e-23	2.80129e-22	2.98811e-11	4.6488e-10	0.872215	0.934315	0.00503355	0.0167836
YGR106C	0.643345	0.044308	0.195162	-0.599311	4.61677e-08	1.49745e-07	0.794901	0.88186	2.09293e-10	1.65929e-09	0.000122114	0.000805001
YGR108W	0.980326	0.00178115	0.0215176	1.27555	4.19828e-11	1.77353e-10	7.13622e-09	7.43952e-08	3.87781e-06	1.52984e-05	0.455831	0.602537
YGR110W	0.363837	0.370954	0.66044	1.24874	1.57478e-16	9.70574e-16	0.0011878	0.00403584	0.60439	0.700542	0.0747157	0.151633
YGR111W	-0.0420988	0.861252	0.983119	0.384362	0.000911854	0.00181683	0.142346	0.233315	0.141068	0.205083	0.0951201	0.183953
YGR112W	-0.571762	0.00946241	0.0722886	-0.23826	0.103868	0.145285	0.00135813	0.00454912	1.79349e-12	1.91886e-11	0.182719	0.3064
YGR113W	-0.115306	0.619875	0.851636	-0.151866	0.176492	0.23486	0.333997	0.457127	0.00828401	0.016548	0.871826	0.958197
YGR114C	0.131383	0.804009	0.953868	-0.526755	0.261546	0.333855	0.68296	0.790256	0.468263	0.566889	0.264007	0.402308
YGR116W	-0.333676	0.204416	0.481318	-0.590299	3.96782e-08	1.29395e-07	0.000327524	0.00131887	0.0197618	0.0360455	0.292361	0.43551
YGR117C	0.179302	0.474188	0.739778	-1.14638	1.76872e-19	1.35098e-18	0.00102364	0.00355851	5.81222e-06	2.21757e-05	9.58604e-07	1.29438e-05
YGR119C	-0.03173	0.90887	1	-0.459695	1.5221e-05	3.78492e-05	0.0917663	0.163547	0.0513633	0.0846917	0.1073	0.202128
YGR120C	0.53726	0.0297222	0.152981	0.181206	0.158884	0.213363	0.00579404	0.0158898	0.420087	0.518405	0.185786	0.309853
YGR121C	-0.263058	0.236311	0.51841	0.819126	1.06018e-12	5.06479e-12	0.0152698	0.0363179	1.27322e-17	2.65568e-16	9.05767e-06	8.92539e-05
YGR121W-A	0.0571122	0.887628	1	1.10452	1.8739e-07	5.72923e-07	0.00136587	0.00457273	6.64825e-08	3.47222e-07	0.007653	0.0237064
YGR122W	-0.450451	0.043812	0.194668	0.0967125	0.533454	0.619426	0.224837	0.338099	3.30116e-06	1.32047e-05	0.0381274	0.0886423
YGR123C	0.765233	0.00329567	0.0343446	-1.65149	1.11922e-17	7.55331e-17	0.0330693	0.0696574	1.31652e-06	5.60155e-06	1.25327e-12	9.1062e-11
YGR124W	-0.59921	0.0731249	0.270146	-0.444135	0.000214409	0.00046985	0.00494489	0.01386	0.0856857	0.1329	0.67687	0.802343
YGR125W	0.208722	0.4405	0.713155	1.02213	1.13035e-19	8.79648e-19	3.96591e-06	2.47616e-05	0.154656	0.222059	0.00279244	0.010402
YGR126W	-0.0557941	0.849948	0.976942	0.808898	6.83074e-05	0.000158911	0.0223375	0.0499664	2.53356e-05	8.59953e-05	0.0122888	0.0351139
YGR127W	-0.382006	0.192554	0.466351	0.327944	0.0022329	0.00419469	0.953784	1	9.83324e-11	8.28247e-10	0.0305636	0.0740245
YGR128C	0.0850922	0.71676	0.908623	-0.715191	0.000125585	0.000282512	0.0547054	0.106012	0.861213	0.926361	0.00817864	0.0249664
YGR129W	0.343362	0.137653	0.388831	-0.136787	0.293207	0.368995	0.328989	0.451958	0.127477	0.187806	0.0534833	0.116021
YGR130C	-0.879063	0.00458416	0.0437682	-0.425212	0.000653356	0.00132986	4.76214e-05	0.000233932	1.50647e-13	1.90091e-12	0.144817	0.254595
YGR131W	-1.03015	0.000299673	0.00539492	-1.17652	1.11761e-24	1.2105e-23	1.45008e-11	2.36739e-10	0.0137188	0.0259985	0.639079	0.770671
YGR132C	0.136301	0.639286	0.864037	-0.568667	4.06111e-07	1.19945e-06	0.164795	0.262244	2.15243e-09	1.43611e-08	0.0116834	0.0336164
YGR133W	-0.0809622	0.727467	0.912759	-0.293135	0.0528196	0.0786166	0.175696	0.276596	0.511879	0.61115	0.381392	0.529559
YGR134W	-0.0241201	0.911555	1	-0.590266	1.34165e-05	3.36918e-05	0.0149125	0.0355962	2.11069e-06	8.71699e-06	0.0135972	0.0381436
YGR135W	0.385368	0.204675	0.481672	-0.78579	1.34691e-13	6.86125e-13	0.258471	0.376185	0.00261902	0.00590216	0.000160257	0.00100438
YGR136W	-0.318321	0.199008	0.47399	0.0181235	0.874518	0.939044	0.321345	0.443391	0.100929	0.153166	0.210725	0.34083
YGR137W	-2.20004	1.65141e-15	1.94837e-13	-1.73971	1.08869e-30	1.54688e-29	8.69328e-36	7.18499e-34	0.000314006	0.000854759	0.13184	0.236625
YGR140W	-0.727392	0.00523626	0.0481168	-1.63952	5.03076e-35	8.83995e-34	7.89313e-15	1.89092e-13	0.011134	0.0216079	0.00174093	0.00712757
YGR141W	-0.464615	0.0988129	0.320657	-1.05108	3.65643e-13	1.79881e-12	1.00058e-05	5.73793e-05	0.0166543	0.0309409	0.0752286	0.15244
YGR142W	0.591263	0.0715518	0.266935	2.55471	1.30855e-42	3.15532e-41	3.42222e-15	8.50667e-14	4.14248e-05	0.00013486	2.27833e-07	3.8364e-06
YGR143W	-0.372279	0.186372	0.459702	1.41795	8.67239e-27	1.04179e-25	0.00175805	0.00569815	4.13313e-07	1.90707e-06	6.68956e-08	1.39531e-06
YGR144W	-0.816303	0.00319316	0.0335943	-0.0381975	0.877869	0.941878	0.025538	0.0559686	0.00185131	0.00431623	0.0332484	0.0793926
YGR145W	0.142096	0.62064	0.851967	-1.39288	1.40973e-29	1.89311e-28	0.000311305	0.00125893	0.000146698	0.000428432	2.69297e-06	3.14037e-05
YGR146C	-0.505373	0.027812	0.146392	-0.29027	0.0232341	0.0369453	0.0028305	0.00859682	2.23638e-05	7.67355e-05	0.401919	0.550432
YGR146C-A	-0.05933	0.827248	0.964636	-0.200878	0.224775	0.291933	0.393549	0.520325	8.57325e-05	0.000261831	0.587526	0.727692
YGR147C	0.526	0.0251175	0.136249	0.263944	0.0274182	0.0431417	0.000545686	0.00206294	1.2672e-13	1.61752e-12	0.262778	0.400989
YGR149W	-1.22474	6.59608e-06	0.000224641	-0.962063	2.56627e-15	1.46672e-14	2.52635e-12	4.6272e-11	0.000652887	0.00167711	0.389747	0.538869
YGR150C	0.0504704	0.835261	0.968794	0.567381	0.000139819	0.000312935	0.0210794	0.047569	9.10744e-27	5.90376e-25	0.06452	0.135234
YGR152C	-0.50759	0.0456354	0.19915	-1.43984	2.33479e-16	1.43098e-15	2.75213e-10	3.75197e-09	0.0162353	0.0302217	0.00132102	0.00565347
YGR153W	-2.30103	1.86148e-21	2.92829e-19	-1.50983	2.78259e-24	2.90895e-23	1.24707e-44	1.42166e-42	0.0316607	0.0549306	0.00257424	0.00973779
YGR154C	-3.80305	3.89397e-35	1.11859e-32	-3.0161	8.95311e-74	6.03604e-72	1.06638e-84	2.93787e-82	0.00662773	0.0136227	0.0145406	0.0402807
YGR155W	-0.986408	0.00330858	0.0344199	-0.16276	0.213201	0.278438	0.00192752	0.00616591	0.538185	0.636039	0.0207914	0.0542085
YGR156W	0.123971	0.600932	0.839069	-0.189229	0.0970538	0.136636	0.900663	0.96534	0.116807	0.173713	0.213935	0.344673
YGR157W	-0.237314	0.367228	0.657526	0.0290585	0.814696	0.885533	0.517903	0.643922	1.02168e-14	1.48648e-13	0.336285	0.483057
YGR158C	1.15901	1.2388e-07	6.20056e-06	0.910933	1.63162e-08	5.51977e-08	2.07428e-16	6.04191e-15	0.00826548	0.016516	0.325146	0.470843
YGR159C	0.151962	0.560873	0.809153	0.671475	0.00881533	0.0149879	0.032884	0.0693112	0.283381	0.373176	0.197626	0.324404
YGR161C	0.0372379	0.908068	1	2.27069	4.26425e-41	9.48616e-40	5.19355e-09	5.54677e-08	3.3428e-08	1.84496e-07	2.46606e-09	7.72777e-08
YGR161W-C	0.0775696	0.745148	0.923008	1.36802	4.02797e-13	1.97571e-12	1.9554e-06	1.3126e-05	0.00109356	0.00267801	1.40986e-05	0.000128757
YGR162W	-0.476205	0.0811834	0.286529	-1.22906	3.9416e-22	3.51921e-21	2.10209e-09	2.42143e-08	0.000403118	0.0010765	0.00593074	0.0192707
YGR163W	-0.167361	0.448377	0.718339	-0.62883	4.80741e-07	1.40667e-06	0.00133879	0.00449115	0.839238	0.908488	0.0473202	0.105135
YGR165W	-0.488895	0.0232283	0.129292	-0.246685	0.118286	0.163668	0.00468731	0.013239	9.27234e-14	1.21403e-12	0.34668	0.493594
YGR166W	-0.106528	0.641526	0.865366	-0.151498	0.225906	0.293234	0.362171	0.487515	1.48223e-06	6.26573e-06	0.842127	0.934252
YGR167W	-0.450939	0.0581019	0.231951	-0.150313	0.159408	0.214023	0.015649	0.0371131	0.649684	0.741151	0.204309	0.33323
YGR168C	0.296207	0.18935	0.463347	0.169828	0.123416	0.170018	0.0296042	0.0633472	0.0465802	0.0775594	0.570142	0.713163
YGR169C	-0.354382	0.202144	0.479212	-1.7443	2.0713e-31	3.06841e-30	3.01955e-09	3.38394e-08	0.0347326	0.0596033	2.72647e-05	0.0002245
YGR170W	-0.470796	0.0590531	0.233941	-0.57914	2.22492e-06	6.06689e-06	0.000160245	0.000697982	0.0671324	0.107243	0.679116	0.804139
YGR171C	0.00663168	0.977669	1	-0.437187	0.00101905	0.00201704	0.110481	0.19088	0.389605	0.48743	0.0684024	0.141735
YGR172C	0.711835	0.00122072	0.0163266	-0.277582	0.0458827	0.069117	0.0523962	0.102316	0.407647	0.505697	5.24894e-05	0.000391606
YGR173W	0.43754	0.0457748	0.199495	-0.53623	1.84772e-06	5.08449e-06	0.826507	0.908086	0.0141601	0.0267733	9.81651e-06	9.50318e-05
YGR174C	-0.547435	0.0288829	0.149903	0.277477	0.0531699	0.0789957	0.394113	0.520863	0.00010228	0.000306424	0.00506055	0.0168479
YGR175C	0.31574	0.265807	0.553667	-0.20465	0.126631	0.174194	0.612226	0.730034	0.811553	0.884747	0.0697012	0.143706
YGR177C	1.41031	1.20227e-09	7.78763e-08	0.544142	6.54756e-05	0.000152646	2.88593e-15	7.28311e-14	0.224971	0.306326	0.000476947	0.00242396
YGR178C	-0.209857	0.459636	0.726757	0.42169	0.000133684	0.000300118	0.373126	0.498305	0.103041	0.156014	0.0229133	0.0586993
YGR179C	-0.155572	0.480173	0.744893	-0.960223	4.28925e-13	2.10075e-12	1.40275e-05	7.78754e-05	1.02349e-05	3.7617e-05	0.000800153	0.00372841
YGR180C	-0.459481	0.147276	0.401922	-0.741803	6.75996e-12	3.06752e-11	0.000263809	0.00108409	0.0119952	0.0231096	0.365191	0.513208
YGR181W	-0.390847	0.134273	0.384376	-0.386767	0.0258693	0.0408504	0.0127562	0.0310431	1.91528e-09	1.29091e-08	0.989764	1
YGR182C	0.182333	0.524276	0.781035	-0.510817	1.72404e-05	4.25503e-05	0.361117	0.486394	0.613402	0.708563	0.0274187	0.0678997
YGR184C	-0.469695	0.0974953	0.317629	-0.0313916	0.771596	0.846552	0.0892079	0.159892	0.59805	0.694347	0.111983	0.208572
YGR186W	-0.373411	0.144295	0.399442	0.0877699	0.436072	0.521471	0.318179	0.440218	0.0950391	0.145294	0.0689935	0.14266
YGR187C	0.202311	0.403533	0.683275	-0.891346	8.22053e-07	2.3502e-06	0.0420789	0.0854502	1.51912e-08	8.84191e-08	0.000301296	0.00166291
YGR189C	-0.621057	0.0286813	0.14941	-0.469727	0.000773253	0.00155664	0.000851562	0.00304682	0.456458	0.554695	0.645278	0.775459
YGR190C	-0.869144	0.0121875	0.0852094	-0.316174	0.330811	0.410531	0.00989374	0.0250834	0.11796	0.17531	0.237279	0.372108
YGR191W	-0.483134	0.0355126	0.169654	-0.197987	0.206304	0.270018	0.0188152	0.043486	0.734461	0.819068	0.309722	0.454378
YGR193C	-0.633323	0.0106385	0.0777526	-0.108771	0.30568	0.382722	0.00460143	0.0130354	0.000871535	0.00217292	0.0362188	0.0852238
YGR194C	-0.0799095	0.748208	0.923552	1.28117	3.12728e-17	2.02966e-16	3.67351e-05	0.000185131	0.00168974	0.00397601	3.08127e-06	3.5066e-05
YGR195W	-0.125312	0.616137	0.849325	-0.0234647	0.844876	0.912107	0.673181	0.782925	0.0170145	0.0315568	0.712447	0.831986
YGR196C	-0.166073	0.496199	0.759413	-0.0397104	0.733831	0.811451	0.500843	0.626919	0.437035	0.53545	0.625986	0.760151
YGR197C	-0.124987	0.659706	0.878765	0.733039	3.85594e-08	1.25933e-07	0.0519599	0.101615	0.150273	0.216614	0.00808718	0.0247672
YGR198W	0.0515828	0.839821	0.971174	0.337751	0.00144156	0.00278736	0.120092	0.204282	0.000336497	0.000911105	0.291074	0.433953
YGR199W	0.240685	0.320866	0.614126	-0.424413	0.000496751	0.00102724	0.60766	0.725636	4.52272e-05	0.000145874	0.0102083	0.0299765
YGR200C	0.0571888	0.800391	0.952353	-0.593611	7.83911e-06	2.01686e-05	0.0459178	0.0917134	0.533522	0.631599	0.00818886	0.0249745
YGR202C	0.0963766	0.726983	0.912759	0.811214	1.34178e-11	5.92192e-11	0.00103259	0.00358774	1.27443e-06	5.43999e-06	0.0124403	0.0354739
YGR203W	0.288782	0.309742	0.601958	0.244714	0.131959	0.180284	0.0716879	0.133371	6.32627e-05	0.000198243	0.88123	0.964148
YGR204W	-0.433584	0.202823	0.479485	-0.75785	2.41577e-09	8.77459e-09	0.00157821	0.00519859	0.0336957	0.0579744	0.364043	0.511812
YGR204C-A	0.268294	0.34055	0.634105	0.976593	4.14043e-08	1.34824e-07	5.5393e-05	0.000268125	0.000612206	0.00157998	0.0261424	0.065448
YGR205W	0.424089	0.0992844	0.321835	0.678727	2.42215e-10	9.64043e-10	4.36522e-05	0.000216851	0.00620451	0.0128416	0.36742	0.515355
YGR206W	0.434534	0.0595923	0.234902	0.124348	0.347437	0.428348	0.0169012	0.039628	0.190605	0.265769	0.203725	0.33271
YGR207C	0.706115	0.00443762	0.0426792	0.43531	0.000262143	0.000566747	1.43737e-05	7.9664e-05	0.0281475	0.0494319	0.305887	0.45025
YGR208W	0.0740668	0.818005	0.959427	-0.532246	0.00161409	0.00309829	0.311547	0.433139	0.0158772	0.0296053	0.128132	0.232302
YGR209C	0.74376	0.0144081	0.0947207	1.29765	1.33629e-23	1.34382e-22	5.97412e-11	8.95711e-10	0.336179	0.429779	0.0793242	0.159468
YGR210C	0.837558	0.00960551	0.0731147	1.76731	8.65571e-41	1.89994e-39	1.28373e-13	2.71182e-12	1.45256e-17	3.00923e-16	0.00758499	0.0235566
YGR211W	0.553817	0.152504	0.410092	1.60543	4.36961e-22	3.89084e-21	1.66705e-06	1.13284e-05	5.74135e-06	2.19432e-05	0.0188755	0.049942
YGR212W	-0.486283	0.106205	0.333982	1.23993	7.52403e-15	4.17041e-14	0.036086	0.0750552	3.14394e-12	3.27366e-11	2.62561e-06	3.07931e-05
YGR213C	-0.329754	0.212439	0.490165	1.85643	2.89641e-47	8.28424e-46	5.83841e-07	4.4068e-06	5.45617e-33	7.06957e-31	3.43213e-13	2.73413e-11
YGR218W	-0.306683	0.321795	0.615252	0.32415	0.00355361	0.00646085	0.874809	0.9456	0.031205	0.0542968	0.0447418	0.100418
YGR220C	-0.088608	0.701212	0.900819	-0.361343	0.0416131	0.0631895	0.16435	0.261751	1.96377e-32	2.2387e-30	0.323438	0.469088
YGR221C	-0.465045	0.118263	0.35793	-1.40235	7.14884e-20	5.62961e-19	7.83006e-07	5.7018e-06	0.000271036	0.000750772	0.00888766	0.0266751
YGR222W	0.495532	0.0516187	0.215988	-0.0555981	0.635265	0.718206	0.0882529	0.158395	0.19691	0.272949	0.0463982	0.103573
YGR223C	0.0115418	0.965991	1	-0.0298695	0.777265	0.852064	0.955697	1	0.147741	0.213336	0.872094	0.958333
YGR224W	-1.10352	4.59706e-05	0.00116371	-1.40984	1.05799e-16	6.60694e-16	1.96802e-15	5.12305e-14	0.189379	0.264451	0.317219	0.462183
YGR225W	-0.496997	0.175099	0.441895	-0.455353	0.0344777	0.0532976	0.0444496	0.0892502	0.00200154	0.00463382	0.917428	0.989081
YGR227W	-0.194443	0.366844	0.657374	-0.371886	0.012131	0.0201684	0.0284405	0.0612936	2.34117e-16	4.09519e-15	0.450703	0.597803
YGR229C	-0.505623	0.0563543	0.227835	-0.402243	0.000183776	0.000405682	0.000623966	0.00232563	0.509476	0.60861	0.694266	0.816888
YGR230W	-0.155034	0.554092	0.804524	-0.365978	0.0167314	0.0272679	0.114921	0.196956	0.736166	0.820416	0.485449	0.631848
YGR231C	-0.0884873	0.747882	0.923552	-0.188581	0.0862105	0.122599	0.371728	0.496839	0.277582	0.366195	0.695289	0.817473
YGR232W	0.2379	0.398428	0.681966	-0.492407	0.00147734	0.00285236	0.576448	0.698958	7.95362e-14	1.0476e-12	0.0287152	0.0703464
YGR233C	-0.308554	0.206211	0.483133	-0.393959	0.000831082	0.00166518	0.0119044	0.0293264	0.874686	0.93598	0.747894	0.860911
YGR234W	-2.47664	2.22332e-11	1.97412e-09	-3.60703	1.89728e-134	4.32252e-132	5.00364e-48	6.61682e-46	0.000112232	0.000334119	0.00307189	0.0112155
YGR235C	0.482672	0.0590744	0.233941	-1.21067	6.8684e-20	5.42817e-19	0.0212745	0.0479764	0.0142023	0.0268149	2.61138e-09	8.10632e-08
YGR236C	-1.38475	3.04417e-06	0.000114931	-0.0705227	0.647247	0.729545	2.89319e-05	0.00014887	0.516854	0.615797	8.5103e-05	0.000589933
YGR237C	-0.683445	0.0152582	0.0981217	-0.0635175	0.566384	0.650777	0.0115717	0.0286028	0.000256234	0.000714259	0.0277049	0.0683782
YGR238C	-0.368884	0.0950071	0.313418	-0.432446	0.000812099	0.00163037	0.00106181	0.00367383	0.539969	0.637777	0.779322	0.885984
YGR239C	0.0490042	0.842064	0.972084	0.899614	1.53667e-07	4.73543e-07	0.000391685	0.00154894	0.00150541	0.00357407	0.00198254	0.00790149
YGR240C	-0.21246	0.557541	0.806761	-0.493521	7.52294e-06	1.93929e-05	0.0923552	0.164431	0.569074	0.666675	0.466502	0.612492
YGR241C	-0.15083	0.610238	0.84596	0.0567542	0.607178	0.691969	0.833698	0.913862	1.92183e-14	2.72101e-13	0.473027	0.61946
YGR243W	0.285259	0.342649	0.63628	-0.346943	0.00560787	0.00987243	0.932152	0.988356	2.05867e-07	1.00014e-06	0.0342182	0.081239
YGR244C	-0.228064	0.433462	0.708707	0.788196	2.45287e-12	1.14693e-11	0.0417927	0.0849733	0.000911735	0.00226716	0.000419082	0.00217502
YGR245C	-0.471497	0.0828088	0.289466	-1.89872	5.35542e-37	1.03158e-35	3.59015e-12	6.43309e-11	0.263517	0.350508	1.00841e-05	9.6632e-05
YGR246C	-0.092132	0.689723	0.897532	-0.328499	0.0021772	0.00409705	0.111461	0.192223	1.77474e-05	6.1735e-05	0.319156	0.464406
YGR247W	-0.170241	0.440476	0.713155	0.915269	3.3246e-13	1.63923e-12	0.000840915	0.00301525	6.8762e-47	4.13322e-44	5.77156e-06	6.04779e-05
YGR248W	-1.21537	0.00016444	0.00328234	-0.532818	3.17799e-06	8.50081e-06	5.2332e-07	3.98639e-06	2.36003e-29	1.95057e-27	0.0438052	0.0990646
YGR249W	-1.3302	1.58281e-06	6.41572e-05	-1.5763	6.52947e-36	1.19834e-34	7.09944e-23	3.55617e-21	1.73198e-10	1.39486e-09	0.378364	0.526794
YGR250C	-0.264805	0.328858	0.623208	0.644703	3.80307e-09	1.35894e-08	0.139106	0.228741	8.30101e-14	1.08901e-12	0.00125327	0.00540549
YGR252W	0.24051	0.277841	0.567274	-0.566676	1.08755e-06	3.06809e-06	0.236267	0.350741	0.132306	0.193928	0.000513253	0.00258267
YGR253C	-0.0420613	0.880047	0.995584	-1.41573	3.3504e-38	6.68765e-37	2.05206e-06	1.37053e-05	0.126063	0.185931	1.86497e-06	2.31826e-05
YGR255C	-0.621358	0.013221	0.0904097	-0.279471	0.0190621	0.0307403	0.000967383	0.00338968	0.742154	0.82542	0.196943	0.323766
YGR256W	-1.2304	0.00022123	0.00415385	-0.598556	0.000186167	0.000410411	2.90423e-06	1.87598e-05	0.0454224	0.0759568	0.0950246	0.183822
YGR257C	-0.693446	0.00558471	0.0503386	-0.544249	4.95825e-05	0.00011729	1.74454e-05	9.50154e-05	8.82201e-07	3.85278e-06	0.593232	0.732483
YGR258C	-0.349962	0.149741	0.405662	0.651354	6.32625e-08	2.02409e-07	0.219571	0.331387	0.871759	0.934209	0.000161646	0.00101117
YGR260W	-0.15167	0.510042	0.770024	0.670413	3.37844e-10	1.32236e-09	0.0256841	0.0562402	1.58305e-08	9.18975e-08	0.00088512	0.00406135
YGR261C	-0.37435	0.0995876	0.322184	-0.586656	1.51416e-07	4.6748e-07	4.92887e-05	0.000241584	0.0468122	0.0778633	0.342829	0.489605
YGR262C	0.385731	0.109485	0.340677	0.130639	0.376225	0.459468	0.0435258	0.0878488	2.14664e-07	1.03906e-06	0.35233	0.499272
YGR264C	-0.186966	0.481553	0.746159	-0.873289	2.73893e-14	1.4629e-13	0.000108064	0.000487396	0.569623	0.667126	0.00834698	0.0253748
YGR266W	-0.159652	0.639449	0.864037	0.407678	0.00116017	0.00227455	0.486729	0.612067	4.72013e-05	0.000151429	0.153705	0.266198
YGR267C	0.544892	0.0602501	0.236807	-0.107073	0.380285	0.463997	0.155197	0.249918	0.0882418	0.136385	0.0478457	0.105946
YGR268C	-0.355828	0.152671	0.410206	-0.222967	0.13465	0.183657	0.061547	0.117276	0.508829	0.608167	0.654359	0.783099
YGR269W	-0.517002	0.106838	0.335495	-0.646538	0.0117115	0.01953	0.00557091	0.0153317	0.550965	0.649373	0.741776	0.855103
YGR270W	-0.24455	0.375423	0.663569	0.26272	0.0274552	0.0431897	0.853308	0.928522	8.47232e-08	4.35268e-07	0.0726987	0.148405
YGR271W	-0.229787	0.361856	0.654113	0.512093	3.44288e-06	9.16115e-06	0.250075	0.366385	0.141766	0.205896	0.00602274	0.0195016
YGR271C-A	0.108038	0.766196	0.933408	-3.06492	1.21352e-18	8.75817e-18	9.17541e-06	5.31659e-05	0.0140857	0.026648	2.99545e-08	6.85326e-07
YGR274C	-0.281287	0.344151	0.637011	-0.242208	0.0997483	0.140012	0.158671	0.254213	9.25417e-06	3.42434e-05	0.907315	0.982857
YGR275W	0.254073	0.390458	0.676215	-1.1456	5.14053e-11	2.14687e-10	0.0414623	0.0844054	1.11524e-12	1.22695e-11	0.000131803	0.000855234
YGR276C	0.312343	0.188953	0.462718	-0.596024	0.00100406	0.00199035	0.496075	0.621574	4.5629e-21	1.42985e-19	0.00200334	0.0079731
YGR278W	0.170101	0.474707	0.739889	0.0433648	0.734765	0.812212	0.336715	0.459706	0.00195732	0.00454416	0.62195	0.756585
YGR280C	-0.209339	0.406594	0.685822	-0.757083	1.51802e-05	3.77619e-05	0.00404576	0.0116968	6.59656e-17	1.22175e-15	0.0866589	0.171342
YGR281W	-0.362587	0.277199	0.567092	1.01206	1.94832e-19	1.48301e-18	0.0802791	0.14647	0.00712276	0.0145088	0.000311947	0.00170462
YGR282C	-0.0482742	0.866644	0.986717	-0.066342	0.54476	0.630117	0.779609	0.87177	3.31152e-06	1.32381e-05	0.934031	1
YGR283C	0.603346	0.0127385	0.0879806	-0.514317	0.00201501	0.00380485	0.644478	0.758102	0.333868	0.42732	0.000124325	0.000817252
YGR284C	0.585468	0.0353887	0.169654	0.0168708	0.876644	0.941022	0.0179466	0.0417975	1.83485e-05	6.36853e-05	0.0333863	0.0796645
YGR285C	0.208278	0.549974	0.801417	-1.32374	1.20819e-19	9.38014e-19	0.00745748	0.0196999	0.241324	0.324996	7.74801e-05	0.000542742
YGR286C	0.412261	0.187495	0.4612	-0.537583	0.000636742	0.00129764	0.84434	0.922011	0.120513	0.178621	0.0127891	0.0362889
YHL044W	-1.9877	0.000480942	0.00790444	-2.07942	6.75935e-26	7.7533e-25	2.24068e-09	2.57211e-08	0.00156418	0.00370561	0.910204	0.985309
YHL043W	-0.105298	0.714407	0.908268	0.171646	0.422512	0.507737	0.781239	0.872854	0.437506	0.5359	0.399242	0.547788
YHL040C	-0.918388	0.000880309	0.0127269	0.54268	0.00085554	0.00171186	0.232801	0.347154	0.284531	0.374466	1.15625e-06	1.52294e-05
YHL039W	0.186144	0.462748	0.7295	-1.16608	8.2134e-11	3.37685e-10	0.00422998	0.0121181	0.90927	0.965643	2.12723e-05	0.000182903
YHL036W	-0.550413	0.0853278	0.294546	0.0511219	0.781837	0.856224	0.232686	0.34706	3.7274e-10	2.82633e-09	0.137858	0.245097
YHL035C	-1.03957	0.000103596	0.00228153	1.05127	1.50974e-12	7.14018e-12	0.954401	1	0.0213985	0.0387954	3.21807e-11	1.64512e-09
YHL034C	-0.431178	0.097231	0.316924	-0.0225152	0.839668	0.907522	0.107462	0.186591	0.00374745	0.00813464	0.118496	0.218616
YHL032C	-0.108063	0.70798	0.903535	1.40317	1.22906e-28	1.60166e-27	0.000105665	0.000477877	7.88272e-05	0.000242421	5.24833e-06	5.57014e-05
YHL031C	0.0582863	0.822306	0.962686	-0.072145	0.602465	0.687419	0.94279	0.99628	0.0122072	0.0234566	0.637354	0.769113
YHL030W	-0.81865	0.00273886	0.0300592	-1.26569	4.45781e-28	5.69686e-27	1.22823e-12	2.34712e-11	0.022489	0.040566	0.11677	0.216027
YHL029C	0.30141	0.249789	0.53496	1.15614	2.49253e-22	2.26522e-21	4.53621e-07	3.508e-06	0.00165799	0.00391103	0.00336808	0.012156
YHL028W	-0.712578	0.0459212	0.199811	0.234991	0.141532	0.192012	0.323956	0.446435	0.418398	0.517093	0.0321948	0.0774362
YHL027W	-0.184184	0.482485	0.74671	0.733883	9.3892e-08	2.94561e-07	0.0434062	0.0876877	0.0841341	0.130893	0.00130258	0.00558676
YHL026C	-0.112314	0.684645	0.894847	1.22805	1.27171e-21	1.10555e-20	0.000169123	0.000732312	3.87617e-20	1.06788e-18	9.67536e-06	9.39405e-05
YHL024W	0.132775	0.687522	0.896043	3.30444	3.04748e-98	3.66085e-96	2.10152e-13	4.30194e-12	9.91527e-13	1.1e-11	2.93149e-14	3.17754e-12
YHL023C	-0.495085	0.0351507	0.169248	0.738651	1.55529e-09	5.72787e-09	0.302284	0.423184	0.229771	0.31196	1.38508e-06	1.77828e-05
YHL022C	0.599719	0.0233192	0.129689	1.01891	7.17273e-09	2.50858e-08	6.10524e-08	5.52984e-07	0.00215673	0.00495321	0.170228	0.289343
YHL021C	-0.499251	0.14525	0.400599	0.642862	2.5531e-07	7.70244e-07	0.637467	0.75151	5.07079e-13	5.92368e-12	0.0016836	0.00692719
YHL020C	0.167833	0.462711	0.7295	0.235754	0.0459203	0.0691579	0.0633809	0.120279	0.311986	0.40456	0.777637	0.884371
YHL019C	-0.325119	0.141836	0.396745	1.06426	7.57376e-16	4.47183e-15	0.00146748	0.00486609	2.26368e-25	1.31294e-23	1.45388e-08	3.6299e-07
YHL018W	-0.625972	0.0379762	0.176946	1.55036	1.3552e-08	4.6225e-08	0.0164099	0.0386817	2.45565e-06	1.00537e-05	1.31728e-07	2.45349e-06
YHL017W	0.455455	0.0506499	0.213149	1.32069	1.5337e-33	2.52068e-32	1.36084e-12	2.5856e-11	3.50031e-09	2.25796e-08	0.000641988	0.00311432
YHL016C	-0.654171	0.0087516	0.0686274	-0.157685	0.192463	0.253732	0.00619648	0.0168467	1.54034e-15	2.50856e-14	0.0796285	0.159961
YHL015W	0.879545	0.0461226	0.20035	-1.83196	3.36072e-42	7.87386e-41	0.106032	0.184545	0.0834022	0.129876	1.17994e-07	2.23545e-06
YHL014C	0.466215	0.0903815	0.304907	-0.0320571	0.863122	0.928467	0.158092	0.25353	7.85956e-19	1.91057e-17	0.148336	0.258855
YHL013C	0.587362	0.0162319	0.102528	-1.09747	1.98701e-09	7.26117e-09	0.203746	0.311772	1.91945e-10	1.53093e-09	5.32564e-08	1.14328e-06
YHL012W	0.463543	0.0566158	0.228086	0.68108	1.59269e-06	4.42139e-06	8.56567e-06	4.99437e-05	0.00512873	0.0107723	0.412556	0.561241
YHL011C	0.313009	0.196806	0.472031	-1.20937	3.3948e-21	2.88296e-20	0.00227656	0.00713393	1.539e-05	5.41443e-05	2.35054e-08	5.49179e-07
YHL010C	-0.173044	0.469835	0.735941	0.461741	0.000848228	0.00169877	0.24966	0.365857	0.00380659	0.00824138	0.0179952	0.0481134
YHL009C	0.114187	0.650177	0.872582	-0.163005	0.264279	0.336848	0.967911	1	0.938162	0.990124	0.30235	0.446635
YHL007C	-0.283694	0.238709	0.521544	-0.780194	7.41781e-12	3.35222e-11	3.29257e-05	0.00016708	0.758991	0.840752	0.0424601	0.096576
YHL004W	-0.489565	0.08545	0.29466	-0.449845	0.000222397	0.000486387	0.00137444	0.00459675	1.71075e-09	1.16015e-08	0.907236	0.982857
YHL003C	0.412174	0.164031	0.426379	-0.521789	1.00138e-05	2.54173e-05	0.84233	0.920728	2.66171e-06	1.0817e-05	0.00298532	0.0110028
YHL002W	0.219012	0.418473	0.696023	-0.103527	0.338043	0.418014	0.572538	0.695247	0.000203283	0.000577117	0.220256	0.351177
YHR001W	0.478104	0.06578	0.251801	0.307153	0.0185453	0.0299801	0.0031711	0.00949176	0.164783	0.234665	0.529137	0.674764
YHR003C	0.135885	0.535711	0.791821	0.183767	0.114021	0.158054	0.122717	0.207786	0.00197622	0.00457884	0.853037	0.943033
YHR004C	0.554406	0.0297534	0.152981	0.580767	2.24271e-07	6.8127e-07	1.38555e-05	7.7091e-05	0.529591	0.627987	0.936668	1
YHR005C	0.352665	0.151717	0.409071	-0.0344404	0.831728	0.901005	0.152343	0.246402	0.948562	0.998391	0.128097	0.232302
YHR005C-A	-0.247479	0.447473	0.71776	-0.792215	0.000147021	0.000328054	0.018107	0.042082	3.09551e-23	1.30366e-21	0.182197	0.305656
YHR006W	-0.241826	0.34087	0.634206	0.704762	9.37021e-11	3.83813e-10	0.066452	0.125215	0.00171412	0.0040305	0.000400702	0.00209442
YHR007C	-0.40453	0.196921	0.472081	-1.82474	1.65313e-46	4.56997e-45	7.0003e-11	1.0378e-09	0.0553593	0.0904462	1.16417e-05	0.000109651
YHR007C-A	0.21065	0.540285	0.794317	0.427236	0.000145149	0.000324426	0.0913453	0.162884	1.12222e-07	5.66716e-07	0.586897	0.727378
YHR008C	-0.252643	0.385534	0.672288	-0.562095	3.77989e-07	1.12141e-06	0.00497342	0.0139222	0.000689113	0.00176059	0.260492	0.398882
YHR009C	0.134516	0.634978	0.861989	0.33142	0.00224477	0.00421461	0.0710098	0.13237	0.0015023	0.00356797	0.486035	0.632237
YHR011W	-0.267903	0.242358	0.52594	0.368778	0.013509	0.022323	0.65884	0.770336	0.000202784	0.000575972	0.0142205	0.0395066
YHR012W	0.432278	0.0760666	0.275533	-0.336093	0.0165139	0.0269402	0.531223	0.65543	3.45057e-23	1.43492e-21	0.00503314	0.0167836
YHR013C	-0.111553	0.62111	0.851967	-1.05677	4.26133e-08	1.38556e-07	0.000211391	0.000890266	9.87769e-06	3.64054e-05	0.00125659	0.00541627
YHR015W	-0.253934	0.408792	0.688151	-3.26727	1.44349e-35	2.60578e-34	7.01108e-12	1.21037e-10	7.25812e-08	3.77582e-07	4.60112e-13	3.50038e-11
YHR016C	-0.437125	0.0960335	0.314887	0.594931	2.48899e-06	6.73965e-06	0.52289	0.648959	0.026931	0.0474341	0.000408153	0.00213
YHR017W	-0.545818	0.0330418	0.163152	0.286276	0.0151983	0.0249117	0.413946	0.539951	0.949255	0.998643	0.00306145	0.011196
YHR018C	-0.909366	0.0278291	0.146392	2.12974	4.79279e-39	9.89562e-38	0.0304771	0.0650047	0.424187	0.522003	5.18294e-09	1.47714e-07
YHR019C	-0.177949	0.615856	0.849115	-0.0673095	0.604114	0.689	0.598514	0.718216	0.0781839	0.122442	0.792385	0.896057
YHR020W	-0.0988759	0.753932	0.926629	-0.577514	0.000240035	0.000520653	0.0801988	0.14647	0.0736607	0.116351	0.181131	0.304432
YHR021W-A	1.09162	0.00520636	0.0480425	0.0659421	0.742559	0.819457	0.0125915	0.0307624	0.00228636	0.00521649	0.0288515	0.0705236
YHR022C	1.00439	0.0021867	0.0251824	0.24011	0.0947953	0.133885	0.00111844	0.00384162	0.0897076	0.138198	0.0486372	0.107232
YHR023W	0.183429	0.436071	0.711037	0.358062	0.00693395	0.0119772	0.0229503	0.0511278	0.643967	0.736133	0.498368	0.644603
YHR024C	-0.519721	0.0183927	0.110674	0.451706	7.90356e-05	0.000182711	0.869126	0.941459	0.0766386	0.120362	2.23549e-05	0.000191464
YHR025W	-0.283652	0.387441	0.673827	-0.129387	0.301033	0.377692	0.299403	0.420148	0.372408	0.469469	0.683781	0.807783
YHR027C	-0.340943	0.235548	0.517719	-0.67544	5.0157e-08	1.62233e-07	0.000580262	0.0021787	0.590985	0.687472	0.237008	0.37179
YHR029C	-1.02641	1.29141e-05	0.000400579	0.275312	0.0147375	0.0242036	0.00519519	0.0144573	3.15131e-05	0.000105075	2.28025e-07	3.8364e-06
YHR030C	-0.474146	0.0541301	0.222411	0.480288	9.76038e-06	2.48026e-05	0.878178	0.948312	0.000134129	0.000394161	0.000237499	0.00136909
YHR032W	-0.946982	0.000280323	0.00508817	-1.03662	1.84585e-17	1.22815e-16	1.76538e-12	3.30774e-11	6.2118e-08	3.26749e-07	0.739937	0.853684
YHR032W-A	-0.770123	0.00160068	0.0198418	-0.948677	1.35381e-12	6.42573e-12	4.21167e-11	6.47618e-10	1.72312e-13	2.14562e-12	0.47458	0.621125
YHR033W	0.401883	0.253053	0.540026	0.100764	0.412037	0.496776	0.158901	0.254395	8.4325e-16	1.41154e-14	0.427085	0.57513
YHR034C	0.661277	0.0069251	0.0586591	1.0384	2.14234e-21	1.84783e-20	1.0192e-10	1.47784e-09	1.24279e-24	6.62689e-23	0.157832	0.272193
YHR035W	0.288672	0.209212	0.486541	1.08133	3.0131e-16	1.82806e-15	4.28105e-08	3.99242e-07	2.14792e-05	7.38535e-05	0.00188481	0.00758012
YHR036W	0.182402	0.504544	0.766503	1.30034	8.37409e-20	6.57879e-19	3.73776e-06	2.35372e-05	9.51013e-08	4.86319e-07	0.00051419	0.00258542
YHR037W	-0.663262	0.0756907	0.274875	0.200006	0.0743832	0.107233	0.291664	0.411717	0.852388	0.918996	0.0333404	0.0795836
YHR038W	-0.203194	0.382232	0.669091	-0.0751539	0.667351	0.747574	0.362607	0.48767	0.00499529	0.010512	0.652247	0.781137
YHR039C	0.352238	0.254217	0.541382	-0.248227	0.04312	0.0653126	0.664128	0.774055	0.613079	0.708314	0.0594225	0.126661
YHR039C-A	0.834443	0.00459867	0.0438433	-0.247015	0.0269349	0.0424115	0.0395808	0.0812506	0.0129452	0.0247095	0.000303685	0.00167331
YHR040W	0.09241	0.68644	0.895209	-0.403585	0.00979633	0.016524	0.325081	0.447706	0.00736679	0.0149415	0.0710123	0.145779
YHR041C	0.585052	0.0408596	0.185175	0.198437	0.250138	0.321092	0.0208055	0.0471924	0.666432	0.756862	0.266266	0.405004
YHR042W	0.0405804	0.89006	1	-0.748886	2.69801e-11	1.16053e-10	0.020172	0.0461354	0.374451	0.471325	0.00553469	0.0181434
YHR045W	0.254263	0.338728	0.632631	-0.215128	0.166114	0.222124	0.792284	0.880057	0.00855982	0.0170474	0.143553	0.253113
YHR046C	0.154943	0.524266	0.781035	0.576784	0.000544362	0.00112009	0.00907274	0.0232482	0.993755	1	0.147316	0.257822
YHR047C	-0.731851	0.010393	0.0765516	-0.701347	3.39513e-10	1.3281e-09	1.1364e-06	7.98496e-06	0.407952	0.50598	0.927661	0.995568
YHR048W	0.284157	0.201679	0.478454	0.353345	0.00192831	0.00366208	0.0035424	0.0104658	3.26562e-05	0.00010855	0.770948	0.879639
YHR049W	0.908556	0.000306123	0.00547198	0.677782	7.90301e-10	2.99227e-09	7.4004e-11	1.08979e-09	0.000931471	0.00231243	0.343999	0.490728
YHR049C-A	0.960373	7.40576e-05	0.0017351	0.738437	3.28244e-07	9.80427e-07	2.19602e-11	3.4737e-10	1.88792e-07	9.23975e-07	0.381997	0.530177
YHR050W	0.444426	0.0545144	0.222638	0.547837	7.49213e-07	2.15313e-06	1.18172e-05	6.67255e-05	0.0138143	0.0261661	0.669992	0.797334
YHR050W-A	0.420216	0.10577	0.333567	0.178846	0.216539	0.282407	0.0345247	0.0722853	0.000951061	0.0023561	0.410884	0.559697
YHR051W	0.186373	0.559565	0.808432	-0.23188	0.0292889	0.0458124	0.981181	1	0.00209664	0.00482357	0.195984	0.322751
YHR052W	0.891885	0.0101969	0.0756974	-0.209867	0.176443	0.234843	0.0760446	0.14041	4.40153e-10	3.29184e-09	0.00653095	0.0208939
YHR057C	0.24716	0.277446	0.567092	0.102244	0.44075	0.526303	0.122994	0.208149	0.610878	0.706059	0.54545	0.690111
YHR058C	0.546377	0.0530687	0.219415	-0.175649	0.200742	0.263626	0.200555	0.308153	0.000360664	0.000971765	0.0265409	0.0661472
YHR059W	-0.098117	0.706677	0.903098	-1.08673	2.19372e-08	7.32756e-08	0.000902743	0.00321256	1.16529e-07	5.85924e-07	0.00230295	0.00891518
YHR060W	0.669246	0.0820117	0.287868	-2.0566	7.04465e-41	1.55666e-39	0.0125492	0.0306862	8.99927e-06	3.33912e-05	1.08525e-08	2.82506e-07
YHR061C	0.465386	0.158306	0.418255	-1.00563	3.83271e-11	1.62742e-10	0.260793	0.378398	1.43162e-05	5.08098e-05	0.000250059	0.00142411
YHR062C	0.380229	0.118894	0.359017	-1.05243	5.65863e-08	1.81576e-07	0.063613	0.120622	0.0182484	0.0335069	5.30213e-06	5.60923e-05
YHR063C	0.496885	0.0619615	0.242139	-0.292453	0.0425667	0.0645634	0.401751	0.528738	3.31947e-17	6.45539e-16	0.0105136	0.0307452
YHR064C	0.273611	0.389104	0.674847	-0.896814	6.7582e-16	4.00461e-15	0.0835875	0.151212	0.0121527	0.0233723	0.000380617	0.00200849
YHR065C	0.545216	0.030499	0.155759	-1.00614	4.9696e-09	1.75678e-08	0.204716	0.312966	0.383349	0.480968	7.73519e-07	1.09033e-05
YHR067W	1.0103	0.000283041	0.00512343	0.405995	0.022081	0.035222	4.71916e-06	2.90802e-05	0.0170015	0.0315414	0.0585102	0.124917
YHR068W	0.420616	0.117688	0.356681	-0.718403	2.88592e-06	7.75407e-06	0.472895	0.597969	3.55458e-11	3.20202e-10	0.000411247	0.00214445
YHR069C	1.01376	6.07553e-06	0.000210165	0.403243	0.000484165	0.00100341	2.86474e-10	3.88946e-09	0.155899	0.223361	0.00735219	0.0230065
YHR070W	-0.0444229	0.844652	0.973929	-0.997315	3.95235e-10	1.53969e-09	0.000256264	0.00105596	0.032543	0.0563135	0.000317797	0.00172944
YHR072W	-0.121812	0.706162	0.902963	-0.888037	2.73588e-10	1.08045e-09	0.0059915	0.0163702	0.780435	0.859181	0.0292121	0.0712732
YHR073W	0.0637586	0.798407	0.951665	0.533812	1.41275e-06	3.94174e-06	0.0131325	0.0318884	3.47858e-05	0.000114887	0.0657187	0.137249
YHR074W	0.0919345	0.715459	0.908268	0.253406	0.0201433	0.0323026	0.133603	0.221956	0.000316333	0.000860384	0.530337	0.675904
YHR075C	0.231915	0.393986	0.678469	0.613804	5.31185e-07	1.54946e-06	0.00377796	0.0110482	0.0586498	0.0950239	0.208557	0.338565
YHR076W	0.123437	0.594886	0.835006	-0.262211	0.0494517	0.0740207	0.719695	0.822011	0.0102757	0.0201551	0.129481	0.234043
YHR077C	-0.0317641	0.901114	1	-0.249088	0.0165429	0.0269674	0.313955	0.435613	0.633721	0.726575	0.367081	0.515207
YHR078W	0.0752509	0.752495	0.926353	-0.271499	0.0277474	0.0435973	0.541001	0.664888	0.0133595	0.0254342	0.182967	0.306661
YHR079C	-0.285121	0.236362	0.51841	0.301586	0.00668208	0.0115936	0.845653	0.922682	4.06452e-07	1.87803e-06	0.0236882	0.0603338
YHR080C	-0.566499	0.0626315	0.243559	0.590804	3.98505e-06	1.05698e-05	0.868413	0.940976	0.0152517	0.0286002	0.000600499	0.00294538
YHR081W	0.25945	0.302796	0.593545	-0.121415	0.478157	0.564645	0.567045	0.690097	0.000816693	0.00204618	0.216045	0.346789
YHR082C	-0.394823	0.167445	0.432292	0.107452	0.366219	0.448373	0.370634	0.495778	4.82259e-06	1.86801e-05	0.0760488	0.153866
YHR083W	-0.28815	0.195763	0.470842	-0.501837	1.26267e-05	3.17928e-05	0.00114896	0.00392402	0.593162	0.689605	0.345944	0.492864
YHR084W	-0.0797972	0.732296	0.915647	-0.970898	6.6115e-18	4.54549e-17	4.84894e-05	0.000237843	0.0286375	0.0502125	0.000245844	0.00140737
YHR085W	0.44309	0.0671486	0.254387	0.718912	1.84755e-07	5.65127e-07	3.35684e-06	2.14035e-05	0.00162414	0.00383665	0.291816	0.434863
YHR086W	-0.0883334	0.701123	0.900819	0.552174	9.25021e-07	2.63091e-06	0.0401466	0.0822589	2.60621e-05	8.81895e-05	0.00800042	0.0245356
YHR089C	1.04081	0.00445837	0.0428146	-1.76048	6.66094e-50	2.05649e-48	0.152177	0.246194	0.249005	0.334095	4.10279e-11	2.07081e-09
YHR090C	-0.536577	0.0244543	0.134243	-0.278343	0.0177816	0.0288444	0.00222789	0.00702137	0.908149	0.964762	0.314424	0.459745
YHR091C	-0.270777	0.267086	0.555617	-0.893529	9.59968e-07	2.72211e-06	0.000351091	0.00140182	7.97538e-09	4.85573e-08	0.0407542	0.0936623
YHR093W	0.202666	0.696547	0.899191	-1.34796	4.24826e-06	1.12363e-05	0.124698	0.210332	0.396717	0.494375	0.0210647	0.054694
YHR094C	-1.19669	9.53002e-05	0.0021344	-0.527425	0.00042948	0.000898821	9.4093e-06	5.42409e-05	2.13607e-23	9.35344e-22	0.0777966	0.156779
YHR096C	-1.18527	8.31997e-06	0.000276231	0.0778193	0.541621	0.626926	0.000333569	0.00134076	4.42797e-13	5.23752e-12	1.6012e-05	0.000143652
YHR097C	-0.750973	0.0114225	0.0819417	0.87537	3.0713e-09	1.10584e-08	0.652874	0.765516	6.1128e-12	6.05965e-11	2.42003e-06	2.87275e-05
YHR098C	-0.486925	0.0577148	0.230824	-0.326188	0.00366981	0.00665197	0.00348231	0.0103066	0.549553	0.648055	0.555751	0.699929
YHR099W	-0.348713	0.178517	0.447844	-0.162239	0.150971	0.203773	0.0772876	0.142347	0.196668	0.272728	0.496748	0.64301
YHR101C	0.398861	0.104105	0.330841	1.24448	2.58244e-17	1.69294e-16	4.80334e-10	6.20307e-09	0.0105161	0.0205111	0.00146933	0.00616057
YHR102W	0.0656491	0.787529	0.945549	0.287037	0.0237301	0.0376977	0.148047	0.241104	0.411806	0.510281	0.405243	0.553838
YHR103W	-0.134503	0.571583	0.817123	0.786396	2.5547e-11	1.10176e-10	0.0079986	0.0208874	0.000326281	0.000885255	0.000311621	0.00170462
[truncated: 2,764 more rows]

## Sheet: TableS5b
Table S5b. KEEG pathways enriched in genes GxE overexpressed in WA>SA in parental strains
Pathway	# of genes	Fold Enrichment	FDR
Citrate cycle (TCA cycle)	17	3.62891	9.69513e-06
Peroxisome	19	3.12879	3.30051e-05
Biosynthesis of amino acids	37	2.03097	9.91518e-05
2-Oxocarboxylic acid metabolism	16	2.97474	0.000590893
Biosynthesis of antibiotics	54	1.59606	0.0014685
Carbon metabolism	32	1.90138	0.00206118
Glutathione metabolism	12	3.14376	0.0043211
Biosynthesis of secondary metabolites	66	1.45189	0.00450629
Metabolic pathways	118	1.21664	0.0281935

## Sheet: Table S5c
Table S5c. KEEG pathways enriched in genes GxE overexpressed in SA>WA in parental strains
Pathway	# of genes	Fold Enrichment	FDR
Ribosome	40	2.68836	1.57374e-10
Ribosome biogenesis in eukaryotes	34	2.14002	2.11665e-05
RNA transport	31	1.68391	0.0169745
Purine metabolism	31	1.57597	0.0446688
