# Supplementary material for: Genetic basis of mycotoxin susceptibility differences between budding yeast isolates
Source: Sci Rep. 2017 Aug 23;7:9173. doi: 10.1038/s41598-017-09471-z (PMC5569051; doi:10.1038/s41598-017-09471-z)
Supplement: Supplementary file 7 — Supplementary Dataset 6 [file 41598_2017_9471_MOESM7_ESM.xlsx]

## Sheet: Table S7
Table S6. Transcription factor motif enrichment in GxE genes between parental strains.
Motif ID	Gene Name	P	ROC
YMR037C_1380	MSN2	2.74117e-15	0.593462
YMR280C_33	CAT8	3.81769e-13	0.585889
YPL230W_509	USV1	3.59693e-10	0.574165
YBL005W_1387	PDR3	8.06357e-10	0.572664
YDR096W_562	GIS1	1.31046e-09	0.571747
YLL054C_526		1.74688e-09	0.571198
YKL062W_518	MSN4	4.20392e-09	0.569498
YAL051W_2060	OAF1	4.63791e-09	0.569305
YDR421W_1509	ARO80	2.21877e-08	0.566163
YGL162W_673	SUT1	2.31332e-08	0.566077
YHR178W_2068	STB5	3.98436e-08	0.564951
YMR182C_531	RGM1	4.15328e-08	0.564864
YLL054C_816		7.65701e-08	0.563573
YOL089C_799	HAL9	8.23396e-08	0.563418
YJR127C_575	RSF2	3.40294e-07	0.560316
YJL089W_2067	SIP4	4.22665e-07	0.559829
YER028C_501	MIG3	4.74341e-07	0.559568
YLR228C_849	ECM22	5.19268e-07	0.559363
YDR216W_576	ADR1	7.6906e-07	0.558464
YKL015W_2065	PUT3	1.75385e-06	0.556534
YBR066C_1383	NRG2	1.78317e-06	0.556495
YBL005W_2062	PDR3	2.03351e-06	0.556181
YMR168C_524	CEP3	3.3288e-06	0.554991
YHR178W_1405	STB5	4.27513e-06	0.554377
YGL209W_523	MIG2	4.85809e-06	0.554061
YHR006W_800	STP2	5.75077e-06	0.553642
YBR150C_552	TBS1	7.13015e-06	0.553103
YDR421W_877	ARO80	7.92772e-06	0.552835
YLR278C_589		1.20502e-05	0.551765
YGL035C_555	MIG1	1.38723e-05	0.551401
YLR098C_844	CHA4	1.50759e-05	0.551184
YNR063W_804		1.66003e-05	0.550933
YER184C_512		2.18765e-05	0.550206
YLR451W_781	LEU3	2.51367e-05	0.549836
YGR067C_548		2.97521e-05	0.549384
YIL130W_807	ASG1	4.8009e-05	0.54808
YPL133C_822	RDS2	5.82968e-05	0.547542
YGL013C_485	PDR1	6.08364e-05	0.547423
YML099C_1506	ARG81	8.7589e-05	0.546395
YPL248C_1510	GAL4	9.92434e-05	0.546038
YMR053C_710	STB2	0.000100259	0.453992
YDR310C_478	SUM1	0.000106599	0.454168
YDL170W_651	UGA3	0.000123288	0.545412
YCR106W_506	RDS1	0.000189328	0.54415
YHR206W_380	SKN7	0.000200215	0.543983
YBR049C_907	REB1	0.000286436	0.457099
YBR240C_1449	THI2	0.000299667	0.542763
YBL103C_1446	RTG3	0.000312188	0.542638
YPL202C_389	AFT2	0.000446595	0.541525
YER130C_534	COM2	0.000463355	0.541409
YER169W_547	RPH1	0.000466076	0.54139
YOR380W_843	RDR1	0.000503638	0.541146
YDL106C_505	PHO2	0.000516214	0.458933
YDR043C_598	NRG1	0.000647799	0.540341
YJL127C_1880	SPT10	0.000663124	0.459735
YIL130W_529	ASG1	0.000743375	0.539895
YHR056C_857	RSC30	0.000752478	0.539855
YPR008W_1425	HAA1	0.000907271	0.539176
YJL103C_856	GSM1	0.000944834	0.539107
YNL027W_516	CRZ1	0.00132034	0.537984
YJL089W_573	SIP4	0.00132624	0.537969
YOR028C_1349	CIN5	0.0014396	0.462311
YDL170W_486	UGA3	0.00220349	0.536208
YDR207C_511	UME6	0.00242396	0.535869
YEL009C_1363	GCN4	0.00289619	0.535229
YBR033W_517	EDS1	0.00307424	0.535012
YMR019W_483	STB4	0.00384067	0.53418
YDR451C_716	YHP1	0.00444945	0.466358
YKL038W_803	RGT1	0.00496117	0.53323
YGR249W_809	MGA1	0.00581703	0.467381
YML113W_1416	DAT1	0.00553946	0.532546
YOR162C_519	YRR1	0.00637825	0.532262
YMR075W_1066	RCO1	0.00683713	0.46801
YGL071W_658	AFT1	0.00760441	0.531569
YBR239C_564	ERT1	0.00827891	0.53123
YHL027W_600	RIM101	0.00954597	0.530655
YBR267W_489	REI1	0.00967562	0.5306
YMR072W_541	ABF2	0.00992534	0.530496
YML081W_848		0.0102322	0.530372
YML076C_325	WAR1	0.00232897	0.529919
YDR463W_660	STP1	0.0115686	0.529865
YKL222C_806		0.0117816	0.529789
YLR266C_528	PDR8	0.0119593	0.529719
YGL035C_654	MIG1	0.0146136	0.528881
YOR344C_397	TYE7	0.0172675	0.471839
YLR403W_797	SFP1	0.0175037	0.471898
YBL103C_1445	RTG3	0.0202804	0.527453
YKR099W_402	BAS1	0.0217744	0.527136
YDL002C_502	NHP10	0.0251299	0.526483
YOL028C_1737	YAP7	0.0252124	0.526472
YFL031W_94	HAC1	0.0253419	0.526448
YPR196W_861		0.0264506	0.526252
YHR206W_583	SKN7	0.027363	0.526095
YDR303C_580	RSC3	0.0292226	0.52579
YKL043W_393	PHD1	0.0307355	0.525553
YOL116W_1378	MSN1	0.0307745	0.474453
YDR043C_904	NRG1	0.0355953	0.524856
YOR172W_813	YRM1	0.0376498	0.524585
YGL166W_48.1	CUP2	0.0345135	0.524384
YBL054W_852	TOD6	0.0425183	0.476009
YHR084W_400	STE12	0.0438046	0.476156
YGL166W_48.3	CUP2	0.0391505	0.523786
YMR021C_1540	MAC1	0.0445389	0.523761
YGL166W_48.2	CUP2	0.0425634	0.523388
YER088C_812	DOT6	0.0489778	0.476714
YLR266C_244	PDR8	0.0396216	0.523113
YPR065W_1396	ROX1	0.0551009	0.477314
YDR310C_383	SUM1	0.0588549	0.477655
YOR380W_756	RDR1	0.0625887	0.52201
YDR520C_553	URC2	0.0654493	0.521788
YPL075W_2071	GCR1	0.0658907	0.521753
YCR039C_1364	MATALPHA2	0.0681319	0.478425
YKL020C_670	SPT23	0.0712427	0.478664
YCR065W_570	HCM1	0.0731251	0.478804
YLR256W_376	HAP1	0.0768045	0.520929
YKL112W_791	ABF1	0.0772413	0.479102
YPR199C_603	ARR1	0.0779413	0.479151
YBR182C_864	SMP1	0.0825176	0.479464
YLR014C_2064	PPR1	0.0873728	0.520218
YER161C_1114	SPT2	0.0909297	0.480005
YOR113W_499	AZF1	0.0953728	0.519725
YIL101C_2039	XBP1	0.0978943	0.519576
YPL089C_419	RLM1	0.100163	0.519445
YML065W_1549	ORC1	0.105441	0.519149
YLR176C_496	RFX1	0.106852	0.480928
YJL110C_593	GZF3	0.107041	0.519062
YNL068C_830	FKH2	0.110125	0.481104
YDR423C_1345	CAD1	0.110942	0.518853
YGL192W_1000	IME4	0.116478	0.518566
YGL073W_476	HSF1	0.116932	0.518543
YER051W_662	JHD1	0.13372	0.482263
YMR042W_1483	ARG80	0.135325	0.517664
YER111C_584	SWI4	0.139513	0.482524
YPR015C_871		0.150936	0.483013
YOL067C_1494	RTG1	0.152005	0.516943
YGL131C_612	SNT2	0.155263	0.483191
YFL021W_962	GAT1	0.167471	0.483673
YPR009W_869	SUT2	0.175769	0.516013
YIR018W_777	YAP5	0.179181	0.484112
YER069W_1426	ARG5,6	0.180256	0.515843
YGL181W_694	GTS1	0.185685	0.515653
YDR213W_544	UPC2	0.193397	0.484617
YJR060W_1347	CBF1	0.197152	0.484746
YOL067C_1493	RTG1	0.205117	0.514987
YPR086W_1327	SUA7	0.220922	0.514478
YGR044C_273	RME1	0.22891	0.4858
YBR089C.A_792	NHP6B	0.230981	0.485832
YOL028C_1414	YAP7	0.236566	0.513999
MATALPHA1.MCM1.dimer_1442	alpha1-MCM1-dimer	0.240021	0.513895
YDR259C_599	YAP6	0.242601	0.513821
YPR022C_588		0.245868	0.513715
YOR230W_1148	WTM1	0.248246	0.486344
TBP.TFIIA_1328		0.260629	0.486695
YKL043W_554	PHD1	0.260873	0.513298
YDR169C_810	STB3	0.263058	0.486763
YGL073W_411	HSF1	0.263651	0.513221
YDR253C_1375	MET32	0.270918	0.513022
TBP.TFIIA.TFIIB_1330		0.280654	0.48724
YER148W_798	SPT15	0.295223	0.51238
YDR146C_569	SWI5	0.299402	0.487727
YER068W_556	MOT2	0.31245	0.511947
YDL056W_500	MBP1	0.317689	0.488182
YDL020C_1700	RPN4	0.32028	0.488245
YML007W_1408	YAP1	0.330934	0.511499
YLR176C_1478	RFX1	0.338975	0.51131
YPL021W_578	ECM23	0.355468	0.489071
YLR131C_1332	ACE2	0.363463	0.489251
YFL044C_1166	OTU1	0.376024	0.51047
YKL185W_28	ASH1	0.384155	0.489708
YMR164C_204	MSS11	0.179427	0.510206
YER109C_67	FLO8	0.179427	0.510206
YJR147W_992	HMS2	0.392904	0.489902
YML007W_883	YAP1	0.39381	0.510086
YDR081C_1050	PDC2	0.40229	0.509906
YCR040W_1418	MATALPHA1	0.401836	0.509902
YMR016C_404	SOK2	0.428759	0.509359
YOR337W_817	TEA1	0.439616	0.509141
YPL139C_1143	UME1	0.441432	0.490895
YIL131C_2002	FKH1	0.446044	0.490987
YDR026C_696		0.456581	0.491194
YIL036W_585	CST6	0.458579	0.508767
YER040W_539	GLN3	0.485695	0.491754
YOR028C_409	CIN5	0.489187	0.50818
YDR423C_620	CAD1	0.505729	0.492129
YPR052C_879	NHP6A	0.506559	0.492144
YJL056C_469	ZAP1	0.485442	0.492207
YML027W_498	YOX1	0.52844	0.492544
YPL133C_757	RDS2	0.52272	0.492552
YKR034W_1355	DAL80	0.55013	0.492932
YOR032C_1498	HMS1	0.583137	0.506491
YNL314W_690	DAL82	0.583174	0.493509
YPR013C_859	CMR3	0.601629	0.493825
YPL128C_770	TBF1	0.608499	0.506058
YDR034C_865	LYS14	0.625045	0.50578
YIR013C_565	GAT4	0.635317	0.494391
YIL056W_1325	VHR1	0.647057	0.505375
YPL177C_480	CUP9	0.650376	0.494639
YFL031W_1788	HAC1	0.651519	0.494658
YHL009C_672	YAP3	0.652077	0.494667
YCL058C_1417	FYV5	0.661416	0.505167
YGL073W_615	HSF1	0.691486	0.495306
YMR043W_831	MCM1	0.695332	0.495368
YPR186C_1321	PZF1	0.686991	0.504606
YDR477W_1110	SNF1	0.697651	0.504595
YCR018C_530	SRD1	0.700654	0.504547
YFR034C_1390	PHO4	0.707746	0.504434
YIR023W_53	DAL81	0.710095	0.49562
YOL116W_1376	MSN1	0.722587	0.504199
YNL167C_1401	SKO1	0.742611	0.503884
YMR070W_597	MOT3	0.744519	0.503854
YCR096C_558	HMRA2	0.749735	0.503773
YPL038W_1370	MET31	0.75117	0.496249
YKL109W_695	HAP4	0.772723	0.503416
MAL63_136		0.773205	0.496591
YBR083W_815	TEC1	0.780224	0.4967
YDR123C_713	INO2	0.800826	0.497016
YOR140W_839	SFL1	0.811739	0.502817
YLR013W_542	GAT3	0.82412	0.502629
YDR034C_133	LYS14	0.827264	0.497419
YDL048C_559	STP4	0.83283	0.502497
YDR421W_725	ARO80	0.836585	0.502408
YHR124W_1464	NDT80	0.842886	0.502344
YBL103C_870	RTG3	0.84623	0.502294
YNL139C_786	THO2	0.848686	0.502257
YPR104C_808	FHL1	0.866801	0.501984
YPR054W_1875	SMK1	0.879737	0.50179
YNL216W_254	RAP1	0.882297	0.498249
YGL073W_1461	HSF1	0.890511	0.498372
MATA1.MATALPHA2.dimer_1436	a1-alpha2-dimer	0.896384	0.498459
TBP.TFIIB_1329		0.916994	0.501233
YOR140W_605	SFL1	0.934965	0.500965
YDR266C_1161		0.939552	0.500897
YGL096W_494	TOS8	0.94687	0.499212
YCL055W_127	KAR4	0.979248	0.500308
YGL254W_69	FZF1	0.978908	0.500292
YHL009C_1411	YAP3	0.983965	0.499762
YLR375W_568	STP3	0.989717	0.500153
