# Supplementary material for: Genetic basis of mycotoxin susceptibility differences between budding yeast isolates
Source: Sci Rep. 2017 Aug 23;7:9173. doi: 10.1038/s41598-017-09471-z (PMC5569051; doi:10.1038/s41598-017-09471-z)
Supplement: Supplementary file 8 — Supplementary Dataset 7 [file 41598_2017_9471_MOESM8_ESM.xlsx]

## Sheet: Table S7a
Table S7a. ASE in F1 Hybrids
Gene	Start	End	# Reads								ASE	p-value	FDR	# Reads								ASE	p-value	FDR
			WA	SA	WA	SA	WA	SA	WA	SA	ratio (log)			WA	SA	WA	SA	WA	SA	WA	SA	ratio (log)
YAL061W	33448	34701	17	903	14	1627	22	1206	53	3736	-6.13936	1.10398e-121	2.63536e-119	22	3543	13	3360	14	2219	49	9122	-7.54042	1.61693e-115	1.00876e-112
YAL060W	35155	36303	18	4102	39	4076	29	4285	86	12463	-7.1791	4.83588e-263	4.04038e-260	26	5473	30	5921	51	4541	107	15935	-7.21844	1.17629e-111	6.52318e-109
YAL054C	42881	45022	26	173	50	279	32	171	108	623	-2.5282	3.9768e-22	3.6918e-20	13	142	17	132	18	141	48	415	-3.11201	3.95866e-31	6.37344e-29
YAL043C	58695	61052	42	2550	53	3299	36	3276	131	9125	-6.12219	1.27861e-215	5.34141e-213	46	3347	34	2632	49	2799	129	8778	-6.08845	2.3891e-126	1.98733e-123
YAL038W	71786	73288	8	10629	9	12581	15	15059	32	38269	-10.2239	0	0	6	6925	7	5355	4	6411	17	18691	-10.1026	3.11252e-193	1.55346e-189
YAL035W	76427	79435	11	9437	10	9099	15	10069	36	28605	-9.63405	0	0	9	12077	19	8006	15	11446	43	31529	-9.51813	2.50695e-162	4.17074e-159
YAL026C-A	95386	95823	6	162	2	122	12	149	20	433	-4.4363	1.57209e-39	1.97022e-37	7	83	4	85	3	76	14	244	-4.12338	1.48053e-26	2.05259e-24
YAL017W	120225	124295	6	1483	3	2240	2	1868	11	5591	-8.98946	3.02295e-212	1.1657e-209	10	1295	11	1328	1	1150	22	3773	-7.42206	1.52288e-96	7.60068e-94
YAL012W	130799	131983	16	6358	4	7141	5	7297	25	20796	-9.70016	0	0	14	3401	12	3318	9	3266	35	9985	-8.15626	4.12366e-166	1.02906e-162
YAR014C	166742	168871	11	154	18	245	6	959	35	1358	-5.27798	7.56588e-19	6.32129e-17	9	116	9	111	2	588	20	815	-5.34873	1.06696e-15	9.02576e-14
YBL107C	9961	10551	95	63	97	72	84	56	276	191	0.531096	0.0149807	0.115892	16	17	29	19	25	18	70	54	0.374396	0.33614	0.739389
YBL106C	10847	13879	200	215	241	291	175	209	616	715	-0.215013	0.243454	0.609264	164	167	168	138	105	155	437	460	-0.0740006	0.720519	0.935929
YBL105C	14241	17696	78	77	105	95	97	80	280	252	0.152003	0.467289	0.815264	55	48	41	62	58	44	154	154	0	0.945005	0.986804
YBL104C	18177	21293	57	57	74	80	54	72	185	209	-0.175978	0.467399	0.815264	27	22	25	19	22	22	74	63	0.232173	0.509945	0.854271
YBL103C	22076	23536	115	108	146	152	122	111	383	371	0.0459252	0.828303	0.960066	51	63	85	89	62	58	198	210	-0.0848889	0.749565	0.944002
YBL102W	24098	24745	78	80	73	83	58	53	209	216	-0.0475284	0.841183	0.964954	27	28	26	16	28	25	81	69	0.231326	0.496145	0.845717
YBL101C	24946	28299	273	287	394	423	331	327	998	1037	-0.0553042	0.719331	0.927471	214	263	184	217	162	248	560	728	-0.378512	0.0604239	0.33583
YBL098W	39145	40527	220	378	177	384	188	418	585	1180	-1.01228	1.50612e-10	7.33028e-09	133	263	148	261	113	248	394	772	-0.970405	6.69793e-06	0.00021993
YBL097W	40831	43095	52	60	76	73	69	92	197	225	-0.191729	0.412329	0.77445	63	67	83	50	65	69	211	186	0.18194	0.46655	0.826313
YBL096C	43174	43482	3	3	9	4	8	7	20	14	0.514573	0.417303	0.77735	15	6	7	15	13	15	35	36	-0.040642	0.882685	0.970112
YBL095W	43277	44089	71	73	96	82	94	57	261	212	0.299986	0.198989	0.549558	123	103	117	83	130	89	370	275	0.428094	0.0247254	0.193726
YBL091C-A	46565	47180	34	21	39	21	25	18	98	60	0.707819	0.0501491	0.260786	16	10	15	29	17	23	48	62	-0.369234	0.374729	0.770923
YBL091C	47363	48628	125	148	186	170	182	178	493	496	-0.00875247	0.915602	0.985046	174	166	120	116	149	146	443	428	0.0496959	0.847262	0.964114
YBL090W	48825	49358	76	73	70	67	79	82	225	222	0.0193653	0.943625	0.989622	17	24	8	19	21	18	46	61	-0.407175	0.301145	0.708671
YBL089W	49574	50953	85	73	69	85	78	43	232	201	0.206929	0.468892	0.816943	37	21	31	21	34	40	102	82	0.314873	0.393412	0.778211
YBL088C	51019	59382	70	64	87	72	87	68	244	204	0.258312	0.234414	0.596919	73	74	53	55	70	54	196	183	0.09901	0.713547	0.93586
YBL087C	59822	60739	72	38	68	33	73	46	213	117	0.864345	0.000630354	0.00966351	68	26	43	26	52	18	163	70	1.21945	0.000157216	0.00359939
YBL086C	61202	62602	201	229	277	257	264	316	742	802	-0.112183	0.458898	0.812297	390	456	374	394	321	363	1085	1213	-0.160885	0.412125	0.790139
YBL085W	63876	66818	220	240	329	303	236	281	785	824	-0.0699517	0.655566	0.90382	224	232	208	208	225	191	657	631	0.0582534	0.808076	0.957923
YBL084C	67169	69445	92	95	148	164	137	154	377	413	-0.131577	0.529604	0.845781	61	82	72	78	59	95	192	255	-0.409391	0.0774387	0.385341
YBL082C	69751	71127	66	97	81	84	75	102	222	283	-0.350242	0.0772932	0.340185	53	61	42	63	38	47	133	171	-0.36257	0.167118	0.556962
YBL081W	71866	72972	111	103	162	87	172	95	445	285	0.642843	0.00150999	0.0190669	81	44	84	51	117	63	282	158	0.835771	0.00209457	0.0309477
YBL080C	73070	74695	128	143	135	145	122	140	385	428	-0.152752	0.355902	0.733562	72	76	62	85	47	51	181	212	-0.228075	0.364514	0.760962
YBL079W	75259	79767	605	605	805	815	727	712	2137	2132	0.00337947	0.99038	0.997832	346	312	314	340	319	362	979	1014	-0.0506769	0.743365	0.942855
YBL078C	80378	80731	418	430	465	426	466	554	1349	1410	-0.0638048	0.645351	0.899401	245	265	337	369	277	236	859	870	-0.0183573	0.907272	0.976957
YBL076C	81043	84261	773	655	670	619	725	607	2168	1881	0.204865	0.177996	0.520593	363	333	309	239	412	333	1084	905	0.260375	0.237118	0.645923
YBL075C	84499	86448	111	157	116	188	123	206	350	551	-0.654697	9.07381e-05	0.0017838	175	403	210	470	167	359	552	1232	-1.15826	2.95237e-07	1.20781e-05
YBL071W-A	89978	90226	34	25	30	33	55	48	119	106	0.166897	0.631293	0.894163	42	60	29	66	42	77	113	203	-0.845157	0.00217391	0.0317237
YBL071C	90223	90531	99	66	80	51	101	71	280	188	0.574694	0.0118206	0.0977833	113	82	108	92	121	97	342	271	0.335703	0.106152	0.45061
YBL070C	90605	90925	6	11	14	17	16	19	36	47	-0.384664	0.394472	0.76125	26	15	25	14	22	14	73	43	0.76356	0.0366735	0.249635
YBL069W	90741	92030	36	34	28	26	52	36	116	96	0.273018	0.436082	0.788913	67	51	59	38	68	56	194	145	0.420004	0.110809	0.457065
YBL068W	92414	93394	73	100	80	135	80	124	233	359	-0.623654	0.000664593	0.010035	66	92	53	82	65	80	184	254	-0.465123	0.0325545	0.231123
YBL067C	93639	95882	216	226	238	281	209	213	663	720	-0.118988	0.458899	0.812297	155	236	176	229	210	225	541	690	-0.350968	0.108924	0.454656
YBL066C	96669	100115	217	260	280	358	273	345	770	963	-0.322677	0.0331396	0.199434	302	447	254	313	326	461	882	1221	-0.469213	0.0294718	0.216953
YBL064C	100371	101156	2481	1958	2459	1811	1910	1402	6850	5171	0.405661	0.0308247	0.190771	2105	1445	2049	1477	1663	1170	5817	4092	0.507469	0.014634	0.135006
YBL063W	101886	105221	81	110	86	137	91	111	258	358	-0.472589	0.0114073	0.0951498	75	77	55	88	85	91	215	256	-0.251807	0.2644	0.674063
YBL061C	105316	107406	193	190	209	201	197	165	599	556	0.107471	0.537715	0.852855	127	94	89	93	112	73	328	260	0.335184	0.126088	0.490391
YBL060W	107932	109995	119	124	151	163	150	154	420	441	-0.0703893	0.65799	0.90382	111	110	82	88	102	105	295	303	-0.0386028	0.79864	0.95389
YBL059C-A	110125	110539	41	54	35	52	67	61	143	167	-0.223833	0.410875	0.773042	20	20	12	24	18	23	50	67	-0.422233	0.231526	0.639815
YBL058W	111437	112708	823	717	897	920	842	722	2562	2359	0.119095	0.426395	0.784122	622	584	550	459	528	500	1700	1543	0.139797	0.50824	0.853724
YBL057C	112801	113427	26	23	29	26	26	19	81	68	0.252387	0.482069	0.819185	20	10	12	6	19	12	51	28	0.86507	0.0505585	0.302926
YBL056W	113762	115168	279	292	195	244	264	260	738	796	-0.109148	0.536013	0.851674	169	179	117	138	134	144	420	461	-0.134377	0.477149	0.831149
YBL055C	115573	116829	401	303	488	353	344	340	1233	996	0.307955	0.0583568	0.28936	307	215	320	256	251	220	878	691	0.345535	0.129924	0.496898
YBL054W	117589	119166	128	143	153	167	135	182	416	492	-0.242075	0.144194	0.476199	101	93	92	81	99	100	292	274	0.0917925	0.679361	0.922977
YBL053W	119335	119709	19	12	6	10	14	13	39	35	0.156119	0.748819	0.936385	13	11	7	6	13	13	33	30	0.137504	0.786539	0.952855
YBL052C	119379	121874	104	78	86	79	111	95	301	252	0.25634	0.203779	0.553984	54	43	61	50	52	40	167	133	0.328422	0.241744	0.649727
YBL051C	122753	124759	322	373	539	554	478	559	1339	1486	-0.150278	0.390769	0.758117	340	363	330	387	304	380	974	1130	-0.214329	0.260215	0.670487
YBL050W	125125	126119	223	222	195	222	243	199	661	643	0.0398315	0.843882	0.966117	115	79	77	56	82	48	274	183	0.582332	0.0230208	0.18413
YBL049W	126828	127244	49	12	186	6	54	8	289	26	3.47449	1.19227e-10	5.91766e-09	34	10	36	14	124	5	194	29	2.74193	1.07077e-06	4.01821e-05
YBL047C	127895	132040	935	950	1288	1380	1159	1141	3382	3471	-0.0374747	0.785432	0.94858	878	933	757	791	778	778	2413	2502	-0.0522539	0.740086	0.942416
YBL046W	132424	133749	331	260	319	292	265	210	915	762	0.263981	0.143719	0.476116	177	210	242	224	216	209	635	643	-0.0180621	0.920047	0.979311
YBL045C	134143	135516	132	151	150	178	157	205	439	534	-0.282619	0.0865267	0.36308	202	241	181	243	161	202	544	686	-0.334602	0.106094	0.45061
YBL044W	135998	136366	5	8	10	7	5	8	20	23	-0.201634	0.705157	0.920963	10	5	5	5	10	9	25	19	0.395929	0.477286	0.831149
YBL043W	136688	137461	83	44	147	74	92	32	322	150	1.1021	0.000323128	0.00547244	84	32	125	56	135	50	344	138	1.31774	1.11958e-05	0.00034924
YBL042C	138341	140260	126	117	124	100	145	133	395	350	0.174498	0.355309	0.733291	110	83	73	65	117	105	300	253	0.245825	0.339229	0.741913
YBL040C	142112	142868	341	279	262	267	408	318	1011	864	0.22668	0.199291	0.549558	224	189	228	168	246	211	698	568	0.297336	0.167638	0.55816
YBL039C	143989	145728	267	284	223	266	268	346	758	896	-0.241301	0.131107	0.458005	93	68	79	80	142	140	314	288	0.124696	0.71713	0.935929
YBL038W	146187	146885	274	308	253	257	296	307	823	872	-0.0834357	0.559691	0.864898	118	131	120	112	112	119	350	362	-0.0486348	0.765648	0.948697
YBL037W	147209	150286	142	144	226	173	193	164	561	481	0.221964	0.228043	0.58647	142	138	94	99	148	121	384	358	0.101147	0.668671	0.920015
YBL036C	150447	151220	263	230	239	204	265	211	767	645	0.249927	0.132094	0.459532	100	81	87	86	118	112	305	279	0.128544	0.604264	0.889116
YBL035C	151493	153610	61	47	34	56	58	54	153	157	-0.0372329	0.904678	0.984027	54	61	37	22	43	42	134	125	0.100305	0.767509	0.949117
YBL034C	153848	158389	217	173	262	251	214	222	693	646	0.101321	0.546181	0.856698	212	195	176	164	187	135	575	494	0.219051	0.294155	0.703801
YBL033C	158656	159693	331	390	395	449	391	450	1117	1289	-0.206623	0.124487	0.447349	523	549	448	510	508	571	1479	1630	-0.14025	0.439719	0.809297
YBL032W	160184	161329	258	142	361	204	388	189	1007	535	0.912453	1.12086e-07	3.87509e-06	510	278	408	234	518	267	1436	779	0.882361	2.01412e-05	0.000581067
YBL031W	161699	162715	40	28	49	35	41	38	130	101	0.364156	0.21283	0.568777	83	56	50	51	53	63	186	170	0.129768	0.680517	0.922977
YBL030C	163041	163997	253	285	244	232	278	278	775	795	-0.0367586	0.773288	0.944985	184	200	167	201	214	216	565	617	-0.12702	0.499692	0.848287
YBL029W	166134	167264	74	81	88	71	89	67	251	219	0.196756	0.381941	0.753017	117	69	100	63	122	86	339	218	0.636957	0.00333835	0.0451537
YBL028C	167518	167838	132	140	71	66	124	130	327	336	-0.0391706	0.878353	0.97661	101	108	96	71	107	116	304	295	0.0433564	0.8563	0.965677
YBL026W	170623	171038	102	126	98	129	122	125	322	380	-0.238939	0.165086	0.506914	69	67	66	74	104	91	239	232	0.0428858	0.907818	0.977123
YBL025W	171481	171918	39	30	26	19	21	18	86	67	0.360176	0.385267	0.755214	31	25	22	8	13	14	66	47	0.489805	0.283725	0.690431
YBL024W	172534	174588	188	302	224	310	221	390	633	1002	-0.662605	8.88826e-06	0.00022595	153	270	130	244	190	270	473	784	-0.729013	0.000885679	0.0154022
YBL023C	174920	177526	84	56	98	107	100	84	282	247	0.191184	0.391081	0.758117	66	48	48	35	55	43	169	126	0.4236	0.121721	0.480025
YBL022C	177874	181275	430	410	554	551	523	546	1507	1507	0	0.983435	0.997832	161	165	137	109	151	177	449	451	-0.00641199	0.953628	0.989718
YBL021C	181660	182094	38	24	28	21	31	21	97	66	0.555519	0.111844	0.420927	10	11	13	7	7	8	30	26	0.206451	0.673146	0.922289
YBL020W	182401	184125	129	116	97	115	101	122	327	353	-0.110378	0.582687	0.874669	75	80	49	63	61	86	185	229	-0.307822	0.172952	0.564555
YBL019W	184353	185915	22	34	29	26	37	28	88	88	0	0.959083	0.991481	9	8	6	7	7	11	22	26	-0.241008	0.609551	0.890594
YBL017C	186844	191583	294	273	401	310	351	351	1046	934	0.163388	0.291136	0.671017	200	148	157	115	173	107	530	370	0.518467	0.0126039	0.122148
YBL015W	194122	195702	52	63	96	79	84	89	232	231	0.00623195	0.991207	0.997832	107	94	108	91	90	73	305	258	0.241438	0.27105	0.679806
YBL014C	199064	201748	160	179	170	196	179	197	509	572	-0.168349	0.253111	0.622717	182	173	165	172	193	190	540	535	0.0134205	0.995785	0.997716
YBL013W	202056	203261	13	18	24	26	23	33	60	77	-0.359896	0.33832	0.718479	16	26	17	27	15	15	48	68	-0.5025	0.185308	0.584336
YBL011W	203538	205817	334	395	364	469	352	448	1050	1312	-0.321378	0.0189233	0.136887	453	565	442	522	428	506	1323	1593	-0.267933	0.15777	0.545689
YBL010C	206107	206949	14	11	10	9	9	10	33	30	0.137504	0.780518	0.946759	7	6	5	10	12	4	24	20	0.263034	0.657702	0.916036
YBL009W	207194	209224	131	142	158	140	152	124	441	406	0.119299	0.5268	0.843452	86	129	77	106	69	73	232	308	-0.408806	0.0803249	0.392103
YBL008W	209653	212175	35	39	58	42	64	60	157	141	0.155069	0.617383	0.888777	21	17	15	21	17	18	53	56	-0.0794345	0.795546	0.953089
YBL007C	212632	216366	824	667	1182	1054	956	835	2962	2556	0.212684	0.217395	0.572375	715	515	621	549	595	482	1931	1546	0.320808	0.139519	0.513965
YBL006C	216587	217129	116	61	129	67	100	60	345	188	0.875864	2.66117e-05	0.00060364	77	46	85	52	61	63	223	161	0.469983	0.0793523	0.38981
YBL005W	217470	220400	133	115	152	162	156	136	441	413	0.0946369	0.598378	0.879162	97	117	136	129	106	102	339	348	-0.037802	0.846886	0.964114
YBL004W	227636	235117	241	326	281	293	286	332	808	951	-0.23509	0.0931334	0.377123	91	132	79	98	85	166	255	396	-0.635003	0.00310569	0.0424782
YBL002W	236492	236887	256	222	203	216	299	276	758	714	0.0862738	0.630074	0.893512	162	157	95	105	168	152	425	414	0.0378321	0.912545	0.978432
YBL001C	237153	237467	67	61	73	38	75	47	215	146	0.558368	0.036873	0.213857	26	16	40	20	26	21	92	57	0.690672	0.0610834	0.337243
YBR001C	238941	241283	103	227	162	316	137	254	402	797	-0.987384	5.17656e-08	1.89417e-06	127	245	220	322	125	212	472	779	-0.722836	0.0125446	0.121809
YBR002C	241708	242568	58	54	44	55	52	56	154	165	-0.0995357	0.690801	0.918034	65	71	64	66	37	55	166	192	-0.209923	0.429347	0.801332
YBR003W	242809	244230	166	155	220	148	204	171	590	474	0.315828	0.0576844	0.287162	242	179	167	167	148	133	557	479	0.217652	0.370533	0.768317
YBR004C	244366	245667	207	160	185	145	223	211	615	516	0.253215	0.154573	0.490761	73	71	80	42	88	69	241	182	0.405095	0.112346	0.460152
YBR005W	245906	246547	79	107	106	127	78	132	263	366	-0.476781	0.0138998	0.109391	88	89	67	85	93	84	248	258	-0.0570309	0.747133	0.943796
YBR006W	247010	248503	310	217	320	238	286	197	916	652	0.490476	0.00185971	0.0221496	123	109	140	96	131	103	394	308	0.355265	0.071682	0.3707
YBR007C	248806	251016	59	65	73	89	61	83	193	237	-0.296286	0.179308	0.522902	57	57	47	67	70	74	174	198	-0.186413	0.439859	0.809297
YBR008C	252563	254209	25	13	28	25	28	40	81	78	0.0544478	0.870072	0.974022	40	22	30	22	27	28	97	72	0.429988	0.200996	0.603664
YBR011C	257112	257975	909	976	1053	1062	1104	1130	3066	3168	-0.0472146	0.681906	0.916247	1112	880	929	793	922	754	2963	2427	0.287885	0.145664	0.525754
YBR012C	259147	259566	138	94	99	70	119	71	356	235	0.599216	0.00842779	0.0747761	57	30	51	22	35	18	143	70	1.03059	0.00219288	0.0317237
YBR013C	265492	265881	137	121	123	106	170	111	430	338	0.347313	0.0739872	0.332346	59	30	41	37	62	33	162	100	0.695994	0.0232243	0.184869
YBR014C	266725	267336	142	131	97	134	140	151	379	416	-0.134386	0.495184	0.828433	50	46	82	84	62	80	194	210	-0.114333	0.680211	0.922977
YBR015C	267710	269503	554	501	686	666	679	595	1919	1762	0.123141	0.407704	0.77285	498	459	458	398	429	428	1385	1285	0.108118	0.611596	0.891495
YBR016W	270247	270633	122	116	171	139	108	132	401	387	0.0512687	0.807753	0.951405	112	107	127	78	109	96	348	281	0.308517	0.124305	0.486594
YBR017C	270947	273703	46	50	51	70	59	48	156	168	-0.106915	0.659537	0.904108	33	31	28	22	32	30	93	83	0.164119	0.611891	0.891495
YBR019C	276253	278352	12	15	15	18	20	9	47	42	0.162271	0.741484	0.933606	27	15	22	15	26	12	75	42	0.836501	0.0226415	0.182063
YBR020W	279021	280607	16	22	32	14	22	36	70	72	-0.040642	0.908087	0.984027	34	23	43	31	40	36	117	90	0.378512	0.26363	0.674063
YBR021W	281443	283344	79	50	82	70	74	61	235	181	0.376671	0.101667	0.397859	72	41	68	62	59	73	199	176	0.177193	0.575248	0.877542
YBR022W	283738	284271	14	14	14	37	23	16	51	67	-0.393664	0.385276	0.755214	14	10	6	17	18	3	38	30	0.341037	0.580233	0.880127
YBR023C	284428	287925	148	128	195	200	163	164	506	492	0.0404791	0.830212	0.960724	68	61	46	68	70	80	184	209	-0.183797	0.418064	0.793475
YBR024W	289445	290350	157	137	119	143	154	183	430	463	-0.106676	0.58189	0.874669	51	54	50	37	34	49	135	140	-0.0524674	0.841937	0.963241
YBR025C	290681	291865	278	250	231	249	250	206	759	705	0.106477	0.550049	0.859537	227	223	183	203	242	256	652	682	-0.0648998	0.714907	0.935929
YBR026C	292877	294019	242	280	217	287	202	315	661	882	-0.416128	0.00797975	0.0722067	95	124	85	123	54	73	234	320	-0.451563	0.0821782	0.395653
YBR028C	294425	296002	29	43	45	34	40	39	114	116	-0.025091	0.896665	0.982724	29	39	20	24	27	32	76	95	-0.321928	0.306267	0.71234
YBR029C	296369	297742	123	111	96	134	115	102	334	347	-0.0550876	0.77488	0.945588	49	46	54	52	40	59	143	157	-0.134749	0.59575	0.886319
YBR030W	298292	299950	103	145	132	177	126	148	361	470	-0.380662	0.0253812	0.167636	116	138	116	134	82	126	314	398	-0.342004	0.086428	0.406945
YBR032W	301519	301821	28	38	42	20	38	28	108	86	0.328623	0.385409	0.755214	40	58	53	44	40	33	133	135	-0.0215332	0.947724	0.987265
YBR033W	301944	304703	199	202	261	187	240	211	700	600	0.222392	0.182027	0.527958	236	261	237	230	222	274	695	765	-0.138447	0.465719	0.82572
YBR034C	304930	305976	150	139	119	105	120	90	389	334	0.219922	0.352241	0.730266	63	74	49	71	70	63	182	208	-0.192645	0.383227	0.771123
YBR035C	306269	306955	275	272	297	244	263	215	835	731	0.191905	0.26793	0.643779	167	173	138	184	136	104	441	461	-0.0639881	0.740826	0.942416
YBR036C	309081	310313	360	288	437	333	410	306	1207	927	0.380784	0.00807926	0.0727133	259	160	209	186	250	130	718	476	0.593022	0.0121098	0.118278
YBR037C	310565	311452	154	165	193	214	215	210	562	589	-0.0676975	0.649091	0.900661	206	206	192	253	170	210	568	669	-0.236115	0.253881	0.66405
YBR038W	311898	314789	158	137	273	205	260	193	691	535	0.369147	0.06777	0.315735	196	155	171	150	188	128	555	433	0.358121	0.0750034	0.379275
YBR039W	315575	316510	205	171	276	283	285	261	766	715	0.0994012	0.585034	0.874672	166	146	125	125	105	90	396	361	0.133502	0.594548	0.886319
YBR041W	318266	320275	77	78	75	120	80	92	232	290	-0.321928	0.125899	0.450164	46	35	24	59	27	53	97	147	-0.59976	0.0676133	0.360147
YBR042C	320416	321609	75	96	68	78	88	64	231	238	-0.0430687	0.808158	0.951405	24	33	21	16	35	21	80	70	0.192645	0.599877	0.886319
YBR043C	321876	323945	109	86	141	128	148	122	398	336	0.244307	0.200704	0.550701	79	103	120	93	126	94	325	290	0.164387	0.472496	0.828724
YBR044C	324341	326059	72	112	76	91	98	120	246	323	-0.392876	0.0500164	0.260786	50	43	39	57	33	53	122	153	-0.326651	0.234475	0.64254
YBR045C	328173	330092	120	162	191	240	176	166	487	568	-0.221969	0.239873	0.603354	117	175	201	186	125	156	443	517	-0.222858	0.382412	0.771123
YBR046C	330507	331511	84	57	83	101	85	71	252	229	0.138076	0.541645	0.854395	48	60	60	58	27	40	135	158	-0.226965	0.483621	0.836655
YBR047W	331833	332360	28	38	22	33	29	27	79	98	-0.310929	0.345493	0.724364	10	11	14	32	9	13	33	56	-0.762961	0.120177	0.478103
YBR048W	332831	333812	250	280	301	309	321	303	872	892	-0.0327156	0.771433	0.94414	323	399	272	269	288	346	883	1014	-0.199572	0.317357	0.72292
YBR049C	334386	336818	361	324	509	420	502	445	1372	1189	0.206532	0.199993	0.54965	563	519	615	453	556	531	1734	1503	0.206259	0.326547	0.731861
YBR050C	337183	338199	91	66	93	101	89	93	273	260	0.0703893	0.722919	0.929228	152	163	107	111	128	117	387	391	-0.014835	0.906929	0.976925
YBR051W	337988	338338	16	17	9	10	12	16	37	43	-0.216811	0.638786	0.897833	21	26	12	22	19	17	52	65	-0.321928	0.370535	0.768317
YBR052C	338720	339352	213	212	202	248	226	226	641	686	-0.0978842	0.509635	0.832981	184	191	170	197	144	206	498	594	-0.254317	0.169585	0.56106
YBR053C	339675	340751	263	269	311	286	269	288	843	843	0	0.971514	0.995539	211	234	239	210	204	195	654	639	0.0334747	0.891866	0.971363
YBR054W	343101	344135	156	31	132	55	153	54	441	140	1.65535	1.00418e-13	6.89585e-12	290	171	165	81	209	94	664	346	0.940411	0.000480199	0.00952739
YBR055C	344602	347301	154	193	162	185	171	160	487	538	-0.143684	0.35711	0.734625	121	110	95	106	92	69	308	285	0.111968	0.661569	0.917402
YBR056W	347879	349384	673	527	598	524	589	525	1860	1576	0.239035	0.109875	0.415702	334	304	329	279	262	268	925	851	0.120294	0.587724	0.882273
YBR057C	352193	353293	104	118	109	126	102	128	315	372	-0.239951	0.16015	0.498543	78	59	70	88	53	59	201	206	-0.0354488	0.830646	0.960412
YBR058C	353672	356017	216	211	269	297	248	237	733	745	-0.0234272	0.861923	0.969636	217	217	178	172	172	181	567	570	-0.00761318	0.930428	0.983107
YBR058C-A	356324	356566	22	24	19	29	28	15	69	68	0.0210616	0.979121	0.996413	17	14	14	22	13	15	44	51	-0.212994	0.560533	0.871394
YBR059C	356861	360187	372	478	533	594	445	495	1350	1567	-0.215046	0.150999	0.485539	333	421	371	402	328	318	1032	1141	-0.144856	0.481716	0.835896
YBR060C	360652	362514	149	196	210	259	191	232	550	687	-0.320878	0.0469326	0.250024	197	230	211	229	182	199	590	658	-0.157373	0.438235	0.807991
YBR061C	364787	365719	55	113	59	108	48	96	162	317	-0.968489	8.92443e-06	0.00022595	34	24	28	31	32	57	94	112	-0.252766	0.463319	0.824063
YBR062C	365976	366600	169	184	200	174	221	169	590	527	0.162912	0.351038	0.729624	102	105	93	85	71	98	266	288	-0.114643	0.557816	0.870774
YBR063C	366970	368184	166	189	235	205	159	184	560	578	-0.0456427	0.771015	0.944127	168	230	185	247	146	127	499	604	-0.275509	0.268735	0.67843
YBR065C	368584	369678	68	103	118	151	125	154	311	408	-0.391655	0.0657252	0.309662	64	88	91	96	90	143	245	327	-0.416509	0.100589	0.439304
YBR066C	370037	370699	17	18	23	8	23	18	63	44	0.517848	0.235891	0.598708	20	7	17	15	13	9	50	31	0.68966	0.132257	0.502355
YBR067C	372103	372735	218	102	299	210	216	144	733	456	0.684779	0.00182766	0.0219188	1689	1108	1468	951	2090	1332	5247	3391	0.629782	0.00370253	0.0491472
YBR068C	373861	375690	709	898	1147	1533	875	1025	2731	3456	-0.339674	0.0825185	0.354773	631	763	695	762	635	665	1961	2190	-0.159341	0.414527	0.792934
YBR069C	376574	378433	76	73	82	110	62	87	220	270	-0.295456	0.191887	0.540713	76	85	60	72	59	96	195	253	-0.375663	0.0936852	0.424353
YBR070C	379221	379934	32	37	22	26	36	22	90	85	0.0824622	0.85419	0.968404	22	32	28	31	24	15	74	78	-0.0759489	0.828735	0.960412
YBR071W	380411	381046	45	66	50	61	56	86	151	213	-0.496305	0.0382457	0.218616	44	84	72	86	43	58	159	228	-0.520007	0.0719133	0.371168
YBR072W	382030	382674	237	267	214	209	254	165	705	641	0.137299	0.551932	0.859659	309	246	250	284	241	224	800	754	0.0854355	0.758546	0.945664
YBR073W	383112	385988	20	22	40	43	38	40	98	105	-0.0995357	0.769994	0.944075	34	40	33	38	26	34	93	112	-0.268196	0.361998	0.75968
YBR074W	386286	389216	342	276	357	281	292	278	991	835	0.247109	0.110825	0.418034	125	141	125	109	129	148	379	398	-0.0705706	0.690591	0.928824
YBR076W	390227	391291	30	44	38	23	41	50	109	117	-0.10218	0.738607	0.932623	36	44	22	46	26	44	84	134	-0.673772	0.0240484	0.190669
YBR076C-A	391351	391617	23	12	9	8	18	28	50	48	0.0588937	0.883365	0.978265	9	11	11	19	8	18	28	48	-0.777608	0.0756201	0.381618
YBR077C	391805	392293	31	39	36	25	29	34	96	98	-0.0297473	0.904539	0.984027	22	20	29	25	20	22	71	67	0.0836579	0.83675	0.961895
YBR078W	393123	394742	593	859	575	822	782	1109	1950	2790	-0.516791	0.0010185	0.0141042	404	671	310	480	476	762	1190	1913	-0.684875	0.00379501	0.0498444
YBR079C	395383	398277	1346	1034	1454	1141	1495	1128	4295	3303	0.378881	0.0031415	0.0339404	988	651	686	482	948	651	2622	1784	0.555552	0.00895736	0.0967744
YBR080C	398614	400890	146	147	188	195	182	200	516	542	-0.0709218	0.64949	0.900661	92	78	78	79	112	77	282	234	0.269187	0.254129	0.66405
YBR081C	401253	405251	455	527	533	630	438	492	1426	1649	-0.209617	0.167278	0.510387	386	384	328	316	289	343	1003	1043	-0.0564176	0.740941	0.942416
YBR082C	406628	407169	377	314	344	374	383	358	1104	1046	0.0778573	0.592706	0.878056	323	317	318	292	334	282	975	891	0.129977	0.534367	0.866547
YBR083W	409169	410629	54	75	74	86	100	82	228	243	-0.0919225	0.644849	0.899401	116	73	98	90	83	68	297	231	0.36257	0.140889	0.515507
YBR084W	411054	413981	299	315	328	366	258	331	885	1012	-0.19346	0.206777	0.559594	221	229	143	140	176	228	540	597	-0.144772	0.509654	0.854271
YBR085W	415983	416906	41	56	44	34	42	42	127	132	-0.0557094	0.817784	0.955506	65	56	73	53	60	50	198	159	0.316474	0.212586	0.621203
YBR086C	420201	423041	762	687	1139	1050	1001	870	2902	2607	0.154657	0.371695	0.746582	1018	854	906	824	844	710	2768	2388	0.213041	0.30047	0.708671
YBR087W	423765	424829	242	366	243	300	270	378	755	1044	-0.467573	0.00214063	0.0248402	130	178	129	166	88	163	347	507	-0.54705	0.00789312	0.0883286
YBR089C-A	426190	426873	458	306	772	302	574	385	1804	993	0.861334	1.94548e-06	5.60499e-05	513	270	377	254	304	271	1194	795	0.586776	0.0111763	0.111562
YBR094W	432036	434297	326	234	358	300	329	284	1013	818	0.308461	0.0330449	0.199103	211	216	230	144	207	159	648	519	0.320259	0.140126	0.514621
YBR095C	434406	435698	35	34	34	49	34	42	103	125	-0.279284	0.343155	0.722676	14	19	20	20	16	17	50	56	-0.163499	0.653227	0.913748
YBR096W	436021	436713	205	95	219	75	217	78	641	248	1.36998	1.20327e-13	8.04265e-12	79	45	68	51	65	46	212	142	0.578173	0.0240676	0.190669
YBR097W	436951	441315	92	86	94	118	81	83	267	287	-0.104211	0.616723	0.8884	62	57	56	59	55	51	173	167	0.0509239	0.877744	0.969675
YBR098W	441515	443590	158	147	117	156	182	179	457	482	-0.076839	0.681878	0.916247	209	213	300	232	230	237	739	682	0.115803	0.633268	0.904721
YBR101C	443821	444693	677	679	536	554	994	976	2207	2209	-0.00130679	0.9739	0.995851	1637	1668	2417	2320	2219	2162	6273	6150	0.0285692	0.938509	0.986541
YBR102C	445062	447323	60	58	91	69	48	75	199	202	-0.0215869	0.935439	0.9883	34	31	49	41	50	45	133	117	0.184918	0.582602	0.880686
YBR103W	447709	449316	62	56	60	46	58	63	180	165	0.125531	0.618994	0.888777	31	28	33	24	35	28	99	80	0.307429	0.323681	0.73
YBR104W	449667	450656	77	45	35	39	53	29	165	113	0.546143	0.122095	0.441049	20	14	20	26	27	30	67	70	-0.0631938	0.833676	0.960412
YBR105C	450881	451969	1386	1189	1878	1634	1685	1572	4949	4395	0.171274	0.250498	0.619511	2310	2189	3015	2621	2314	2140	7639	6950	0.136371	0.566226	0.872592
YBR106W	452658	453224	220	262	215	210	231	208	666	680	-0.0300126	0.809664	0.951405	153	124	139	117	181	150	473	391	0.274672	0.201866	0.604386
YBR107C	453793	454530	132	178	159	174	139	212	430	564	-0.391359	0.0156772	0.119873	208	352	176	246	233	342	617	940	-0.60739	0.00478619	0.0606291
YBR108W	454822	457665	276	309	489	451	404	404	1169	1164	0.00618387	0.990892	0.997832	466	380	417	335	399	359	1282	1074	0.255402	0.217599	0.623634
YBR109C	457919	458362	324	257	242	234	280	247	846	738	0.197037	0.251492	0.620439	147	110	111	103	123	90	381	303	0.330473	0.105791	0.450128
YBR109W-A	458608	458832	22	13	8	11	4	9	34	33	0.0430687	0.915682	0.985046	9	12	5	2	10	2	24	16	0.584963	0.343596	0.744435
YBR110W	458872	460221	184	192	197	212	223	214	604	618	-0.0330583	0.794379	0.949278	113	100	79	90	105	98	297	288	0.0443941	0.88146	0.970112
YBR111C	461178	461873	309	348	292	342	351	358	952	1048	-0.138605	0.314009	0.69406	127	120	142	94	107	103	376	317	0.24625	0.233763	0.64105
YBR111W-A	462139	462579	20	27	22	20	37	22	79	69	0.195256	0.641639	0.898518	7	8	9	9	11	11	27	28	-0.0524674	0.897127	0.973375
YBR113W	465566	466048	56	34	118	47	128	51	302	132	1.19401	5.3984e-05	0.00113231	161	48	145	56	176	61	482	165	1.54657	1.2851e-13	9.86756e-12
YBR114W	467248	469620	188	151	196	198	211	155	595	504	0.239466	0.149629	0.484044	236	191	242	247	198	202	676	640	0.0789513	0.783695	0.952855
YBR116C	474199	474726	52	64	81	107	79	78	212	249	-0.232081	0.327131	0.708383	183	178	166	197	131	134	480	509	-0.0846313	0.656008	0.915159
YBR117C	474392	476437	120	121	260	253	175	180	555	554	0.0026018	0.993779	0.997832	377	357	415	357	217	201	1009	915	0.141083	0.648835	0.911478
YBR119W	479338	480323	42	42	32	62	59	61	133	165	-0.31104	0.285389	0.66604	74	89	70	80	67	85	211	254	-0.267585	0.201082	0.603664
YBR120C	480435	480923	32	25	18	9	22	28	72	62	0.215729	0.63524	0.896273	7	16	12	6	2	6	21	28	-0.415037	0.502443	0.84949
YBR121C	481364	483367	1075	952	953	777	1035	886	3063	2615	0.228134	0.151894	0.486856	536	417	360	307	475	480	1371	1204	0.187393	0.442083	0.810321
YBR122C	483970	484503	104	126	61	98	114	127	279	351	-0.331206	0.166442	0.508765	37	54	36	43	37	33	110	130	-0.241008	0.408596	0.787895
YBR123C	484742	486691	64	90	97	111	90	94	251	295	-0.233028	0.234358	0.596919	49	72	55	67	58	51	162	190	-0.230006	0.364687	0.760962
YBR125C	487199	488380	72	83	118	114	111	93	301	290	0.0537106	0.83326	0.961808	115	88	114	116	94	76	323	280	0.206107	0.405407	0.786087
YBR126C	488905	490392	3034	2662	4233	3748	3572	3327	10839	9737	0.154682	0.31681	0.696954	6637	6323	7181	7202	5473	4989	19291	18514	0.0593113	0.835457	0.961219
YBR127C	491269	492822	727	552	874	663	902	689	2503	1904	0.394625	0.00426449	0.0436186	873	654	765	627	865	655	2503	1936	0.370579	0.054541	0.3195
YBR128C	493081	494115	56	49	58	63	72	66	186	178	0.0634254	0.79894	0.950666	61	54	59	58	41	49	161	161	0	0.96155	0.990615
YBR129C	494353	495339	119	113	110	129	106	145	335	387	-0.208172	0.24915	0.617471	75	65	68	77	74	64	217	206	0.0750507	0.798007	0.95389
YBR131W	497163	499277	167	178	196	213	221	253	584	644	-0.141092	0.373904	0.748395	149	140	137	125	152	131	438	396	0.14543	0.472312	0.828724
YBR132C	499652	501442	107	109	122	154	122	127	351	390	-0.152003	0.387321	0.75609	85	90	116	111	77	94	278	295	-0.0856301	0.689663	0.928824
YBR133C	501804	504287	146	140	187	174	201	163	534	477	0.16285	0.342286	0.721944	135	114	115	107	104	124	354	345	0.037153	0.902466	0.975359
YBR134W	504243	504644	55	11	81	27	95	13	231	51	2.17932	4.3333e-10	2.04933e-08	90	13	137	3	96	8	323	24	3.75043	1.75041e-22	2.18407e-20
YBR136W	505668	512774	75	89	130	116	108	118	313	323	-0.0453715	0.799667	0.950666	91	111	83	84	84	101	258	296	-0.198226	0.30528	0.710989
YBR137W	513044	513583	46	32	41	36	47	25	134	93	0.52693	0.087386	0.364751	13	14	17	26	21	17	51	57	-0.160465	0.675535	0.922289
YBR138C	513762	515336	200	249	276	321	178	239	654	809	-0.306849	0.0995419	0.394158	178	205	233	253	164	162	575	620	-0.108706	0.648486	0.911459
YBR139W	515664	517190	441	419	600	590	581	513	1622	1522	0.0918055	0.577069	0.874669	455	391	635	541	396	346	1486	1278	0.217546	0.445244	0.811288
YBR140C	517350	526628	560	609	733	785	682	748	1975	2142	-0.117106	0.390079	0.758117	613	563	613	522	532	498	1758	1583	0.151274	0.482075	0.835896
YBR141C	527025	528038	39	21	51	19	44	40	134	80	0.744161	0.0301849	0.187971	18	14	28	9	15	14	61	37	0.721284	0.0856959	0.405693
YBR142W	528317	530638	477	434	440	439	425	350	1342	1223	0.13396	0.432806	0.787248	158	152	83	109	132	120	373	381	-0.0306154	0.839223	0.962641
YBR143C	530869	532182	767	670	657	612	693	746	2117	2028	0.0619636	0.683465	0.916834	231	205	213	178	289	217	733	600	0.288851	0.197094	0.598911
YBR145W	533762	534817	166	130	103	97	119	111	388	338	0.199033	0.396715	0.763837	98	66	68	41	81	50	247	157	0.653746	0.00778662	0.0875293
YBR146W	535260	536096	1250	713	1140	660	1420	722	3810	2095	0.862841	4.05127e-09	1.64675e-07	533	234	425	193	379	184	1337	611	1.12976	1.33609e-07	5.74862e-06
YBR147W	536575	537465	123	57	161	73	159	69	443	199	1.15454	1.27043e-09	5.58653e-08	98	32	99	53	92	30	289	115	1.32944	1.55518e-06	5.62455e-05
YBR148W	537876	539705	65	63	89	102	71	68	225	233	-0.050405	0.822501	0.956659	59	46	45	64	48	43	152	153	-0.00946033	0.912311	0.978432
YBR149W	539987	541021	1152	1083	1395	1191	1106	879	3653	3153	0.212357	0.216591	0.571375	1178	815	1340	967	915	603	3433	2385	0.525481	0.0385915	0.256176
YBR150C	541209	544493	452	344	469	438	491	465	1412	1247	0.179279	0.209691	0.563333	590	528	440	353	603	490	1633	1371	0.252296	0.2634	0.674063
YBR151W	545028	545978	581	605	618	636	587	568	1786	1809	-0.0184603	0.859994	0.969636	495	546	512	610	523	599	1530	1755	-0.197939	0.310346	0.717764
YBR152W	546376	547251	44	59	75	126	84	121	203	306	-0.592052	0.0332425	0.199814	90	122	86	106	65	115	241	343	-0.509175	0.0109499	0.110558
YBR153W	547460	548194	102	100	111	141	99	135	312	376	-0.269187	0.146324	0.479534	130	134	122	122	93	126	345	382	-0.146976	0.425148	0.797946
YBR154C	548362	549009	46	70	37	23	67	54	150	147	0.0291463	0.99232	0.997832	41	31	39	23	40	22	120	76	0.658963	0.0350821	0.242932
YBR155W	549771	550928	164	164	135	139	171	154	470	457	0.0404666	0.854165	0.968404	144	98	66	63	122	127	332	288	0.205114	0.511125	0.854624
YBR156C	551104	553200	37	28	75	53	47	44	159	125	0.347099	0.289402	0.669497	35	48	44	48	55	30	134	126	0.0888093	0.792789	0.952855
YBR158W	556549	558198	30	51	45	42	42	27	117	120	-0.0365259	0.859822	0.969636	23	29	33	29	37	45	93	103	-0.147342	0.662732	0.917402
YBR159W	558685	559728	587	526	476	492	539	531	1602	1549	0.048537	0.76196	0.940516	243	212	219	177	194	208	656	597	0.135965	0.546653	0.867871
YBR160W	560078	560974	26	24	14	39	22	28	62	91	-0.553598	0.151829	0.486856	51	60	44	27	35	61	130	148	-0.187086	0.565989	0.872592
YBR161W	561634	562764	298	155	264	178	245	249	807	582	0.47155	0.0101429	0.0858894	406	227	365	220	292	196	1063	643	0.725251	0.000745036	0.0135711
YBR162C	563203	564570	67	50	47	57	73	58	187	165	0.180572	0.481755	0.819185	65	55	56	51	91	41	212	147	0.528248	0.0595697	0.334059
YBR162W-A	565231	565428	160	159	138	118	178	138	476	415	0.19785	0.334978	0.714573	141	140	137	91	104	127	382	358	0.0936131	0.670234	0.920261
YBR163W	565723	567480	111	118	126	135	133	131	370	384	-0.053581	0.722346	0.928898	157	130	132	110	161	150	450	390	0.206451	0.330904	0.734718
YBR164C	567875	568426	189	190	142	159	188	199	519	548	-0.0784414	0.656883	0.90382	110	99	94	90	104	104	308	293	0.0720297	0.753373	0.944508
YBR165W	568852	569685	339	470	326	354	386	483	1051	1307	-0.314496	0.0497009	0.259803	256	304	198	265	217	270	671	839	-0.322358	0.0910372	0.41685
YBR166C	569842	571200	369	378	322	374	381	377	1072	1129	-0.0747406	0.591903	0.877873	142	142	82	123	137	149	361	414	-0.197632	0.319716	0.725979
YBR167C	571468	571890	27	32	38	41	36	36	101	109	-0.109973	0.697708	0.91865	7	22	11	20	10	15	28	57	-1.02554	0.0140657	0.131711
YBR168W	572371	573612	97	123	98	139	84	127	279	389	-0.479505	0.00880509	0.0778482	55	102	41	83	50	80	146	265	-0.860024	0.000140698	0.00326616
YBR169C	573915	575996	959	940	1177	1194	1217	1117	3353	3251	0.0445689	0.778866	0.946759	2903	2975	2945	2966	2677	2641	8525	8582	-0.00961407	0.917805	0.979215
YBR170C	576344	578086	38	30	44	39	38	29	120	98	0.292181	0.338893	0.718479	74	72	67	67	52	45	193	184	0.0688951	0.826592	0.960412
YBR171W	578364	578984	40	31	46	20	56	19	142	70	1.02046	0.00288446	0.0315322	27	7	16	13	16	8	59	28	1.07529	0.017149	0.152568
YBR172C	579150	581372	747	746	861	852	851	875	2459	2473	-0.0081905	0.922701	0.986712	1028	912	874	742	958	861	2860	2515	0.185457	0.347853	0.749331
YBR175W	582408	583355	63	80	92	59	58	73	213	212	0.00678917	0.987676	0.997832	33	36	29	31	31	24	93	91	0.0313642	0.943639	0.986804
YBR176W	583720	584658	62	53	64	55	59	44	185	152	0.283454	0.259374	0.632408	32	31	40	40	24	21	96	92	0.0614005	0.89039	0.971363
YBR177C	584807	586162	781	773	1126	1141	889	884	2796	2798	-0.0010316	0.973964	0.995851	1135	1249	1209	1286	950	893	3294	3428	-0.0575266	0.765313	0.948697
YBR178W	586071	586445	6	14	16	13	8	11	30	38	-0.341037	0.475902	0.816943	18	25	19	10	19	13	56	48	0.222392	0.576417	0.877542
YBR179C	586547	589114	59	74	113	121	125	106	297	301	-0.0193006	0.900216	0.983177	34	69	41	50	58	52	133	171	-0.36257	0.216919	0.623634
YBR180W	589741	591459	8	11	3	12	10	9	21	32	-0.607683	0.244542	0.611112	23	20	17	21	22	16	62	57	0.121306	0.764555	0.948697
YBR182C	593506	594864	32	20	39	37	49	34	120	91	0.399096	0.224203	0.580841	74	40	80	39	72	41	226	120	0.913288	0.000348666	0.00725079
YBR183W	596115	597065	588	421	516	372	552	393	1656	1186	0.481599	0.00194732	0.0230234	369	314	307	305	314	270	990	889	0.155245	0.476397	0.831149
YBR184W	597363	598934	42	25	28	40	53	45	123	110	0.161155	0.624115	0.891192	30	29	31	33	46	37	107	99	0.11211	0.758654	0.945664
YBR185C	599123	599959	66	75	63	56	62	67	191	198	-0.0519278	0.808744	0.951405	32	18	16	19	24	9	72	46	0.646363	0.127953	0.492955
YBR186W	600553	602360	4	14	2	8	15	10	21	32	-0.607683	0.291923	0.672214	8	19	8	7	8	10	24	36	-0.584963	0.233541	0.640793
YBR187W	602634	603476	154	132	130	133	144	152	428	417	0.0375634	0.832981	0.961707	136	122	144	137	132	148	412	407	0.0176155	0.979348	0.994718
YBR188C	603685	604107	93	90	77	75	99	98	269	263	0.0325434	0.894578	0.982154	118	90	85	91	90	70	293	251	0.223213	0.345779	0.747189
YBR190W	605966	606277	4	9	4	10	11	5	19	24	-0.337035	0.541643	0.854395	10	22	8	15	15	7	33	44	-0.415037	0.385359	0.773607
YBR191W	606270	607140	537	626	507	509	589	598	1633	1733	-0.0857469	0.534148	0.850868	361	431	262	361	352	411	975	1203	-0.303163	0.125477	0.489619
YBR192W	607652	608785	176	173	168	128	171	196	515	497	0.0513266	0.800922	0.950666	69	51	58	56	64	38	191	145	0.39752	0.148427	0.529244
YBR193C	609082	609753	61	78	91	100	78	76	230	254	-0.143195	0.486896	0.823208	85	73	81	64	42	69	208	206	0.0139392	0.991264	0.995735
YBR194W	610038	610409	57	33	49	50	59	47	165	130	0.343954	0.19436	0.543405	27	19	27	34	35	29	89	82	0.118181	0.77706	0.950269
YBR195C	610614	611882	31	47	39	32	27	51	97	130	-0.422455	0.18638	0.533899	23	23	12	17	23	33	58	73	-0.331844	0.379286	0.770923
YBR196C	612236	613900	635	778	454	549	605	687	1694	2014	-0.24963	0.178311	0.52121	288	265	202	217	290	299	780	781	-0.00184842	0.942762	0.986804
YBR196C-B	614526	614630	3	6	2	4	8	5	13	15	-0.206451	0.736395	0.932457	4	10	8	6	8	13	20	29	-0.536053	0.301302	0.708671
YBR197C	615203	615856	7	33	22	40	12	29	41	102	-1.31487	0.00124114	0.0165474	22	36	26	26	22	28	70	90	-0.36257	0.261127	0.671104
YBR198C	616127	618523	194	188	218	263	218	246	630	697	-0.145807	0.354561	0.733291	217	248	179	194	223	208	619	650	-0.0705003	0.70315	0.933469
YBR199W	618909	620303	624	607	633	643	593	677	1850	1927	-0.0588313	0.66009	0.904108	414	459	373	417	330	403	1117	1279	-0.195387	0.293341	0.70315
YBR200W	620872	622527	89	103	106	107	89	87	284	297	-0.064572	0.714402	0.925912	79	104	58	80	58	79	195	263	-0.431589	0.0555637	0.321793
YBR201W	623576	624211	39	30	32	36	32	36	103	102	0.0140752	0.958425	0.991481	11	10	12	12	8	15	31	37	-0.255257	0.543745	0.867871
YBR202W	625772	628309	78	75	66	90	86	90	230	255	-0.148863	0.465841	0.8151	90	84	90	94	108	101	288	279	0.0458037	0.874016	0.969385
YBR203W	629168	631942	70	56	70	81	64	75	204	212	-0.0554951	0.818894	0.956012	79	51	84	62	105	78	268	191	0.48866	0.0651718	0.352284
YBR204C	632254	633381	63	47	76	83	44	40	183	170	0.106309	0.734764	0.932457	37	30	30	43	23	37	90	110	-0.289507	0.349092	0.74991
YBR205W	633622	634836	13	23	24	20	21	22	58	65	-0.164387	0.638246	0.897617	10	14	7	12	6	22	23	48	-1.0614	0.0210622	0.173755
YBR207W	635146	636543	140	151	144	187	136	132	420	470	-0.162271	0.368056	0.743979	51	74	72	76	42	74	165	224	-0.441033	0.0906525	0.416571
YBR208C	636703	642210	199	190	250	192	229	230	678	612	0.147754	0.3671	0.743402	86	76	71	89	77	68	234	233	0.00617857	0.9633	0.990648
YBR210W	645550	645978	59	67	45	68	77	80	181	215	-0.248347	0.317409	0.697398	45	36	26	33	31	35	102	104	-0.0280144	0.882314	0.970112
YBR211C	646158	647132	230	249	246	274	306	358	782	881	-0.171973	0.274661	0.651746	106	117	67	106	94	100	267	323	-0.274694	0.160919	0.550703
YBR212W	647886	649904	758	882	1270	1345	980	1041	3008	3268	-0.119603	0.489585	0.826296	788	824	842	868	680	740	2310	2432	-0.0742504	0.675812	0.922289
YBR213W	650368	651192	31	32	22	22	39	33	92	87	0.0806185	0.839389	0.964445	14	14	14	18	14	13	42	45	-0.0995357	0.777174	0.950269
YBR214W	651415	652998	2393	1894	3471	2755	3313	2772	9177	7421	0.306409	0.0589969	0.290808	5193	4072	5225	3992	4036	3085	14454	11149	0.374554	0.0870188	0.408696
YBR215W	653356	655317	214	232	285	361	258	300	757	893	-0.238367	0.147579	0.48071	208	261	224	243	183	228	615	732	-0.251257	0.216023	0.623634
YBR216C	655576	657600	91	130	142	144	135	142	368	416	-0.176878	0.306192	0.685054	77	98	72	87	75	85	224	270	-0.269461	0.18876	0.590288
YBR217W	657832	658392	100	85	84	104	119	101	303	290	0.0632649	0.754414	0.938071	33	50	46	44	34	40	113	134	-0.24591	0.407847	0.787538
YBR220C	662995	664677	28	38	38	43	43	48	109	129	-0.243043	0.384878	0.755214	45	29	37	31	19	38	101	98	0.0435016	0.945417	0.986804
YBR221C	665153	666253	314	363	322	424	239	402	875	1189	-0.442394	0.00734004	0.0681401	137	262	125	212	127	193	389	667	-0.777917	6.76747e-05	0.00171454
YBR222C	666720	668351	566	721	654	886	727	820	1947	2427	-0.317921	0.0184437	0.134387	743	913	905	961	732	844	2380	2718	-0.191584	0.340071	0.74215
YBR223C	668663	670297	42	35	61	72	74	70	177	177	0	0.99484	0.997832	32	41	25	37	28	36	85	114	-0.423499	0.152841	0.537583
YBR225W	670627	673329	187	226	318	287	272	179	777	692	0.167143	0.462192	0.812812	141	120	180	145	121	124	442	389	0.184276	0.446087	0.811288
YBR226C	673155	673565	28	26	27	52	25	34	80	112	-0.485427	0.168215	0.511999	21	22	18	33	19	14	58	69	-0.250543	0.503581	0.84972
YBR227C	673572	675134	278	249	303	234	267	178	848	661	0.359414	0.0478185	0.253398	89	88	65	85	108	69	262	242	0.11456	0.676738	0.922842
YBR228W	675313	676227	39	48	57	57	45	56	141	161	-0.191366	0.443177	0.795719	33	24	30	13	25	35	88	72	0.289507	0.45329	0.816475
YBR229C	676357	679221	215	267	274	334	226	273	715	874	-0.28969	0.059217	0.29132	139	168	122	139	94	161	355	468	-0.39869	0.0460625	0.285233
YBR230C	679549	680050	754	485	925	619	707	461	2386	1565	0.608431	0.000237543	0.00422271	1042	595	1166	834	747	573	2955	2002	0.561716	0.0312224	0.22454
YBR231C	682179	683090	36	10	36	24	31	23	103	57	0.853611	0.0208985	0.145234	28	21	27	13	22	16	77	50	0.62293	0.0853003	0.405425
YBR233W	683428	684669	44	48	51	49	47	66	142	163	-0.198981	0.430045	0.786135	51	38	33	58	37	46	121	142	-0.230884	0.40515	0.785893
YBR234C	685438	686592	257	293	221	276	173	240	651	809	-0.313482	0.104042	0.404699	124	155	97	154	88	119	309	428	-0.470004	0.018519	0.15991
YBR235W	686901	690263	242	136	258	207	258	168	758	511	0.568875	0.00060624	0.00935924	177	124	170	125	160	83	507	332	0.610803	0.00513669	0.0636159
YBR236C	690383	691693	190	153	180	194	163	194	533	541	-0.0214931	0.912172	0.984027	73	69	67	73	61	80	201	222	-0.143364	0.497614	0.846833
YBR237W	691969	694518	329	321	432	419	313	318	1074	1058	0.0216544	0.918293	0.985408	240	238	258	284	185	201	683	723	-0.0821101	0.68473	0.925614
YBR238C	695107	697302	110	99	81	80	123	81	314	260	0.272253	0.239023	0.602425	47	40	39	30	90	62	176	132	0.415037	0.270984	0.679806
YBR239C	698354	699943	89	58	77	73	80	65	246	196	0.327805	0.137328	0.467424	74	34	52	56	78	79	204	169	0.271546	0.443625	0.811038
YBR240C	700490	701842	63	75	77	88	71	102	211	265	-0.328749	0.107247	0.411926	182	180	176	138	216	203	574	521	0.139767	0.520722	0.859432
YBR241C	702589	704055	235	212	369	340	289	246	893	798	0.162271	0.405857	0.771488	187	210	267	232	170	164	624	606	0.0422282	0.883862	0.97036
YBR242W	704670	705386	95	99	108	108	104	99	307	306	0.004707	0.992838	0.997832	28	40	38	29	31	31	97	100	-0.0439433	0.890039	0.971363
YBR243C	705447	706793	105	82	80	91	132	96	317	269	0.236877	0.274629	0.651746	68	62	92	74	65	58	225	194	0.213868	0.433565	0.803835
YBR244W	707528	708016	139	221	92	122	144	184	375	527	-0.490912	0.0457882	0.246504	20	11	15	22	29	23	64	56	0.192645	0.689905	0.928824
YBR245C	708150	711539	161	191	159	213	198	205	518	609	-0.23349	0.127887	0.452754	96	108	58	77	76	77	230	262	-0.187933	0.401356	0.783929
YBR246W	711591	712754	35	31	46	36	49	38	130	105	0.308122	0.294986	0.675853	26	19	21	9	21	23	68	51	0.415037	0.298264	0.708154
YBR247C	713004	714455	103	105	76	67	93	88	272	260	0.065095	0.809996	0.951405	29	40	45	23	55	52	129	115	0.165737	0.638812	0.906707
YBR248C	714807	716465	48	67	69	57	51	57	168	181	-0.107528	0.638903	0.897833	34	41	33	40	45	38	112	119	-0.0874628	0.745082	0.943785
YBR249C	716882	717994	559	517	506	520	489	443	1554	1480	0.0703893	0.674687	0.912003	451	392	270	208	314	292	1035	892	0.214515	0.40481	0.785539
YBR250W	719033	720604	10	5	4	12	6	12	20	29	-0.536053	0.348542	0.72832	4	9	3	6	8	16	15	31	-1.04731	0.0637414	0.348448
YBR251W	721390	722313	160	135	145	139	166	150	471	424	0.151663	0.37564	0.748395	46	72	67	68	49	59	162	199	-0.296775	0.261436	0.671208
YBR252W	722611	723054	163	161	116	111	156	145	435	417	0.060968	0.799813	0.950666	71	83	66	70	84	91	221	244	-0.142835	0.510406	0.854271
YBR253W	723270	723635	109	112	120	72	118	123	347	307	0.176697	0.435267	0.788292	50	39	61	54	44	48	155	141	0.136573	0.670602	0.920261
YBR254C	723736	724263	41	32	37	25	52	37	130	94	0.467779	0.137815	0.468386	9	13	13	5	10	9	32	27	0.245112	0.605607	0.889607
YBR255W	724456	726540	88	66	93	81	84	62	265	209	0.342489	0.109607	0.415511	55	41	41	32	46	38	142	111	0.355331	0.222513	0.62955
YBR255C-A	726618	727074	27	42	47	49	39	49	113	140	-0.309104	0.270422	0.646459	25	29	23	20	24	19	72	68	0.0824622	0.821074	0.960046
YBR256C	727386	728102	564	762	509	699	569	776	1642	2237	-0.446111	0.00185245	0.0221496	245	321	235	331	210	268	690	920	-0.415037	0.0400497	0.26301
YBR257W	728885	729724	150	187	157	136	217	201	524	524	0	0.945466	0.989702	82	91	83	80	68	94	233	265	-0.185662	0.373899	0.770923
YBR258C	729734	730162	12	14	17	14	21	19	50	47	0.0892673	0.846347	0.966455	8	8	15	8	15	6	38	22	0.788496	0.104756	0.449574
YBR259W	730387	732453	86	111	92	93	90	125	268	329	-0.295855	0.122257	0.441049	44	108	34	104	40	66	118	278	-1.2363	2.69977e-06	9.42276e-05
YBR260C	732639	734639	234	216	329	299	270	251	833	766	0.120972	0.476128	0.816943	229	192	195	193	198	160	622	545	0.190658	0.395623	0.779224
YBR261C	734832	735530	66	53	83	54	97	71	246	178	0.466781	0.0458784	0.246504	25	47	31	35	38	36	94	118	-0.328054	0.298812	0.708154
YBR263W	736264	737736	583	458	630	512	651	497	1864	1467	0.345533	0.0110813	0.092584	663	590	451	361	588	531	1702	1482	0.199686	0.402356	0.783929
YBR264C	737770	738369	50	61	56	65	34	56	140	182	-0.378512	0.165784	0.5076	56	51	37	43	26	33	119	127	-0.0938669	0.73862	0.942129
YBR265W	738582	739544	198	175	250	221	280	236	728	632	0.204014	0.223713	0.580595	207	194	194	169	203	168	604	531	0.185837	0.365618	0.761849
YBR267W	739841	741022	169	134	135	102	181	151	485	387	0.325651	0.108924	0.41542	100	102	67	87	137	111	304	300	0.0191088	0.979614	0.994718
YBR268W	741299	741616	71	75	57	40	77	54	205	169	0.278601	0.363501	0.740444	21	20	9	19	24	23	54	62	-0.199309	0.590416	0.884117
YBR269C	742160	742576	142	102	89	111	93	119	324	332	-0.0351894	0.909405	0.984027	47	56	74	63	57	39	178	158	0.171953	0.577615	0.878657
YBR270C	742761	744398	85	77	75	89	110	88	270	254	0.0881309	0.688444	0.918009	48	31	66	47	48	35	162	113	0.519671	0.105396	0.449841
YBR271W	744852	746111	69	67	70	81	86	88	225	236	-0.0688619	0.727013	0.930075	43	34	40	35	49	38	132	107	0.302927	0.313892	0.720622
YBR272C	746361	747803	79	128	74	113	81	125	234	366	-0.645335	0.000693868	0.0104455	53	48	45	64	33	31	131	143	-0.126448	0.659274	0.916811
YBR273C	748061	749371	154	137	209	171	117	146	480	454	0.0803421	0.710375	0.924244	68	55	80	83	71	59	219	197	0.152735	0.606083	0.889694
YBR274W	749594	751177	40	31	33	30	38	26	111	87	0.351472	0.272004	0.648386	18	8	11	11	12	12	41	31	0.403356	0.383164	0.771123
YBR275C	751356	757106	212	134	218	186	201	224	631	544	0.214033	0.216884	0.571375	236	168	121	111	187	154	544	433	0.32924	0.193793	0.595578
YBR276C	757620	760043	196	181	242	207	221	205	659	593	0.152246	0.33405	0.71407	145	112	134	90	142	133	421	335	0.329659	0.106625	0.450678
YBR278W	760294	760899	86	38	54	48	77	46	217	132	0.717157	0.00778784	0.0708538	34	33	43	22	43	19	120	74	0.697437	0.0352892	0.243608
YBR279W	761257	762594	694	619	749	621	815	752	2258	1992	0.180828	0.20036	0.550359	715	642	661	612	644	500	2020	1754	0.203707	0.354766	0.753376
YBR280C	762784	764697	165	136	192	197	185	163	542	496	0.127953	0.451205	0.802768	139	116	156	122	113	99	408	337	0.275821	0.206191	0.609774
YBR281C	764970	767606	400	160	449	192	388	202	1237	554	1.15889	1.01901e-14	7.29756e-13	194	97	149	70	137	100	480	267	0.846195	5.97353e-05	0.00152112
YBR282W	768240	768680	427	413	353	342	455	454	1235	1209	0.0306968	0.874655	0.975802	159	182	122	121	138	133	419	436	-0.0573779	0.752472	0.944002
YBR283C	768943	770415	427	442	518	449	571	474	1516	1365	0.151369	0.320054	0.700624	577	461	444	329	551	395	1572	1185	0.407714	0.0513428	0.306521
YBR284W	771239	773632	140	96	198	175	203	139	541	410	0.400005	0.0546159	0.277396	254	153	156	106	223	159	633	418	0.598703	0.00935878	0.100235
YBR286W	774700	776313	326	463	521	678	419	538	1266	1679	-0.407325	0.0181064	0.13344	513	732	459	674	362	673	1334	2079	-0.640131	0.00213275	0.0313075
YBR287W	776571	777854	264	348	261	374	296	405	821	1127	-0.457033	0.00103092	0.0141978	234	443	204	374	223	349	661	1166	-0.818846	3.28702e-05	0.000906383
YBR288C	778012	779463	156	188	137	141	107	165	400	494	-0.304511	0.149615	0.484044	71	92	56	57	59	65	186	214	-0.202308	0.386878	0.774842
YBR289W	779667	782384	374	361	480	465	453	435	1307	1261	0.0516909	0.74817	0.936327	377	408	425	406	329	363	1131	1177	-0.0575154	0.761091	0.947047
YBR290W	782591	783556	68	61	95	89	105	79	268	229	0.226885	0.313237	0.693271	41	32	31	20	22	23	94	75	0.32577	0.354416	0.753376
YBR291C	783673	784572	36	32	51	32	53	56	140	120	0.222392	0.478133	0.81721	23	24	32	26	7	18	62	68	-0.133267	0.766915	0.949088
YBR292C	784702	785073	327	82	257	58	461	90	1045	230	2.1838	9.81572e-21	8.48383e-19	612	83	635	74	841	86	2088	243	3.10309	1.43849e-35	2.76135e-33
YBR293W	787006	788430	70	57	38	53	52	61	160	171	-0.0959244	0.753546	0.937584	18	18	17	18	18	29	53	65	-0.294447	0.415771	0.793007
YBR294W	789235	791814	23	29	28	27	15	22	66	78	-0.241008	0.510622	0.832981	24	35	24	18	42	29	90	82	0.134301	0.708423	0.935314
YBR295W	792849	796499	89	59	102	109	85	79	276	247	0.160157	0.474856	0.816943	67	53	68	32	429	22	564	107	2.39808	4.68239e-05	0.00122355
YBR296C	796798	798522	49	34	53	25	57	24	159	83	0.937844	0.00217614	0.0251939	9	4	6	9	10	11	25	24	0.0588937	0.9418	0.986804
YCL064C	15798	16880	176	110	141	134	166	105	483	349	0.468796	0.0131017	0.1059	25	18	22	8	27	16	74	42	0.817136	0.0346032	0.241184
YCL063W	17290	18561	146	106	149	117	157	149	452	372	0.28102	0.109008	0.41542	57	51	82	86	70	64	209	201	0.0563074	0.881768	0.970112
YCL061C	18816	22106	35	31	38	29	46	45	119	105	0.180572	0.565638	0.869798	29	20	34	21	20	35	83	76	0.127112	0.755059	0.945434
YCL059C	22429	23379	104	67	79	92	89	83	272	242	0.1686	0.42388	0.781595	36	25	21	21	41	49	98	95	0.0448542	0.945755	0.986804
YCL058C	23523	23981	20	25	6	8	7	1	33	34	-0.0430687	0.932315	0.988157	4	6	10	3	6	4	20	13	0.621488	0.302308	0.709173
YCL057C-A	24032	24325	17	15	17	23	26	26	60	64	-0.0931094	0.803801	0.951016	11	20	9	16	20	10	40	46	-0.201634	0.642703	0.909478
YCL057W	24768	26906	165	187	181	227	174	226	520	640	-0.29956	0.0484622	0.254655	94	152	76	154	86	111	256	417	-0.703904	0.00066365	0.0124055
YCL054W	31449	33974	733	689	518	415	623	634	1874	1738	0.108693	0.626076	0.891192	357	412	218	228	398	373	973	1013	-0.0581225	0.807664	0.957923
YCL052C	34143	35393	302	261	344	327	278	285	924	873	0.0819112	0.598735	0.879162	88	109	142	109	100	89	330	307	0.104227	0.660818	0.917402
YCL051W	35865	37616	144	158	203	183	176	180	523	521	0.00552757	0.991275	0.997832	120	85	91	93	86	91	297	269	0.142857	0.548456	0.868723
YCL050C	37836	38801	370	388	480	449	565	517	1415	1354	0.0635743	0.726169	0.929593	279	357	330	315	353	335	962	1007	-0.0659549	0.742394	0.942475
YCL049C	39786	40724	509	427	532	455	611	513	1652	1395	0.243949	0.0851521	0.36114	610	544	627	482	587	476	1824	1502	0.280221	0.171612	0.563498
YCL047C	43661	44437	46	53	48	56	37	60	131	169	-0.367456	0.154724	0.490761	22	23	18	10	11	13	51	46	0.148863	0.730758	0.937243
YCL045C	44623	46905	544	504	766	628	738	734	2048	1866	0.134267	0.408369	0.77285	613	540	559	467	632	534	1804	1541	0.227332	0.273079	0.681439
YCL044C	47111	48364	283	272	380	387	377	395	1040	1054	-0.0192913	0.888284	0.979496	481	490	347	410	378	382	1206	1282	-0.0881664	0.615927	0.892594
YCL043C	48653	50221	812	718	950	919	960	1032	2722	2669	0.0283678	0.846095	0.966387	992	996	794	841	812	914	2598	2751	-0.0825547	0.614754	0.892448
YCL041C	50133	50627	85	271	64	276	90	267	239	814	-1.76802	4.12532e-23	4.05495e-21	148	612	133	504	163	539	444	1655	-1.8982	1.32844e-19	1.54192e-17
YCL042W	50584	50943	30	32	37	31	35	45	102	108	-0.0824622	0.778503	0.946759	103	102	54	73	88	88	245	263	-0.102281	0.635472	0.905149
YCL040W	50838	52340	4455	8340	6186	11211	5927	10908	16568	30459	-0.878469	1.81491e-09	7.7103e-08	9270	18163	8817	17240	7699	15430	25786	50833	-0.979177	4.93022e-07	1.9224e-05
YCL039W	52645	54882	484	589	590	824	629	824	1703	2237	-0.393487	0.00822794	0.0735234	1069	1360	1073	1372	1051	1330	3193	4062	-0.347278	0.0643531	0.350426
YCL038C	54941	56527	42	50	53	33	45	36	140	119	0.234465	0.462387	0.812812	30	32	24	44	32	27	86	103	-0.260236	0.403984	0.785202
YCL037C	57374	58678	197	179	245	197	271	265	713	641	0.153578	0.386517	0.755276	141	176	115	128	234	188	490	492	-0.00587657	0.966626	0.990847
YCL036W	59026	60726	127	149	108	72	129	124	364	345	0.0773421	0.800818	0.950666	74	61	43	49	89	74	206	184	0.162939	0.602028	0.887726
YCL032W	63441	64481	163	168	170	160	140	167	473	495	-0.0655883	0.691889	0.918213	79	117	88	91	89	91	256	299	-0.224002	0.273367	0.681439
YCL031C	64675	65568	862	756	862	739	1045	841	2769	2336	0.245325	0.0862976	0.36308	410	311	342	310	426	298	1178	919	0.358203	0.0884933	0.411013
YCL030C	65934	68333	378	300	322	296	464	395	1164	991	0.232134	0.174686	0.516683	365	303	231	199	295	210	891	712	0.323548	0.166708	0.556962
YCL029C	68599	69921	74	85	153	105	119	127	346	317	0.126289	0.615419	0.887785	81	58	52	38	52	62	185	158	0.227601	0.445523	0.811288
YCL027W	71803	73341	21	23	27	28	32	15	80	66	0.277534	0.475807	0.816943	20	19	13	10	8	9	41	38	0.109624	0.826346	0.960412
YCL025C	76018	77919	143	83	212	82	160	125	515	290	0.82852	7.36446e-05	0.00148863	146	83	172	82	171	61	489	226	1.11351	2.3618e-07	9.90565e-06
YCL023C	78949	79296	13	4	9	2	6	5	28	11	1.34792	0.0290213	0.183692	3	11	13	6	0	37	16	54	-1.75489	0.0336514	0.23556
YCL024W	79162	82275	21	23	14	45	41	55	76	123	-0.694587	0.105306	0.408591	53	74	24	31	68	80	145	185	-0.351472	0.35966	0.758175
YCL018W	91324	92418	108	97	94	144	142	136	344	377	-0.132156	0.510343	0.832981	56	66	50	56	68	69	174	191	-0.134485	0.563334	0.872592
YCL017C	92777	94270	366	330	407	401	408	395	1181	1126	0.0688021	0.635492	0.896377	244	259	222	229	225	251	691	739	-0.0968887	0.586396	0.882053
YCL016C	94621	95763	105	108	113	93	89	112	307	313	-0.027924	0.873478	0.975468	40	50	35	32	45	29	120	111	0.112475	0.723955	0.935929
YCL012C	101317	101788	10	21	27	14	20	13	57	48	0.247928	0.625097	0.891192	11	8	18	9	16	13	45	30	0.584963	0.194001	0.595851
YCL011C	102075	103358	187	188	203	215	189	192	579	595	-0.0393263	0.777447	0.946646	212	171	159	162	181	172	552	505	0.128385	0.55662	0.870774
YCL010C	103571	104350	127	142	133	155	141	194	401	491	-0.292121	0.0865512	0.36308	167	180	140	138	174	170	481	488	-0.0208443	0.883226	0.970112
YCL009C	104619	105548	577	744	589	840	658	1000	1824	2584	-0.5025	0.000347524	0.00586578	575	818	390	538	411	688	1376	2044	-0.570915	0.00962368	0.101762
YCL008C	105696	106853	170	182	318	309	275	228	763	719	0.0856913	0.719048	0.927368	195	223	220	210	235	211	650	644	0.013379	0.971666	0.993652
YCL007C	106974	107366	6	7	10	3	4	6	20	16	0.321928	0.608656	0.886398	16	16	12	6	12	7	40	29	0.463947	0.31591	0.721935
YCL002C	110808	111675	62	46	65	47	65	50	192	143	0.425091	0.0738496	0.332025	45	34	39	34	57	38	141	106	0.411631	0.177773	0.571911
YCL001W-B	113770	114024	5	6	6	3	7	9	18	18	0	0.991277	0.997832	3	8	5	2	5	3	13	13	0	0.994811	0.997409
YCR002C	117380	118348	160	177	191	157	208	170	559	504	0.149425	0.39803	0.765079	164	109	89	108	152	131	405	348	0.218835	0.39258	0.777595
YCR004C	119575	120318	114	90	127	103	92	114	333	307	0.117284	0.547673	0.857909	91	57	66	70	66	66	223	193	0.208443	0.432265	0.802761
YCR005C	120946	122328	119	99	155	135	116	81	390	315	0.308122	0.165859	0.5076	40	39	46	46	24	38	110	123	-0.161155	0.59863	0.886319
YCR007C	126011	126730	20	29	25	18	18	21	63	68	-0.110183	0.748972	0.936385	14	24	19	22	13	18	46	64	-0.476438	0.207852	0.612751
YCR008W	128470	130281	385	385	530	497	497	569	1412	1451	-0.0393074	0.78727	0.949278	667	653	525	561	569	641	1761	1855	-0.0750243	0.660922	0.917402
YCR009C	130745	131542	255	267	262	271	280	226	797	764	0.0610071	0.736941	0.932457	88	109	94	93	98	109	280	311	-0.151488	0.421529	0.796012
YCR010C	132273	133124	16	13	20	25	13	16	49	54	-0.140178	0.742483	0.933785	16	12	14	28	8	12	38	52	-0.452512	0.316631	0.72292
YCR011C	133724	136873	497	481	640	534	588	508	1725	1523	0.17968	0.220264	0.576597	272	264	261	232	267	278	800	774	0.0476664	0.845237	0.964114
YCR014C	139185	140933	67	46	59	39	66	52	192	137	0.48693	0.055129	0.27859	26	18	18	16	18	9	62	43	0.527932	0.189924	0.591334
YCR016W	143634	144506	282	330	178	232	314	295	774	857	-0.146962	0.46953	0.816943	145	158	108	99	112	137	365	394	-0.110299	0.565817	0.872592
YCR017C	144773	147634	189	172	155	162	162	136	506	470	0.106477	0.588827	0.876734	160	104	128	109	118	119	406	332	0.290296	0.16525	0.555022
YCR019W	152837	153928	115	187	124	169	83	149	322	505	-0.649223	0.0017917	0.0216835	70	78	45	64	51	64	166	206	-0.311461	0.189112	0.59102
YCR020C	154012	154659	22	45	15	24	20	18	57	87	-0.610053	0.150948	0.485539	28	39	23	25	23	48	74	112	-0.597902	0.0733962	0.375205
YCR020W-B	155320	155556	16	23	17	8	11	16	44	47	-0.0951572	0.821593	0.956037	16	9	9	5	11	6	36	20	0.847997	0.0856573	0.405693
YCR022C	157421	157765	19	14	12	12	26	12	57	38	0.584963	0.192091	0.540985	24	17	32	14	18	10	74	41	0.851901	0.0360877	0.247409
YCR023C	158538	160373	41	38	32	34	32	44	105	116	-0.143735	0.64374	0.899156	26	32	26	25	26	26	78	83	-0.0896372	0.760334	0.947047
YCR024C	160744	162222	122	121	178	152	167	155	467	428	0.125812	0.505268	0.832595	170	169	139	113	129	171	438	453	-0.0485802	0.794777	0.952855
YCR024C-B	162599	162865	297	121	230	101	233	103	760	325	1.22556	4.67609e-10	2.19077e-08	124	67	150	46	200	72	474	185	1.35736	7.08356e-08	3.24349e-06
YCR026C	164111	166339	207	204	281	243	252	201	740	648	0.191531	0.260628	0.632702	196	147	229	150	183	188	608	485	0.326087	0.134411	0.506035
YCR027C	167370	167999	58	69	67	77	70	109	195	255	-0.387023	0.0904422	0.372239	46	43	17	25	22	37	85	105	-0.304855	0.393813	0.778211
YCR028C	170886	172424	68	52	37	29	43	43	148	124	0.255257	0.46711	0.815264	25	34	20	15	33	22	78	71	0.135655	0.713419	0.93586
YCR028C-A	172950	173440	150	156	127	139	143	159	420	454	-0.112303	0.512715	0.833681	43	42	41	33	37	46	121	121	0	0.976826	0.994718
YCR031C	177500	178220	661	306	526	286	559	219	1746	811	1.10628	3.85674e-09	1.58474e-07	525	285	415	226	473	255	1413	766	0.883345	1.50772e-05	0.000456064
YCR032W	179520	186023	168	216	215	236	192	209	575	661	-0.201088	0.183507	0.530431	88	112	71	59	78	114	237	285	-0.266075	0.291029	0.701026
YCR033W	186489	190169	266	308	409	420	340	390	1015	1118	-0.13944	0.37628	0.748395	348	466	393	411	392	429	1133	1306	-0.205007	0.295645	0.705337
YCR034W	190592	191635	85	103	82	107	136	104	303	314	-0.0514468	0.766171	0.9423	66	69	35	75	79	66	180	210	-0.222392	0.388817	0.775924
YCR036W	193297	194298	213	209	170	186	209	174	592	569	0.0571685	0.779251	0.946759	90	90	103	108	94	99	287	297	-0.0494122	0.770462	0.94981
YCR037C	194414	197185	76	115	119	118	84	104	279	337	-0.272483	0.175444	0.517697	52	45	45	46	44	44	141	135	0.0627358	0.853874	0.965237
YCR042C	201174	205397	304	356	329	447	281	433	914	1236	-0.435413	0.00334324	0.0356588	183	253	149	245	174	240	506	738	-0.544483	0.00707323	0.0807837
YCR044C	206877	207950	83	83	100	108	84	77	267	268	-0.00539326	0.95921	0.991481	30	31	24	28	36	42	90	101	-0.166358	0.587769	0.882273
YCR045C	208135	209610	50	42	48	49	31	57	129	148	-0.198226	0.514036	0.835017	46	62	40	45	70	31	156	138	0.176878	0.590418	0.884117
YCR046C	209914	210423	152	166	180	178	212	230	544	574	-0.0774441	0.625039	0.891192	105	141	83	137	76	141	264	419	-0.666412	0.000544177	0.0106093
YCR047C	210718	211545	69	80	39	54	57	84	165	218	-0.401862	0.170426	0.512938	41	53	51	44	59	71	151	168	-0.153913	0.594069	0.886132
YCR048W	211929	213761	127	98	149	138	122	184	398	420	-0.0776209	0.732783	0.931164	62	122	108	170	127	101	297	393	-0.404066	0.162082	0.551862
YCR051W	214071	214739	54	83	51	77	45	77	150	237	-0.659925	0.00593421	0.0569889	50	62	31	45	54	42	135	149	-0.142353	0.605561	0.889607
YCR052W	214994	216445	101	108	126	146	130	132	357	386	-0.112677	0.50681	0.832595	77	94	75	74	76	74	228	242	-0.0859732	0.674722	0.922289
YCR053W	216697	218241	107	133	97	117	130	138	334	388	-0.216209	0.228073	0.58647	87	73	80	77	91	80	258	230	0.165737	0.482177	0.835896
YCR054C	218376	220067	38	60	58	73	44	72	140	205	-0.550197	0.0243451	0.16294	15	22	24	18	16	31	55	71	-0.368387	0.343111	0.744435
YCR057C	220457	223228	326	291	311	241	354	306	991	838	0.241935	0.128198	0.453283	177	140	132	99	174	152	483	391	0.304855	0.179818	0.574932
YCR059C	223454	224230	9	10	10	13	8	2	27	25	0.111031	0.861271	0.969636	16	14	8	8	19	18	43	40	0.104337	0.838081	0.962641
YCR060W	224399	224734	36	36	32	21	33	31	101	88	0.19878	0.578577	0.874669	13	28	11	16	24	17	48	61	-0.345775	0.417883	0.793475
YCR061W	225563	227458	112	161	191	306	119	233	422	700	-0.730112	0.00173245	0.0211824	83	137	156	281	113	205	352	623	-0.823657	0.00821378	0.0913029
YCR064C	228095	228505	75	78	78	64	94	86	247	228	0.115477	0.615857	0.887785	613	497	334	309	389	306	1336	1112	0.264763	0.319034	0.72516
YCR065W	229310	231004	146	138	180	180	210	177	536	495	0.114804	0.51854	0.837988	201	163	223	173	187	165	611	501	0.286362	0.164963	0.555022
YCR066W	231500	232963	34	33	31	53	48	35	113	121	-0.0986843	0.74491	0.934868	29	24	19	18	18	18	66	60	0.137504	0.728311	0.935929
YCR067C	233125	236322	745	729	977	905	786	838	2508	2472	0.0208586	0.907319	0.984027	563	545	470	489	485	486	1518	1520	-0.00189953	0.941837	0.986804
YCR068W	237214	238776	161	225	308	334	221	258	690	817	-0.24374	0.214802	0.569736	210	203	138	191	176	169	524	563	-0.103568	0.547397	0.867871
YCR069W	239055	240011	164	173	189	196	177	214	530	583	-0.137504	0.363397	0.740444	195	156	172	209	150	135	517	500	0.0482362	0.906406	0.976925
YCR071C	240103	240543	139	174	137	145	177	143	453	462	-0.0283818	0.821498	0.956037	77	72	61	59	70	58	208	189	0.138197	0.567732	0.872592
YCR072C	240805	242352	58	69	53	53	71	70	182	192	-0.0771679	0.726128	0.929593	21	26	35	9	33	33	89	68	0.388271	0.353934	0.753376
YCR073C	242588	246583	241	187	234	213	255	229	730	629	0.214836	0.159261	0.497527	147	158	118	120	118	152	383	430	-0.166992	0.378306	0.770923
YCR073W-A	246963	247910	350	299	417	409	390	385	1157	1093	0.0820955	0.583741	0.874669	339	316	374	308	255	263	968	887	0.126073	0.595746	0.886319
YCR075C	248033	248815	66	94	61	74	65	56	192	224	-0.222392	0.373684	0.748395	33	46	30	36	29	31	92	113	-0.296617	0.323109	0.72956
YCR075W-A	248975	249202	20	22	16	19	31	45	67	86	-0.360176	0.394736	0.761375	9	4	11	10	11	6	31	20	0.632268	0.226421	0.634157
YCR076C	249293	250045	146	194	169	178	168	199	483	571	-0.241468	0.113056	0.424215	61	76	87	57	52	60	200	193	0.0513992	0.840934	0.962859
YCR077C	250238	252628	417	463	494	709	495	621	1406	1793	-0.350779	0.0234485	0.158633	242	325	206	293	249	339	697	957	-0.45736	0.0190138	0.161941
YCR079W	252845	254173	127	123	158	136	87	108	372	367	0.0195226	0.94055	0.988988	43	70	55	67	61	66	159	203	-0.352453	0.162319	0.551862
YCR081W	254371	258654	71	104	126	141	79	124	276	369	-0.418953	0.0550193	0.27859	33	44	30	34	43	53	106	131	-0.305503	0.313253	0.72015
YCR082W	258883	259269	149	145	119	119	177	96	445	360	0.305808	0.185846	0.533283	85	48	57	53	74	39	216	140	0.625604	0.0213501	0.175549
YCR083W	259578	259961	11	9	10	13	12	3	33	25	0.400538	0.462608	0.812812	10	2	3	4	7	6	20	12	0.736966	0.25353	0.663886
YCR084C	260311	262452	572	610	787	912	850	924	2209	2446	-0.147031	0.36609	0.743402	953	978	986	963	1089	1118	3028	3059	-0.0146949	0.904192	0.975745
YCR085W	262916	263269	6	8	1	1	7	6	14	15	-0.0995357	0.873699	0.975468	11	13	6	7	16	7	33	27	0.289507	0.566844	0.872592
YCR086W	263392	263964	16	17	17	12	28	17	61	46	0.407175	0.341571	0.720967	32	14	19	13	20	20	71	47	0.595158	0.134155	0.506035
YCR088W	265068	266846	554	615	687	719	640	691	1881	2025	-0.106422	0.409655	0.77285	366	342	321	330	287	301	974	973	0.00148197	0.952969	0.989493
YCR091W	274404	276566	62	78	82	98	69	88	213	264	-0.309684	0.129297	0.455226	70	77	55	90	40	94	165	261	-0.661584	0.00856967	0.0931983
YCR092C	276764	279820	55	69	84	87	81	101	220	257	-0.224265	0.296989	0.677847	42	61	54	62	37	52	133	175	-0.395929	0.149183	0.529759
YCR093W	280117	286443	457	463	634	584	553	539	1644	1586	0.0518175	0.759475	0.939597	343	373	327	355	316	363	986	1091	-0.145992	0.424622	0.797946
YCR094W	286762	287937	40	51	27	47	47	34	114	132	-0.211504	0.494021	0.82835	24	28	20	22	13	14	57	64	-0.16711	0.654067	0.914412
YCR095C	288170	289258	178	141	165	158	184	151	527	450	0.227878	0.160214	0.498543	66	34	49	35	43	34	158	103	0.61728	0.0391845	0.25869
YCR099C	300832	301299	26	39	32	42	46	35	104	116	-0.157541	0.584035	0.874669	12	35	13	20	15	14	40	69	-0.786596	0.0677631	0.360176
YCR100C	301271	302221	21	15	18	15	31	10	70	40	0.807355	0.0559618	0.281099	14	10	17	4	6	9	37	23	0.685891	0.184548	0.58333
YDL242W	18959	19312	25	12	14	12	19	19	58	43	0.431716	0.307839	0.686781	34	1	11	12	14	6	59	19	1.63472	0.0106501	0.108478
YDL240W	22823	25876	37	45	61	50	56	43	154	138	0.158262	0.593019	0.878056	25	18	31	19	23	27	79	64	0.303781	0.40638	0.786751
YDL239C	26403	28775	119	101	142	131	132	116	393	348	0.175442	0.324718	0.706208	65	68	96	54	51	44	212	166	0.352881	0.23099	0.639815
YDL238C	28985	30454	14	18	13	20	35	29	62	67	-0.111893	0.778275	0.946759	8	5	12	5	6	9	26	19	0.452512	0.406073	0.786461
YDL237W	30657	31829	133	133	154	129	109	108	396	370	0.0979752	0.649869	0.900938	76	57	54	99	65	59	195	215	-0.140863	0.546892	0.867871
YDL236W	32296	33234	79	113	86	69	87	74	252	256	-0.0227201	0.866273	0.972157	37	48	27	27	55	38	119	113	0.0746388	0.833482	0.960412
YDL235C	33415	33918	140	120	120	105	124	151	384	376	0.0303736	0.87271	0.975341	47	45	56	54	31	41	134	140	-0.0631938	0.81104	0.957923
YDL234C	34237	36477	157	192	254	223	231	233	642	648	-0.0134205	0.891876	0.980988	144	123	94	96	90	95	328	314	0.0629313	0.81977	0.960046
YDL233W	36797	38173	90	94	136	125	101	108	327	327	0	0.97818	0.996413	62	51	61	43	39	46	162	140	0.210567	0.470743	0.828724
YDL231C	38867	42244	538	520	693	629	610	673	1841	1822	0.0149667	0.934197	0.988157	534	586	501	505	479	449	1514	1540	-0.0245651	0.872724	0.969385
YDL230W	42700	43707	54	47	68	52	60	69	182	168	0.115477	0.641963	0.898518	57	52	43	28	43	43	143	123	0.217357	0.47744	0.831149
YDL226C	51115	52173	128	141	165	124	142	132	435	397	0.131876	0.492328	0.827091	77	79	78	57	72	91	227	227	0	0.981271	0.994718
YDL225W	52445	54100	530	387	494	426	463	380	1487	1193	0.317811	0.0358603	0.210255	211	176	148	183	162	152	521	511	0.0279601	0.966518	0.990847
YDL224C	54397	56346	332	372	508	577	457	514	1297	1463	-0.173751	0.302151	0.682352	595	771	555	685	586	764	1736	2220	-0.354793	0.0687324	0.363316
YDL223C	57265	60405	4003	2905	9301	6847	5321	3988	18625	13740	0.438858	0.130974	0.457933	7187	5115	8036	6018	4865	3619	20088	14752	0.445423	0.101341	0.441322
YDL222C	60872	61801	839	518	1493	1131	1390	925	3722	2574	0.532066	0.0225034	0.153482	2517	1889	2271	1669	1511	1155	6299	4713	0.418477	0.0964803	0.429153
YDL221W	62011	62562	14	19	36	9	11	16	61	44	0.471306	0.37895	0.750328	34	24	50	17	55	20	139	61	1.1882	0.000613979	0.0115637
YDL220C	62244	65018	83	91	155	136	92	105	330	332	-0.00871722	0.950731	0.990057	125	104	105	97	94	95	324	296	0.130397	0.540907	0.867871
YDL219W	65242	65765	48	145	67	115	87	155	202	415	-1.03876	2.22489e-06	6.30135e-05	38	56	28	57	36	60	102	173	-0.762203	0.00488046	0.0616668
YDL218W	66493	67446	22	31	25	26	33	22	80	79	0.0181473	0.995705	0.997974	25	14	33	16	11	6	69	36	0.938599	0.0580538	0.328883
YDL216C	68997	70319	51	57	72	70	87	89	210	216	-0.040642	0.845511	0.966139	50	50	40	79	52	47	142	176	-0.309684	0.277271	0.684401
YDL215C	70640	73918	623	819	782	865	676	823	2081	2507	-0.268685	0.0471298	0.250808	746	1164	761	1204	725	1066	2232	3434	-0.621553	0.00121269	0.0199818
YDL214C	74446	76545	487	357	716	681	777	707	1980	1745	0.182273	0.385076	0.755214	1691	1333	1534	1236	1399	1146	4624	3715	0.315779	0.0988621	0.434349
YDL213C	77289	77966	370	292	292	220	299	249	961	761	0.33664	0.0717007	0.326759	421	388	309	266	465	373	1195	1027	0.218574	0.352653	0.753376
YDL212W	78426	79058	175	113	121	113	170	146	466	372	0.325027	0.104061	0.404699	121	73	93	62	107	71	321	206	0.639929	0.00313701	0.0427782
YDL211C	79294	80412	93	129	114	132	154	159	361	420	-0.21839	0.234695	0.596919	126	93	77	71	83	71	286	235	0.283354	0.257153	0.66742
YDL210W	84270	85985	3	13	4	12	7	4	14	29	-1.05063	0.0779066	0.341386	4	13	5	7	9	13	18	33	-0.874469	0.0901944	0.41566
YDL209C	86207	87226	27	26	20	23	32	27	79	76	0.0558532	0.88772	0.979441	40	21	20	21	31	16	91	58	0.649814	0.0785223	0.388025
YDL208W	87512	87982	6	31	7	8	8	25	21	64	-1.60768	0.00328032	0.0350623	15	14	2	11	14	15	31	40	-0.367732	0.445755	0.811288
YDL207W	88248	89864	264	342	293	426	340	422	897	1190	-0.407782	0.00442922	0.0449467	399	532	368	512	330	491	1097	1535	-0.484675	0.0120104	0.117768
YDL206W	90176	92464	402	453	502	540	417	453	1321	1446	-0.130437	0.362252	0.740198	522	683	565	648	481	592	1568	1923	-0.294433	0.147636	0.528208
YDL205C	92762	93745	118	114	143	153	121	124	382	391	-0.033596	0.83814	0.964111	82	97	95	93	61	62	238	252	-0.0824622	0.734305	0.93876
YDL204W	94605	95786	841	685	1690	1469	1273	1071	3804	3225	0.238218	0.331112	0.711753	2192	1469	2623	1887	1463	1089	6278	4445	0.498122	0.0789631	0.389047
YDL203C	96082	97953	172	161	212	184	254	215	638	560	0.18813	0.280191	0.659435	199	193	133	157	186	153	518	503	0.0423937	0.887425	0.971341
YDL202W	98475	99224	70	66	68	75	122	95	260	236	0.139725	0.594056	0.878056	52	90	74	55	54	73	180	218	-0.276331	0.301978	0.709173
YDL201W	99561	100421	161	205	178	197	215	221	554	623	-0.169346	0.260491	0.632702	127	143	128	145	131	131	386	419	-0.118349	0.516988	0.858684
YDL200C	100501	101067	304	1	8	6	13	4	325	11	4.88486	7.53159e-06	0.000195626	0	227	12	3	16	11	28	241	-3.10553	0.00857103	0.0931983
YDL199C	101290	103353	128	128	213	214	127	164	468	506	-0.112629	0.618764	0.888777	149	123	118	126	104	87	371	336	0.142958	0.560266	0.871394
YDL198C	103649	104551	14	32	24	18	29	9	67	59	0.183446	0.768859	0.943775	7	17	6	11	5	6	18	34	-0.917538	0.077248	0.384856
YDL197C	104917	106494	166	190	261	251	287	317	714	758	-0.0862738	0.634545	0.895734	317	287	276	322	286	263	879	872	0.011535	0.979767	0.994718
YDL195W	107208	111029	1003	1051	1630	1548	1586	1562	4219	4161	0.0199708	0.941077	0.989069	1361	1444	1335	1299	1309	1338	4005	4081	-0.0271205	0.843898	0.964072
YDL194W	111580	114234	97	124	153	182	126	142	376	448	-0.252766	0.191737	0.540692	125	129	129	134	105	135	359	398	-0.148785	0.409204	0.787895
YDL193W	114672	115799	161	203	265	222	312	263	738	688	0.101212	0.659663	0.904108	247	233	234	230	174	210	655	673	-0.0391116	0.81286	0.958418
YDL192W	116321	116866	256	253	245	255	316	319	817	827	-0.0175513	0.88672	0.979441	165	163	115	111	176	173	456	447	0.028759	0.933877	0.985197
YDL190C	118707	121592	102	106	168	123	152	143	422	372	0.18194	0.374301	0.748395	101	86	82	73	78	68	261	227	0.201358	0.3862	0.774106
YDL189W	122078	123589	256	242	271	277	324	335	851	854	-0.00507694	0.956945	0.991481	246	279	154	168	224	241	624	688	-0.140863	0.529976	0.865219
YDL186W	125616	126449	26	22	31	9	46	15	103	46	1.16294	0.00641124	0.0604126	47	23	25	21	27	25	99	69	0.520832	0.145452	0.525754
YDL183C	130871	131833	88	105	78	123	85	136	251	364	-0.536251	0.00473831	0.047317	129	135	78	119	84	104	291	358	-0.29894	0.136021	0.506945
YDL181W	135179	135436	66	92	81	79	128	89	275	260	0.08092	0.793155	0.949278	39	46	36	39	37	35	112	120	-0.0995357	0.708528	0.935314
YDL180W	135896	137539	122	94	117	128	135	145	374	367	0.0272582	0.876038	0.975802	100	117	88	92	107	84	295	293	0.00981429	0.988867	0.995567
YDL178W	139522	141114	357	466	358	435	360	400	1075	1301	-0.275284	0.0594052	0.291959	128	177	130	112	158	188	416	477	-0.197406	0.392609	0.777595
YDL176W	142097	144223	38	45	57	52	62	54	157	151	0.056216	0.859917	0.969636	37	40	24	41	22	35	83	116	-0.482942	0.120338	0.478103
YDL175C	144484	145518	68	89	76	74	88	80	232	243	-0.0668315	0.710257	0.924244	106	133	86	94	98	98	290	325	-0.164387	0.389769	0.776272
YDL174C	145826	147589	1120	1522	1537	2070	1307	2007	3964	5599	-0.498212	0.000714361	0.0107218	1699	2193	1556	2227	1346	1979	4601	6399	-0.475899	0.0111709	0.111562
YDL173W	148191	149078	298	103	328	283	122	307	748	693	0.110183	0.68622	0.917937	100	321	66	285	88	287	254	893	-1.81383	2.47131e-17	2.41849e-15
YDL171C	149203	155640	269	261	343	306	290	282	902	849	0.0873629	0.578911	0.874669	406	366	367	326	406	386	1179	1078	0.129207	0.551793	0.869232
YDL170W	156318	157904	265	310	313	381	393	412	971	1103	-0.18389	0.223035	0.580595	536	754	642	780	595	721	1773	2255	-0.346935	0.100125	0.438354
YDL168W	159604	160764	674	4754	650	4917	618	4340	1942	14011	-2.85094	2.21197e-77	3.82365e-75	476	14129	470	15416	427	12626	1373	42171	-4.94085	1.57375e-95	6.54547e-93
YDL167C	160995	163154	58	87	62	92	42	118	162	297	-0.874469	0.000205231	0.0037008	32	1917	39	254	32	1918	103	4089	-5.31103	6.86263e-19	7.44595e-17
YDL166C	163449	164042	109	177	97	123	116	163	322	463	-0.523952	0.00831116	0.0740033	36	57	31	39	52	57	119	153	-0.36257	0.226187	0.634157
YDL165W	164290	164865	10	13	6	9	21	13	37	35	0.0801703	0.902109	0.983672	2	6	7	3	4	5	13	14	-0.106915	0.871487	0.968952
YDL164C	164987	167254	78	98	91	82	87	120	256	300	-0.228819	0.250474	0.619511	79	65	46	61	60	89	185	215	-0.216811	0.362237	0.75968
YDL161W	167714	169078	64	29	34	38	37	29	135	96	0.491853	0.156669	0.495197	17	19	12	21	9	12	38	52	-0.452512	0.262992	0.674063
YDL160C	170410	171930	72	85	140	96	139	98	351	279	0.331206	0.165558	0.5076	71	79	99	71	79	68	249	218	0.191818	0.431482	0.802057
YDL159W	172481	174028	98	125	129	142	169	159	396	426	-0.105353	0.548132	0.858146	127	136	109	105	81	128	317	369	-0.219138	0.276389	0.682901
YDL158C	173866	174174	41	28	26	25	28	42	95	95	0	0.978864	0.996413	17	25	25	16	24	22	66	63	0.0671142	0.852261	0.965237
YDL157C	174232	174588	37	51	35	42	47	55	119	148	-0.314636	0.24735	0.614758	23	26	17	25	23	36	63	87	-0.465664	0.158927	0.547414
YDL156W	174918	176486	22	34	43	45	33	56	98	135	-0.462106	0.150809	0.485539	15	56	20	26	15	46	50	128	-1.35614	0.000226873	0.00501028
YDL155W	176773	178056	64	69	79	74	70	81	213	224	-0.0726453	0.715561	0.926901	56	78	55	63	46	70	157	211	-0.426478	0.0712252	0.369912
YDL153C	181186	183018	353	483	268	287	246	326	867	1096	-0.338144	0.133816	0.461445	148	180	103	146	141	204	392	530	-0.435139	0.0365602	0.24962
YDL149W	184925	187918	130	140	185	191	151	120	466	451	0.0472025	0.853522	0.968404	72	76	68	71	73	47	213	194	0.134797	0.607583	0.890064
YDL148C	188154	190586	252	283	231	224	198	257	681	764	-0.165918	0.341543	0.720967	83	111	59	64	92	107	234	282	-0.269187	0.28043	0.687777
YDL146W	192750	194225	69	49	92	35	78	47	239	131	0.867444	0.000634605	0.00969901	29	28	42	30	37	22	108	80	0.432959	0.196684	0.598911
YDL145C	194571	198176	393	337	472	475	436	441	1301	1253	0.0542345	0.720653	0.928218	223	216	232	214	235	228	690	658	0.0685088	0.772724	0.94981
YDL144C	198662	199732	114	100	116	184	138	159	368	443	-0.267601	0.197391	0.546697	129	116	106	148	97	120	332	384	-0.209923	0.272479	0.681439
YDL143W	199996	201582	330	328	372	364	400	317	1102	1009	0.127198	0.409031	0.77285	250	202	221	165	222	237	693	604	0.198307	0.378742	0.770923
YDL142C	201719	202570	24	32	24	33	15	24	63	89	-0.498454	0.17865	0.521894	14	14	9	3	9	7	32	24	0.415037	0.425034	0.797946
YDL141W	203039	205111	117	78	205	142	147	152	469	372	0.334285	0.15753	0.496057	64	62	68	45	62	47	194	154	0.333126	0.19038	0.591649
YDL140C	205360	210561	1469	1582	1903	2125	1915	2031	5287	5738	-0.118099	0.385183	0.755214	2675	3216	2226	2646	2520	2720	7421	8582	-0.2097	0.237516	0.646345
YDL139C	211375	212046	146	22	129	27	133	30	408	79	2.36864	7.41775e-24	7.74691e-22	182	35	138	27	180	36	500	98	2.35107	3.00198e-25	4.04943e-23
YDL138W	213351	215642	33	34	44	40	48	42	125	116	0.107803	0.725414	0.929575	41	64	50	50	52	50	143	164	-0.197681	0.457497	0.818405
YDL137W	216158	217074	85	86	58	61	84	92	227	239	-0.0743183	0.753471	0.937584	55	37	51	41	57	54	163	132	0.304334	0.295195	0.704937
YDL135C	218680	219288	118	125	118	103	146	127	382	355	0.105754	0.601623	0.880565	55	61	60	46	79	57	194	164	0.242361	0.362371	0.75968
YDL133W	222427	223740	220	178	208	218	255	220	683	616	0.148955	0.351606	0.729624	242	221	189	198	225	203	656	622	0.0767812	0.753845	0.944861
YDL132W	224304	226751	627	712	692	754	640	759	1959	2225	-0.183688	0.15891	0.497527	433	534	413	429	440	515	1286	1478	-0.200756	0.293699	0.70315
YDL130W	229906	230527	259	324	255	218	264	283	778	825	-0.084624	0.589795	0.876822	217	263	197	234	316	353	730	850	-0.219566	0.362162	0.75968
YDL129W	231024	231899	102	99	83	107	107	127	292	333	-0.189554	0.329866	0.711085	274	310	201	213	228	271	703	794	-0.175614	0.38045	0.770923
YDL128W	232652	233887	324	363	386	392	383	427	1093	1182	-0.112937	0.39227	0.759246	477	516	419	421	428	523	1324	1460	-0.141065	0.446641	0.811288
YDL127W	234927	235853	43	46	43	53	81	46	167	145	0.203795	0.519788	0.839735	102	83	52	74	83	68	237	225	0.0749621	0.829077	0.960412
YDL126C	236157	238664	1816	1561	1932	1830	1868	1801	5616	5192	0.113253	0.384144	0.754886	1315	1152	1085	1068	1174	1156	3574	3376	0.0822247	0.718747	0.935929
YDL125C	239019	239606	139	282	113	301	130	301	382	884	-1.21047	2.14254e-13	1.39488e-11	100	163	71	133	79	105	250	401	-0.681674	0.00100688	0.0168635
YDL124W	240259	241197	393	754	561	949	529	781	1483	2484	-0.744147	1.03708e-06	3.17006e-05	542	523	545	572	461	401	1548	1496	0.0492953	0.87021	0.968952
YDL123W	241418	241840	97	164	163	288	150	225	410	677	-0.723532	0.000526264	0.00834862	257	297	175	262	184	249	616	808	-0.391425	0.0547158	0.319994
YDL122W	242552	244981	433	384	478	400	518	453	1429	1237	0.20816	0.145142	0.477738	465	400	405	334	399	432	1269	1166	0.122124	0.575092	0.877542
YDL121C	245133	245582	88	84	72	93	123	110	283	287	-0.0202487	0.909143	0.984027	55	45	39	42	68	52	162	139	0.220909	0.469545	0.828384
YDL119C	246689	247612	57	71	65	66	74	65	196	202	-0.0435016	0.813504	0.953494	28	22	12	11	29	20	69	53	0.380604	0.380596	0.770923
YDL118W	247302	247682	22	21	15	8	20	16	57	45	0.341037	0.464677	0.813915	12	5	11	6	6	2	29	13	1.15754	0.0422156	0.27082
YDL117W	248581	251238	91	114	134	112	136	114	361	340	0.0864641	0.695786	0.91865	87	59	74	43	71	59	232	161	0.527064	0.0253436	0.196108
YDL116W	251566	253746	200	216	231	218	183	229	614	663	-0.11077	0.479439	0.817771	96	118	96	119	98	119	290	356	-0.295824	0.101599	0.441322
YDL115C	253995	255126	63	56	55	57	59	43	177	156	0.182203	0.491355	0.826841	29	16	20	26	29	18	78	60	0.378512	0.333333	0.73581
YDL114W	255604	256530	24	19	26	21	17	15	67	55	0.284729	0.467958	0.815956	30	17	33	20	14	15	77	52	0.566347	0.177965	0.571911
YDL113C	256633	258555	416	442	475	559	376	485	1267	1486	-0.230018	0.13243	0.459668	157	227	182	256	151	202	490	685	-0.483322	0.0241739	0.191173
YDL112W	258915	263225	278	219	388	288	333	296	999	803	0.315085	0.0464048	0.248268	182	160	149	122	147	149	478	431	0.149323	0.483076	0.836003
YDL111C	263313	264110	113	108	99	148	121	134	333	390	-0.227952	0.213456	0.569102	97	103	115	123	101	117	313	343	-0.132046	0.497332	0.846833
YDL110C	264512	264964	593	724	654	672	574	713	1821	2109	-0.211828	0.12722	0.452076	405	527	528	564	361	428	1294	1519	-0.231284	0.318348	0.724522
YDL109C	265258	267201	76	80	120	109	146	103	342	292	0.228028	0.328717	0.709062	116	100	99	83	87	77	302	260	0.216037	0.318824	0.72516
YDL108W	267698	268699	119	130	130	132	150	131	399	393	0.0218594	0.937422	0.9883	79	44	56	35	72	53	207	132	0.649093	0.0176948	0.155483
YDL107W	268921	269976	71	65	66	77	59	62	196	204	-0.0577155	0.805231	0.951396	51	18	28	19	30	17	109	54	1.0133	0.00507783	0.0632006
YDL106C	270222	271901	103	112	158	191	133	178	394	481	-0.287841	0.161314	0.500413	96	72	70	77	80	68	246	217	0.180963	0.46995	0.828513
YDL104C	273653	274876	46	53	43	48	74	63	163	164	-0.00882385	0.944784	0.989702	32	44	51	30	21	37	104	111	-0.0939761	0.810486	0.957923
YDL103C	275148	276581	220	195	247	241	225	266	692	702	-0.020699	0.895311	0.982349	159	139	121	103	122	125	402	367	0.131415	0.530546	0.865219
YDL102W	276872	280165	53	40	75	55	57	59	185	154	0.264595	0.300595	0.680401	36	34	22	24	22	32	80	90	-0.169925	0.575765	0.877542
YDL101C	280307	281848	53	94	55	77	51	93	159	264	-0.731511	0.00123784	0.0165474	38	47	36	44	37	47	111	138	-0.314109	0.245184	0.652996
YDL100C	282112	283176	334	390	303	380	282	396	919	1166	-0.343431	0.0247525	0.165006	173	205	142	167	142	173	457	545	-0.254062	0.169756	0.56106
YDL099W	283419	284444	401	451	361	428	291	377	1053	1256	-0.254331	0.151767	0.486856	266	270	249	183	254	295	769	748	0.0399453	0.871494	0.968952
YDL098C	284581	285165	67	66	67	70	93	119	227	255	-0.167805	0.49985	0.831124	33	48	19	30	31	42	83	120	-0.531851	0.0992426	0.435438
YDL097C	285391	286695	530	590	596	611	485	613	1611	1814	-0.171218	0.228103	0.58647	353	351	311	346	323	355	987	1052	-0.0920127	0.590592	0.884117
YDL095W	287059	289512	224	151	250	150	253	178	727	479	0.60193	0.000100165	0.00194622	238	146	225	129	175	133	638	408	0.644987	0.00168002	0.0256422
YDL093W	289909	292140	75	74	103	97	119	78	297	249	0.254317	0.246398	0.614524	99	85	98	90	66	68	263	243	0.114106	0.677673	0.922977
YDL091C	293392	294759	127	90	98	129	70	84	295	303	-0.0386028	0.91266	0.984329	55	41	42	56	36	46	133	143	-0.104589	0.6662	0.919177
YDL090C	295034	296329	71	63	81	83	79	64	231	210	0.137504	0.54487	0.856249	40	41	30	36	35	39	105	116	-0.143735	0.591494	0.884402
YDL089W	296820	298274	81	88	53	69	88	54	222	211	0.0733167	0.831094	0.9609	38	57	23	31	40	27	101	115	-0.187279	0.592795	0.88582
YDL088C	298417	300003	221	235	278	282	231	263	730	780	-0.0955777	0.507749	0.832595	270	285	214	270	217	275	701	830	-0.243697	0.194407	0.595999
YDL087C	300214	300999	17	28	26	17	22	37	65	82	-0.335184	0.378981	0.750328	24	30	22	30	23	24	69	84	-0.283793	0.36069	0.759437
YDL086W	301413	302234	132	321	126	385	138	390	396	1096	-1.46868	3.34583e-22	3.16465e-20	120	411	114	415	111	456	345	1282	-1.89373	1.90436e-19	2.11215e-17
YDL085W	303211	304848	63	103	142	127	107	117	312	347	-0.15339	0.475942	0.816943	91	112	102	101	104	101	297	314	-0.0803016	0.658594	0.916632
YDL084W	305237	306577	643	723	551	571	641	719	1835	2013	-0.133567	0.385613	0.755214	476	443	389	380	433	545	1298	1368	-0.0757778	0.674087	0.922289
YDL082W	308424	309388	711	618	557	565	606	611	1874	1794	0.0629411	0.697244	0.91865	816	743	598	512	683	704	2097	1959	0.0982095	0.682805	0.924547
YDL081C	309802	310122	691	778	685	632	752	786	2128	2196	-0.0453799	0.717769	0.927368	799	909	636	729	745	852	2180	2490	-0.191818	0.285166	0.69326
YDL080C	310642	312471	142	132	234	191	219	178	595	501	0.248079	0.205712	0.558064	267	247	280	282	193	206	740	735	0.00978102	0.987369	0.995567
YDL079C	312951	314748	258	346	289	399	305	361	852	1106	-0.376426	0.00632365	0.0597808	407	382	423	491	302	299	1132	1172	-0.0500986	0.791611	0.952855
YDL078C	315357	316388	461	483	449	518	451	491	1361	1492	-0.13258	0.332816	0.713018	244	253	264	300	266	286	774	839	-0.116337	0.541854	0.867871
YDL077C	316971	320120	110	98	152	114	116	161	378	373	0.0192106	0.923648	0.986712	154	148	98	108	131	114	383	370	0.0498191	0.854187	0.965237
YDL076C	320668	321552	279	283	282	301	327	322	888	906	-0.0289514	0.808011	0.951405	383	373	315	314	419	374	1117	1061	0.0742045	0.757145	0.945664
YDL074C	324047	326149	125	126	126	109	128	98	379	333	0.186676	0.350163	0.729013	75	58	72	30	81	68	228	156	0.547488	0.0541506	0.318709
YDL073W	326613	329567	311	312	299	276	315	293	925	881	0.0703113	0.672385	0.910835	146	150	116	122	149	120	411	392	0.0682847	0.772031	0.94981
YDL072C	329836	330447	294	266	260	263	274	298	828	827	0.00174344	0.996022	0.997974	181	226	160	186	136	187	477	599	-0.328567	0.0840064	0.401221
YDL071C	330666	331040	14	11	9	7	9	10	32	28	0.192645	0.701022	0.919911	16	6	8	11	12	14	36	31	0.215729	0.683957	0.925476
YDL070W	331024	332940	1108	330	1143	340	1554	407	3805	1077	1.82088	3.01317e-30	3.43296e-28	3319	926	2961	900	3334	1125	9614	2951	1.70393	3.47009e-17	3.33062e-15
YDL069C	333121	333810	42	10	41	8	28	12	111	30	1.88753	2.69167e-06	7.4963e-05	11	13	9	9	14	14	34	36	-0.0824622	0.834531	0.960806
YDL066W	334835	336121	108	118	97	111	99	136	304	365	-0.263825	0.152246	0.487361	59	108	47	52	55	54	161	214	-0.41055	0.166614	0.556962
YDL065C	336249	337277	49	56	80	63	81	77	210	196	0.0995357	0.719062	0.927368	38	45	22	35	25	32	85	112	-0.397964	0.202908	0.605327
YDL064W	337487	338070	57	88	80	105	85	100	222	293	-0.400341	0.0441377	0.24129	54	71	49	55	59	42	162	168	-0.0524674	0.831541	0.960412
YDL063C	338272	340134	105	116	116	97	122	97	343	310	0.14594	0.477487	0.816943	36	35	25	10	48	38	109	83	0.393145	0.354379	0.753376
YDL060W	341619	343985	237	212	219	239	261	261	717	712	0.0100959	0.957204	0.991481	237	252	150	162	226	231	613	645	-0.0734121	0.727348	0.935929
YDL059C	344237	344953	64	50	52	38	62	46	178	134	0.409644	0.127153	0.452076	15	10	16	9	2	15	33	34	-0.0430687	0.920561	0.979311
YDL058W	345665	351037	295	344	342	336	317	353	954	1033	-0.114779	0.387163	0.756076	156	185	140	104	193	146	489	435	0.168819	0.460936	0.821325
YDL057W	351434	352420	24	21	31	41	32	29	87	91	-0.0648511	0.845453	0.966139	23	17	12	12	17	15	52	44	0.241008	0.563473	0.872592
YDL056W	352877	355378	154	154	206	177	187	149	547	480	0.188506	0.278377	0.657636	96	117	88	87	91	95	275	299	-0.120714	0.517904	0.858684
YDL055C	355674	356759	560	422	417	268	562	360	1539	1050	0.551604	0.00713541	0.0666104	428	272	289	177	427	291	1144	740	0.62849	0.00901919	0.0972242
YDL054C	359825	361285	265	246	241	265	209	206	715	717	-0.00402988	0.973346	0.995851	165	180	123	159	157	162	445	501	-0.171005	0.349186	0.74991
YDL053C	361699	362256	170	154	142	167	152	157	464	478	-0.0428858	0.801851	0.950666	194	217	164	200	139	201	497	618	-0.314361	0.0939939	0.425316
YDL052C	362672	363583	76	52	58	67	74	81	208	200	0.0565835	0.80338	0.950966	63	90	54	56	73	61	190	207	-0.123631	0.610058	0.890814
YDL049C	365068	365874	3	23	12	21	9	23	24	67	-1.48113	0.00131415	0.0173822	18	22	8	26	3	23	29	71	-1.29177	0.0049512	0.0619335
YDL048C	366739	368211	160	158	180	183	202	220	542	561	-0.0497079	0.743058	0.933806	365	362	247	221	312	322	924	905	0.0299751	0.922748	0.980014
YDL047W	369771	370706	49	46	53	49	60	55	162	150	0.111031	0.664447	0.905512	92	92	72	75	105	81	269	248	0.117266	0.628836	0.901426
YDL046W	371240	371761	1135	1399	1213	1553	1183	1636	3531	4588	-0.377789	0.00288715	0.0315322	1758	1787	1405	1464	1660	1623	4823	4874	-0.0151754	0.888161	0.971363
YDL045W-A	372248	372535	547	448	486	467	581	501	1614	1416	0.188819	0.19358	0.542514	572	531	375	385	423	497	1370	1413	-0.0445856	0.785829	0.952855
YDL045C	372688	373608	141	157	166	160	121	105	428	422	0.0203678	0.961336	0.992213	69	90	55	74	69	52	193	216	-0.16243	0.494437	0.845114
YDL044C	373967	375289	137	152	181	174	181	131	499	457	0.126846	0.528256	0.844683	65	70	66	70	47	46	178	186	-0.0634254	0.787616	0.952855
YDL043C	375680	376480	16	14	20	22	20	27	56	63	-0.169925	0.660696	0.90417	10	8	9	16	0	154	19	178	-3.22781	0.000814207	0.0144962
YDL042C	376757	378445	42	40	60	56	29	48	131	144	-0.136502	0.669158	0.908345	48	35	26	46	27	34	101	115	-0.187279	0.523108	0.86223
YDL040C	378874	381438	190	223	249	287	216	256	655	766	-0.225849	0.145349	0.478106	147	175	123	110	129	140	399	425	-0.0910741	0.640713	0.908207
YDL036C	387513	388901	117	116	83	121	106	86	306	323	-0.0780025	0.712387	0.924873	89	69	81	61	86	79	256	209	0.292641	0.206152	0.609774
YDL035C	389172	392057	135	124	203	203	190	177	528	504	0.0671142	0.74243	0.933785	141	116	125	112	108	103	374	331	0.176207	0.398703	0.782205
YDL034W	391783	392127	13	2	30	5	24	5	67	12	2.48113	5.92042e-06	0.000157032	5	1	10	4	5	7	20	12	0.736966	0.256798	0.667194
YDL033C	392659	393912	42	48	44	66	77	69	163	183	-0.166972	0.530765	0.847365	66	46	43	28	60	47	169	121	0.482016	0.106719	0.450678
YDL030W	397537	399129	129	162	119	98	122	111	370	371	-0.00389392	0.934541	0.988157	60	41	59	58	53	49	172	148	0.216811	0.473676	0.828724
YDL029W	399340	400638	287	277	291	241	212	200	790	718	0.137869	0.504899	0.832595	134	97	157	117	121	78	412	292	0.496676	0.0324725	0.230931
YDL028C	400997	403291	225	189	284	264	276	247	785	700	0.165338	0.294932	0.675853	208	195	193	185	219	156	620	536	0.210035	0.339088	0.741913
YDL027C	403695	404957	161	131	175	156	158	104	494	391	0.337342	0.0845906	0.360362	58	60	82	51	61	49	201	160	0.329124	0.215092	0.623055
YDL026W	404749	405060	16	13	19	22	20	10	55	45	0.289507	0.507856	0.832595	8	6	9	7	9	13	26	26	0	0.981638	0.994718
YDL025C	405344	407206	378	359	596	506	525	483	1499	1348	0.15318	0.382171	0.753017	629	597	595	574	627	533	1851	1704	0.11938	0.587093	0.882242
YDL024C	408451	409857	18	4	15	7	29	9	62	20	1.63227	0.00094071	0.0131912	13	11	18	12	34	6	65	29	1.16439	0.0167148	0.150042
YDL023C	411761	412081	91	111	113	153	101	135	305	399	-0.38758	0.0319895	0.19533	160	163	121	146	121	173	402	482	-0.261838	0.173282	0.565262
YDL022W	411825	413000	1813	1713	2202	2002	1932	1927	5947	5642	0.0759554	0.587119	0.875762	3019	2853	2317	2102	2335	2192	7671	7147	0.102077	0.636679	0.905576
YDL021W	413953	414888	268	181	270	193	245	166	783	540	0.536053	0.00109314	0.0148911	142	129	123	128	131	82	396	339	0.224215	0.323193	0.72956
YDL020C	415113	416708	1576	1819	1977	2120	2315	2467	5868	6406	-0.126555	0.366103	0.743402	2227	2409	2766	3202	2479	2664	7472	8275	-0.147265	0.472622	0.828724
YDL019C	417663	421514	594	543	739	693	744	709	2077	1945	0.0947311	0.521871	0.840611	735	690	713	691	608	635	2056	2016	0.0283446	0.93701	0.985466
YDL018C	422833	423510	36	41	32	33	46	53	114	127	-0.155795	0.600733	0.880033	11	21	14	11	19	13	44	45	-0.0324215	0.943568	0.986804
YDL017W	424209	425732	17	38	31	33	36	20	84	91	-0.115477	0.710863	0.924638	23	23	29	24	17	23	69	70	-0.0207586	0.93495	0.985466
YDL015C	426002	426934	448	492	421	441	502	499	1371	1432	-0.0628029	0.632776	0.894812	228	244	238	179	171	193	637	616	0.048363	0.83943	0.962641
YDL013W	429067	430926	186	166	210	203	204	222	600	591	0.0218044	0.896163	0.982604	215	204	143	125	185	167	543	496	0.130612	0.573283	0.876114
YDL007W	438047	439360	485	520	442	561	453	514	1380	1595	-0.208888	0.14602	0.479371	212	215	178	202	198	218	588	635	-0.11094	0.545378	0.867871
YDL006W	439909	440754	163	128	144	115	189	153	496	396	0.32484	0.0807666	0.350245	110	88	125	85	100	97	335	270	0.311202	0.138152	0.51113
YDL005C	441014	442309	326	373	384	418	425	413	1135	1204	-0.0851431	0.505952	0.832595	367	420	342	376	298	339	1007	1135	-0.172629	0.37202	0.769186
YDL004W	443029	443511	166	187	162	121	152	155	480	463	0.0520222	0.839176	0.964445	85	60	70	56	53	48	208	164	0.342888	0.202641	0.605118
YDL002C	446967	447578	69	70	84	80	87	88	240	238	0.0120728	0.973775	0.995851	34	43	35	24	33	39	102	106	-0.0554951	0.858154	0.966545
YDR001C	450220	452475	1296	643	1841	943	1523	754	4660	2340	0.993821	1.43412e-09	6.2515e-08	2254	1028	2229	999	1823	720	6306	2747	1.19887	2.5135e-08	1.25449e-06
YDR002W	453045	453650	646	554	481	461	656	563	1783	1578	0.176209	0.314749	0.69452	226	191	240	226	225	212	691	629	0.135626	0.568068	0.872592
YDR003W	454122	454754	21	24	26	26	26	14	73	64	0.189825	0.639634	0.897833	36	27	25	39	39	41	100	107	-0.0976108	0.718615	0.935929
YDR004W	455201	456583	226	233	225	257	229	254	680	744	-0.129768	0.370981	0.746242	229	181	235	233	227	240	691	654	0.0793951	0.777657	0.950269
YDR005C	456836	458103	65	110	81	112	106	137	252	359	-0.51056	0.0103885	0.0873787	88	116	79	125	83	93	250	334	-0.41792	0.0376042	0.252601
YDR006C	458542	461247	389	421	532	531	448	517	1369	1469	-0.101712	0.476197	0.816943	495	512	476	470	436	509	1407	1491	-0.0836579	0.634598	0.904937
YDR007W	461842	462516	24	28	23	25	23	29	70	82	-0.228269	0.494531	0.82835	24	19	19	20	27	24	70	63	0.152003	0.691888	0.929349
YDR009W	463434	464996	11	25	10	15	8	21	29	61	-1.07276	0.0165773	0.125153	24	21	17	19	16	22	57	62	-0.121306	0.703984	0.933515
YDR011W	465919	470424	465	403	722	628	452	451	1639	1482	0.14527	0.474203	0.816943	411	418	487	521	503	470	1401	1409	-0.00821466	0.928021	0.98172
YDR013W	473157	473783	33	47	29	33	42	39	104	119	-0.194378	0.512654	0.833681	42	28	26	28	28	29	96	85	0.175572	0.621143	0.894568
YDR014W	474046	475989	106	106	103	117	118	145	327	368	-0.170415	0.342322	0.721944	47	54	43	37	45	42	135	133	0.0215332	0.953039	0.989493
YDR014W-A	477797	478285	23	9	21	8	38	19	82	36	1.18763	0.00760716	0.0698438	38	27	33	9	16	19	87	55	0.661584	0.126778	0.492027
YDR016C	478474	478758	29	32	36	25	53	40	118	97	0.28273	0.420076	0.778536	29	21	21	26	20	23	70	70	0	0.95675	0.990514
YDR017C	479115	482267	300	276	422	393	308	331	1030	1000	0.0426443	0.81201	0.952772	300	309	291	346	275	284	866	939	-0.116758	0.524594	0.863538
YDR018C	482670	483860	44	71	67	81	64	87	175	239	-0.449656	0.0491643	0.257535	55	80	81	102	56	71	192	253	-0.398031	0.136741	0.508172
YDR019C	484163	485365	86	74	81	83	80	75	247	232	0.0903862	0.668187	0.908003	53	73	53	50	47	48	153	171	-0.160465	0.547971	0.868229
YDR020C	485746	486444	36	43	38	44	41	47	115	134	-0.220599	0.40421	0.769581	16	32	27	24	11	29	54	85	-0.654503	0.0965615	0.429153
YDR021W	486804	488003	50	46	35	36	34	46	119	128	-0.105182	0.739999	0.933002	26	33	13	30	20	54	59	117	-0.987722	0.00626386	0.0735198
YDR022C	488072	488662	33	29	32	38	22	27	87	94	-0.111645	0.747605	0.936233	82	42	35	26	50	32	167	100	0.739848	0.0332363	0.233967
YDR023W	489508	490896	402	342	311	360	352	316	1065	1018	0.0651159	0.696369	0.91865	167	181	128	159	144	218	439	558	-0.346044	0.0796926	0.390713
YDR024W	491017	491502	19	20	15	19	15	26	49	65	-0.407658	0.295565	0.676241	43	38	34	33	29	35	106	106	0	0.966129	0.990744
YDR026C	492556	494268	65	64	47	37	70	49	182	150	0.278976	0.370949	0.746242	25	21	21	24	27	21	73	66	0.14543	0.698434	0.933469
YDR027C	494649	497318	371	311	391	396	430	401	1192	1108	0.105426	0.466691	0.815264	330	382	307	271	329	285	966	938	0.0424353	0.844992	0.964114
YDR028C	497835	500879	358	380	489	493	429	487	1276	1360	-0.0919783	0.522799	0.841075	346	348	367	313	322	336	1035	997	0.0539654	0.814252	0.95894
YDR029W	501100	501414	9	7	7	12	15	19	31	38	-0.293731	0.568516	0.870887	3	11	8	6	7	16	18	33	-0.874469	0.108351	0.454054
YDR030C	501753	503273	82	50	63	84	66	81	211	215	-0.0270937	0.947177	0.989814	72	62	55	53	48	52	175	167	0.0675068	0.832107	0.960412
YDR031W	503498	503863	136	116	126	144	137	126	399	386	0.0477879	0.791055	0.949278	109	98	105	110	103	128	317	336	-0.0839784	0.633636	0.904721
YDR032C	504099	504695	821	1155	645	1074	656	1099	2122	3328	-0.649231	7.28964e-05	0.00147947	403	615	405	639	399	492	1207	1746	-0.532628	0.00990928	0.103251
YDR033W	508147	509109	596	434	605	347	726	497	1927	1278	0.592469	0.000287789	0.004992	344	235	268	172	347	231	959	638	0.587974	0.00608091	0.0720092
YDR034C	509737	512109	106	153	156	185	137	168	399	506	-0.342749	0.0469218	0.250024	95	147	84	117	112	116	291	380	-0.38498	0.0523197	0.311237
YDR035W	521816	522928	425	498	367	454	394	571	1186	1523	-0.360812	0.0195976	0.139214	503	485	360	476	489	525	1352	1486	-0.136339	0.458687	0.818779
YDR036C	523211	524713	265	143	291	198	277	238	833	579	0.524753	0.00207946	0.0242991	211	154	168	137	154	114	533	405	0.396214	0.0654586	0.352431
YDR037W	525440	527215	345	399	436	545	385	473	1166	1417	-0.281272	0.0588234	0.290475	316	384	340	344	329	362	985	1090	-0.146133	0.445957	0.811288
YDR041W	539803	540414	486	401	411	320	458	406	1355	1127	0.265805	0.11037	0.416943	358	346	318	273	308	259	984	878	0.164437	0.432342	0.802761
YDR042C	540601	541203	23	22	32	29	32	12	87	63	0.465664	0.251062	0.620008	44	37	36	36	39	38	119	111	0.100402	0.762287	0.948272
YDR043C	542674	543369	216	127	218	142	205	126	639	395	0.693963	1.9529e-05	0.000466186	369	272	387	330	357	267	1113	869	0.357026	0.109204	0.454958
YDR044W	546642	547628	431	314	481	360	618	408	1530	1082	0.499831	0.00140358	0.0181343	567	456	523	462	800	601	1890	1519	0.315264	0.21332	0.622621
YDR046C	548762	550576	293	221	311	250	259	213	863	684	0.335364	0.0350109	0.206898	134	94	113	79	149	100	396	273	0.536599	0.00932926	0.100134
YDR047W	551860	552948	316	229	253	147	213	161	782	537	0.542247	0.019592	0.139214	203	143	169	135	188	109	560	387	0.533093	0.00951957	0.101305
YDR049W	553254	555152	153	161	152	172	162	192	467	525	-0.168895	0.274277	0.651746	157	153	143	137	138	176	438	466	-0.0893991	0.617454	0.893067
YDR050C	555726	556472	566	645	413	476	431	435	1410	1556	-0.142147	0.472858	0.816943	197	163	156	149	217	225	570	537	0.0860398	0.747072	0.943796
YDR051C	557056	558060	195	202	176	175	164	157	535	534	0.00269915	0.983199	0.997832	69	74	63	107	75	73	207	254	-0.295198	0.218138	0.623634
YDR054C	561440	562327	284	249	271	228	237	195	792	672	0.237039	0.186961	0.534647	206	264	260	253	209	227	675	744	-0.140415	0.506713	0.852707
YDR055W	563527	564861	51	38	62	45	68	42	181	125	0.534062	0.0354935	0.208592	46	43	20	21	26	33	92	97	-0.0763509	0.808881	0.957923
YDR056C	565023	565640	221	249	231	239	211	233	663	721	-0.12099	0.418155	0.777411	98	93	106	89	140	115	344	297	0.211946	0.350111	0.751183
YDR057W	565927	567555	91	69	93	93	85	96	269	258	0.0602351	0.75745	0.938835	56	41	61	37	51	56	168	134	0.326228	0.256459	0.66666
YDR058C	567723	568703	15	14	17	7	19	17	51	38	0.424498	0.351334	0.729624	8	11	7	7	6	10	21	28	-0.415037	0.388442	0.775486
YDR060W	570649	573726	682	577	607	539	731	539	2020	1655	0.287524	0.0580798	0.288557	351	266	241	239	375	360	967	865	0.160816	0.545596	0.867871
YDR061W	574164	575783	168	256	170	196	153	256	491	708	-0.528026	0.00262166	0.0292053	89	87	67	84	77	87	233	258	-0.147041	0.452781	0.816117
YDR062W	576474	578159	338	319	382	327	391	353	1111	999	0.153302	0.288205	0.668876	400	365	349	268	371	338	1120	971	0.205956	0.321876	0.728634
YDR063W	578663	579112	49	42	71	49	48	66	168	157	0.0976967	0.720861	0.928218	56	49	56	25	39	34	151	108	0.483517	0.124225	0.486594
YDR065W	580687	581784	60	33	51	39	45	59	156	131	0.251979	0.376511	0.748395	50	33	17	30	39	51	106	114	-0.10497	0.72842	0.935929
YDR066C	581908	582498	70	57	46	42	65	48	181	147	0.300174	0.298178	0.678958	48	54	43	23	48	55	139	132	0.074547	0.818105	0.960019
YDR067C	582791	583465	24	24	30	23	32	29	86	76	0.178337	0.607018	0.884587	26	24	19	14	28	19	73	57	0.356935	0.330925	0.734718
YDR068W	583713	584645	384	322	332	295	415	358	1131	975	0.214125	0.173687	0.515278	220	206	139	142	174	203	533	551	-0.0479168	0.77666	0.950269
YDR069C	584939	587719	182	201	234	274	172	289	588	764	-0.377756	0.0334928	0.200247	191	323	207	350	210	307	608	980	-0.68871	0.000816154	0.0144962
YDR070C	588098	588379	193	371	288	696	200	429	681	1496	-1.13538	2.25853e-07	7.49801e-06	503	1042	527	1150	283	664	1313	2856	-1.12113	9.65616e-05	0.00236245
YDR071C	588827	589402	296	271	303	264	332	308	931	843	0.143249	0.332123	0.712727	124	135	119	149	129	161	372	445	-0.258503	0.173489	0.565429
YDR072C	589761	591344	704	622	946	842	945	848	2595	2312	0.166593	0.279829	0.659129	1173	1002	1004	928	1029	986	3206	2916	0.136784	0.509641	0.854271
YDR073W	592439	592948	241	152	271	213	309	184	821	549	0.580576	0.000362595	0.00605897	438	241	475	356	489	327	1402	924	0.601522	0.0144583	0.133931
YDR074W	593893	596583	3416	3091	5942	5117	4629	4169	13987	12377	0.176425	0.371111	0.746242	6918	6367	6361	5702	5581	5314	18860	17383	0.117653	0.578007	0.878982
YDR075W	597156	598082	65	92	75	94	82	82	222	268	-0.271673	0.168796	0.51243	66	78	59	94	78	90	203	262	-0.368087	0.105539	0.449841
YDR076W	598468	599688	151	195	142	188	147	172	440	555	-0.334984	0.0413743	0.232782	133	222	136	228	137	202	406	652	-0.683392	0.000383644	0.00787971
YDR078C	602198	602869	109	66	62	55	75	57	246	178	0.466781	0.0911878	0.373773	56	24	38	27	49	41	143	92	0.636309	0.0555771	0.321793
YDR079C-A	603593	603811	20	10	11	19	9	11	40	40	0	0.976391	0.996413	9	13	7	11	8	7	24	31	-0.369234	0.428438	0.801332
YDR080W	604008	606986	140	172	186	174	162	170	488	516	-0.0804899	0.582224	0.874669	73	76	58	79	48	44	179	199	-0.152809	0.552087	0.869232
YDR081C	607304	610081	131	100	153	161	154	147	438	408	0.102362	0.578708	0.874669	128	111	124	130	151	124	403	365	0.142883	0.5185	0.858684
YDR082W	610441	611925	202	169	201	213	229	199	632	581	0.121386	0.442455	0.795633	90	100	98	85	72	76	260	261	-0.00553818	0.960638	0.990615
YDR083W	612073	613251	408	407	265	304	364	392	1037	1103	-0.0890169	0.644408	0.899401	318	352	207	191	338	310	863	853	0.0168148	0.961729	0.990615
YDR084C	613405	614004	90	83	67	65	111	81	268	229	0.226885	0.355658	0.733406	36	36	25	29	18	21	79	86	-0.122484	0.702516	0.933469
YDR085C	614288	616150	93	135	125	154	96	152	314	441	-0.490014	0.00587769	0.0567724	52	63	46	59	42	63	140	185	-0.402098	0.105399	0.449841
YDR086C	616928	617170	13	32	15	20	17	30	45	82	-0.865699	0.0235928	0.15918	6	20	10	13	5	20	21	53	-1.3356	0.0036007	0.0480511
YDR087C	617470	618306	134	121	134	98	108	95	376	314	0.259968	0.218868	0.574443	97	62	63	60	71	48	231	170	0.442358	0.0799079	0.391321
YDR088C	618497	619645	150	159	140	91	132	150	422	400	0.077243	0.758031	0.93897	121	78	80	80	90	67	291	225	0.371094	0.120611	0.478131
YDR089W	622112	624721	343	301	313	325	328	291	984	917	0.101737	0.505908	0.832595	267	178	152	157	215	183	634	518	0.291531	0.226712	0.63426
YDR090C	625066	625998	42	28	42	35	48	29	132	92	0.520832	0.0772463	0.340185	31	30	26	27	28	13	85	70	0.280108	0.454748	0.817325
YDR091C	626708	628534	145	174	140	166	104	135	389	475	-0.288157	0.157821	0.496057	55	86	61	54	72	104	188	244	-0.376148	0.167004	0.556962
YDR092W	629876	630605	45	24	41	35	33	31	119	90	0.402965	0.200641	0.550701	25	33	28	27	33	23	86	83	0.0512253	0.885009	0.97036
YDR093W	631282	636120	183	1889	224	2566	174	2277	581	6732	-3.53443	4.84557e-99	9.71633e-97	167	1934	135	1572	97	1764	399	5270	-3.72334	3.19469e-53	6.64363e-51
YDR096W	637139	639823	476	503	696	813	689	786	1861	2102	-0.175685	0.311572	0.692335	764	971	830	1058	641	763	2235	2792	-0.321024	0.130318	0.497262
YDR097C	640109	643837	140	134	160	114	145	115	445	363	0.293836	0.113439	0.424695	121	86	86	74	86	87	293	247	0.24639	0.278709	0.685399
YDR098C	644178	645035	120	99	91	93	86	101	297	293	0.0195623	0.918074	0.985408	59	54	38	32	55	33	152	119	0.35311	0.25262	0.662934
YDR099W	652781	654428	1416	1620	1789	2014	1847	1903	5052	5537	-0.13225	0.302979	0.682352	1609	1955	1612	1930	1364	1657	4585	5542	-0.273485	0.143332	0.520229
YDR100W	655013	655444	36	33	45	23	44	26	125	82	0.608232	0.0607239	0.297274	19	12	20	23	30	19	69	54	0.353637	0.407291	0.787293
YDR101C	655686	657467	90	36	99	42	149	55	338	133	1.3456	6.01287e-08	2.15304e-06	60	18	32	15	70	26	162	59	1.45721	0.000118393	0.00284086
YDR103W	658350	661103	6	8	6	12	5	4	17	24	-0.4975	0.388322	0.756682	10	7	2	3	6	3	18	13	0.469485	0.474653	0.829479
YDR104C	661173	664910	35	20	64	66	38	50	137	136	0.0105692	0.959867	0.991481	11	23	8	14	14	13	33	50	-0.599462	0.157058	0.544833
YDR105C	665349	666770	49	29	50	46	42	58	141	133	0.0842689	0.755215	0.938495	28	17	32	32	12	9	72	58	0.311944	0.565696	0.872592
YDR106W	667004	667858	6	11	10	11	5	10	21	32	-0.607683	0.229231	0.588697	9	2	1	8	2	6	12	16	-0.415037	0.515328	0.857334
YDR108W	671269	673365	111	109	125	119	108	89	344	317	0.117926	0.569604	0.871245	39	34	45	31	49	30	133	95	0.485427	0.109787	0.456447
YDR109C	673520	675667	264	297	253	309	234	243	751	849	-0.176952	0.271168	0.647402	128	147	137	173	102	155	367	475	-0.372147	0.069045	0.364274
YDR110W	676102	677802	129	120	117	149	130	118	376	387	-0.0416009	0.805261	0.951396	50	66	66	57	59	58	175	181	-0.0486348	0.839354	0.962641
YDR111C	678241	679764	55	69	64	81	40	94	159	244	-0.617854	0.0160348	0.121791	47	113	64	105	64	86	175	304	-0.796716	0.000965855	0.0164525
YDR112W	679544	679852	10	9	17	6	19	16	46	31	0.569366	0.250971	0.620008	12	14	15	11	8	11	35	36	-0.040642	0.916649	0.97917
YDR113C	680496	681617	122	146	145	150	143	156	410	452	-0.140699	0.363476	0.740444	121	116	140	168	117	91	378	375	0.0114956	0.985106	0.994718
YDR114C	681924	682226	60	79	47	49	67	66	174	194	-0.156969	0.538895	0.853548	18	43	26	34	24	28	68	105	-0.626783	0.0593186	0.3334
YDR115W	682175	682492	97	108	82	97	115	104	294	309	-0.0717907	0.689904	0.918009	30	62	36	33	34	39	100	134	-0.422233	0.193081	0.594471
YDR117C	683946	685643	130	137	167	179	130	143	427	459	-0.104258	0.554076	0.861055	91	84	72	64	90	99	253	247	0.0346263	0.917067	0.97917
YDR118W	685882	687840	104	80	91	80	85	97	280	257	0.123658	0.541465	0.854395	43	17	31	18	34	31	108	66	0.710493	0.044043	0.278523
YDR119W	688227	690533	279	325	269	320	259	312	807	957	-0.24595	0.0915754	0.374443	122	108	98	81	98	94	318	283	0.168225	0.418279	0.793475
YDR119W-A	691014	691214	50	105	59	99	69	120	178	324	-0.864117	2.37092e-05	0.000540246	53	52	45	59	64	50	162	161	0.00893312	0.983635	0.994718
YDR120C	691549	693261	108	97	106	103	112	146	326	346	-0.0859001	0.66094	0.90417	69	66	78	94	79	88	226	248	-0.134017	0.546571	0.867871
YDR121W	693585	694175	78	59	73	90	72	69	223	218	0.0327156	0.881283	0.977838	79	79	53	73	47	48	179	200	-0.16004	0.523621	0.862506
YDR122W	694700	697894	366	289	449	443	357	347	1172	1079	0.119278	0.47556	0.816943	291	210	224	179	208	190	723	579	0.320432	0.143353	0.520229
YDR124W	700315	701289	61	40	74	65	61	55	196	160	0.292782	0.239648	0.60309	67	50	43	32	50	35	160	117	0.451563	0.128103	0.492955
YDR125C	701397	702758	19	21	34	28	42	28	95	77	0.303069	0.41744	0.77735	28	14	26	8	15	6	69	28	1.30117	0.00309786	0.0424782
YDR126W	703234	704244	30	34	31	25	39	32	100	91	0.136062	0.699114	0.919589	28	46	46	36	26	21	100	103	-0.0426443	0.923832	0.980235
YDR127W	704484	709250	235	177	276	169	269	205	780	551	0.501422	0.00136678	0.0177965	174	151	142	99	193	129	509	379	0.425468	0.0512181	0.306143
YDR128W	709549	712995	146	134	204	169	148	163	498	466	0.0958158	0.611579	0.887539	115	50	93	77	88	65	296	192	0.624491	0.0154626	0.141344
YDR129C	713340	715379	742	780	748	821	677	736	2167	2337	-0.108959	0.434976	0.788177	420	513	439	483	357	441	1216	1437	-0.240917	0.222984	0.62955
YDR130C	715747	716622	79	79	101	100	73	80	253	259	-0.0338147	0.860509	0.969636	61	53	43	58	62	56	166	167	-0.00866486	0.921178	0.979311
YDR132C	718816	720303	38	32	50	38	43	30	131	100	0.389567	0.193535	0.542514	36	37	35	16	29	25	100	78	0.358454	0.289058	0.698301
YDR133C	720962	721297	1248	811	1409	901	1478	841	4135	2553	0.695694	2.02852e-07	6.77932e-06	1922	1325	2491	1361	1784	1042	6197	3728	0.733168	0.00113864	0.0188803
YDR135C	723004	727551	808	614	894	804	799	682	2501	2100	0.252116	0.080415	0.349627	572	480	691	512	541	470	1804	1462	0.303256	0.176003	0.57004
YDR136C	727711	728283	9	7	12	3	13	5	34	15	1.18057	0.0318028	0.194661	33	41	55	65	25	26	113	132	-0.224215	0.566863	0.872592
YDR137W	728259	730250	146	179	158	160	147	151	451	490	-0.119654	0.46291	0.812812	77	86	87	93	72	83	236	262	-0.15078	0.472442	0.828724
YDR138W	730578	732836	95	101	110	94	121	95	326	290	0.168819	0.396847	0.763837	77	55	69	60	69	55	215	170	0.338802	0.158707	0.547035
YDR140W	734138	734803	63	57	49	57	49	47	161	161	0	0.993657	0.997832	35	49	28	35	44	40	107	124	-0.212729	0.472614	0.828724
YDR141C	734901	739997	59	106	102	128	101	121	262	355	-0.438252	0.0312215	0.192135	58	50	41	70	57	60	156	180	-0.206451	0.407649	0.787538
YDR142C	740473	741600	20	31	15	22	26	21	61	74	-0.278716	0.447768	0.79938	5	5	9	21	9	8	23	34	-0.563901	0.313781	0.720622
YDR143C	742042	743874	179	211	256	287	210	232	645	730	-0.178597	0.282528	0.662255	126	145	111	175	132	132	369	452	-0.292702	0.141791	0.516555
YDR144C	744311	746101	137	151	127	162	155	177	419	490	-0.225832	0.170766	0.512938	83	100	102	89	108	109	293	298	-0.0244117	0.890039	0.971363
YDR145W	746738	748357	274	322	391	424	356	376	1021	1122	-0.13609	0.354924	0.733291	194	219	226	236	258	231	678	686	-0.0169233	0.908436	0.977367
YDR146C	748613	750742	31	33	35	36	61	49	127	118	0.106042	0.768705	0.943775	22	21	18	31	31	34	71	86	-0.276518	0.419734	0.795025
YDR147W	751631	753235	201	175	186	160	188	169	575	504	0.190138	0.257374	0.628965	101	69	76	54	61	54	238	177	0.427212	0.0913469	0.417502
YDR148C	753675	755066	234	246	341	287	269	280	844	813	0.0539876	0.764147	0.941891	274	289	193	230	175	169	642	688	-0.0998353	0.644967	0.910126
YDR151C	764178	765155	256	228	234	230	287	330	777	788	-0.020281	0.905112	0.984027	267	257	261	225	232	270	760	752	0.0152668	0.974701	0.994138
YDR152W	765706	766503	36	20	22	21	18	22	76	63	0.270648	0.477454	0.816943	27	16	11	22	37	19	75	57	0.395929	0.396237	0.780126
YDR153C	766736	767971	4297	299	5217	368	5539	407	15053	1074	3.80899	7.87709e-132	2.32282e-129	7728	574	7817	536	7267	515	22812	1625	3.81128	3.61525e-71	1.20291e-68
YDR157W	769931	770332	1	145	7	5	3	3	11	153	-3.79796	0.000755149	0.0110366	12	11	11	14	11	15	34	40	-0.234465	0.555588	0.870774
YDR158W	770357	771454	75	69	64	60	69	99	208	228	-0.13245	0.59376	0.878056	62	72	45	49	70	59	177	180	-0.0242475	0.903969	0.975745
YDR159W	771877	775782	96	116	169	153	135	133	400	402	-0.0071955	0.933058	0.988157	105	127	66	103	98	110	269	340	-0.337929	0.0907435	0.416571
YDR160W	776163	778721	84	76	67	80	55	71	206	227	-0.140048	0.575795	0.874669	53	68	33	51	52	51	138	170	-0.300866	0.258804	0.668591
YDR161W	779043	780206	171	184	173	170	184	173	528	527	0.00273497	0.974923	0.996212	47	83	59	57	65	62	171	202	-0.240359	0.359011	0.757323
YDR162C	780390	781100	145	118	136	107	127	140	408	365	0.160673	0.385549	0.755214	52	67	50	44	45	58	147	169	-0.201207	0.444553	0.811288
YDR163W	781423	781950	82	79	69	82	114	98	265	259	0.0330403	0.902239	0.983672	35	36	42	24	21	20	98	80	0.292782	0.417898	0.793475
YDR164C	782041	784215	62	63	76	85	114	92	252	240	0.0703893	0.794095	0.949278	45	55	27	43	49	58	121	156	-0.366539	0.200768	0.603664
YDR165W	784871	786205	240	206	212	200	184	162	636	568	0.163136	0.398345	0.765097	124	98	85	77	119	91	328	266	0.30227	0.158311	0.546542
YDR166C	786306	789221	161	154	203	195	207	177	571	526	0.118428	0.482059	0.819185	98	94	99	100	87	90	284	284	0	0.953974	0.989872
YDR168W	790328	791848	204	262	229	248	222	278	655	788	-0.266701	0.0623486	0.299955	73	87	61	73	59	54	193	214	-0.14901	0.51249	0.85561
YDR169C	792348	793889	160	158	218	231	164	178	542	567	-0.0650559	0.713119	0.925277	186	192	231	206	181	176	598	574	0.0590947	0.813101	0.958475
YDR170C	796193	802222	730	442	786	475	761	533	2277	1450	0.651081	1.8492e-06	5.38955e-05	406	257	264	214	352	278	1022	749	0.448358	0.0449586	0.281895
YDR171W	806621	807748	4498	4400	5197	5150	6896	6777	16591	16327	0.0231411	0.914736	0.985046	13921	15641	16578	18536	14470	16032	44969	50209	-0.159015	0.424878	0.797946
YDR172W	808324	810381	488	527	593	663	703	556	1784	1746	0.0310621	0.892014	0.980988	742	545	573	361	684	509	1999	1415	0.498476	0.023369	0.185724
YDR173C	810565	811632	85	65	76	67	61	77	222	209	0.0870567	0.701057	0.919911	94	87	77	64	51	50	222	201	0.143364	0.629537	0.901584
YDR174W	812110	812850	360	430	381	470	401	513	1142	1413	-0.307199	0.0240888	0.161615	542	717	515	608	505	651	1562	1976	-0.339188	0.0810741	0.39362
YDR175C	813193	814152	523	539	427	443	497	497	1447	1479	-0.0315571	0.819548	0.956037	233	233	169	234	182	217	584	684	-0.228028	0.239052	0.647023
YDR176W	814452	816560	147	139	162	124	162	174	471	437	0.108094	0.557573	0.863238	169	154	119	87	162	116	450	357	0.334001	0.149393	0.529937
YDR177W	816878	817525	357	336	323	303	395	365	1075	1004	0.0985774	0.540386	0.8542	179	188	141	143	133	140	453	471	-0.056216	0.748188	0.944002
YDR179C	818708	819196	31	35	22	21	31	43	84	99	-0.237039	0.515826	0.836861	18	29	12	24	14	33	44	86	-0.966833	0.00632833	0.0739688
YDR179W-A	819433	820824	84	66	90	79	100	85	274	230	0.252542	0.205185	0.557201	21	25	22	25	33	41	76	91	-0.259867	0.454665	0.817325
YDR180W	821295	825776	39	68	67	42	74	74	180	184	-0.0317089	0.861069	0.969636	54	40	30	34	34	39	118	113	0.0624641	0.888126	0.971363
YDR181C	825910	827355	100	158	109	169	132	130	341	457	-0.422422	0.0204852	0.143626	50	47	31	24	31	43	112	114	-0.0255351	0.917063	0.97917
YDR182W	827582	829057	122	165	160	156	184	197	466	518	-0.152622	0.35164	0.729624	70	92	65	48	77	74	212	214	-0.0135465	0.96058	0.990615
YDR183W	829585	830277	103	151	63	112	67	90	233	353	-0.599338	0.0265939	0.173184	21	39	21	27	16	30	58	96	-0.726982	0.0274993	0.20639
YDR184C	830629	831513	75	63	61	72	60	59	196	194	0.014797	0.952364	0.990355	32	32	23	32	47	31	102	95	0.10257	0.793408	0.952855
YDR185C	831934	832473	42	35	39	46	39	42	120	123	-0.0356239	0.900076	0.983177	34	27	21	33	25	24	80	84	-0.0703893	0.78526	0.952855
YDR186C	832859	835492	642	506	915	733	787	651	2344	1890	0.310586	0.0522934	0.269145	793	666	696	627	723	639	2212	1932	0.195256	0.343437	0.744435
YDR188W	836421	838061	403	347	417	412	332	387	1152	1146	0.00753367	0.952902	0.990355	253	211	187	186	224	210	664	607	0.129487	0.576299	0.877542
YDR189W	838392	840392	160	127	230	222	266	235	656	584	0.167727	0.432458	0.787188	145	144	139	103	152	137	436	384	0.183222	0.369134	0.766487
YDR190C	840604	841995	319	303	301	261	279	298	899	862	0.0606332	0.718534	0.927368	124	102	98	92	102	104	324	298	0.120681	0.570061	0.874094
YDR191W	842337	843449	108	89	85	95	122	110	315	294	0.0995357	0.627524	0.891782	48	40	32	30	55	61	135	131	0.0433926	0.928634	0.98216
YDR194C	845952	847946	863	783	637	708	975	942	2475	2433	0.0246922	0.898488	0.983127	288	306	207	200	291	260	786	766	0.0371849	0.891015	0.971363
YDR195W	848599	850200	62	57	54	75	64	78	180	210	-0.222392	0.349676	0.729013	60	88	64	89	61	118	185	295	-0.67319	0.00384474	0.0503651
YDR197W	851228	852397	38	23	40	41	53	46	131	110	0.252063	0.42229	0.78087	20	18	22	20	9	18	51	56	-0.13493	0.724484	0.935929
YDR198C	852533	853972	126	153	133	190	146	153	405	496	-0.292418	0.0819963	0.353513	61	93	49	51	68	76	178	220	-0.305626	0.22948	0.638086
YDR199W	854175	854540	31	20	32	34	40	26	103	80	0.364572	0.276005	0.652955	18	23	13	9	22	12	53	44	0.268489	0.527084	0.86445
YDR201W	856317	856814	15	8	12	14	17	11	44	33	0.415037	0.361136	0.738942	3	3	8	4	9	7	20	14	0.514573	0.401616	0.783929
YDR202C	856898	857953	95	114	111	120	146	147	352	381	-0.114216	0.518387	0.837988	50	50	40	27	41	40	131	117	0.163058	0.597403	0.886319
YDR204W	858137	859144	73	65	68	92	98	60	239	217	0.139316	0.584583	0.874669	31	39	82	68	48	40	161	147	0.131245	0.746556	0.943785
YDR205W	859346	861520	116	105	136	141	140	127	392	373	0.071678	0.696769	0.91865	78	107	64	85	86	78	228	270	-0.243926	0.263818	0.674063
YDR206W	862054	864708	141	141	136	149	182	161	459	451	0.0253667	0.913166	0.984663	111	139	125	88	116	96	352	323	0.124041	0.55265	0.869524
YDR208W	868224	870563	173	126	215	161	191	155	579	442	0.389517	0.0167035	0.125549	182	169	162	164	186	162	530	495	0.0985638	0.649047	0.911478
YDR209C	871036	871449	67	69	43	32	66	44	176	145	0.279523	0.433704	0.78805	20	13	24	17	38	24	82	54	0.602665	0.146075	0.526019
YDR211W	884727	886865	276	284	282	303	291	262	849	849	0	0.963365	0.992876	93	104	82	91	108	101	283	296	-0.0647951	0.710637	0.93586
YDR212W	887232	888911	431	407	434	392	325	342	1190	1141	0.0606628	0.744208	0.934489	168	191	149	137	195	207	512	535	-0.0633951	0.74595	0.943785
YDR213W	889751	892492	110	88	117	98	114	111	341	297	0.199309	0.275346	0.652576	74	69	70	69	89	71	233	209	0.156827	0.530736	0.865219
YDR214W	892875	893927	605	446	647	524	738	553	1990	1523	0.385852	0.00558385	0.0545567	407	425	581	497	395	361	1383	1283	0.10828	0.679033	0.922977
YDR216W	895035	899006	591	596	996	886	770	670	2357	2152	0.131274	0.503923	0.832595	1073	987	1549	1236	1078	919	3700	3142	0.235842	0.355849	0.754158
YDR217C	899551	903480	86	47	70	60	78	59	234	166	0.495325	0.0370897	0.214155	54	37	39	32	53	34	146	103	0.503324	0.0876733	0.408951
YDR218C	903781	905052	37	62	52	67	29	51	118	180	-0.60921	0.036926	0.213857	20	25	18	39	19	22	57	86	-0.593375	0.0987004	0.434246
YDR219C	905455	906852	12	23	23	23	17	21	52	67	-0.365649	0.328125	0.708396	11	20	7	28	9	6	27	54	-1	0.0547535	0.319994
YDR221W	907330	909438	125	162	149	173	149	166	423	501	-0.244153	0.122089	0.441049	69	87	54	89	73	91	196	267	-0.445986	0.0425761	0.272097
YDR222W	910054	911301	29	18	19	22	30	19	78	59	0.402759	0.275986	0.652955	26	11	13	9	22	9	61	29	1.07276	0.0117663	0.116058
YDR223W	912099	913502	83	49	91	64	69	48	243	161	0.593896	0.0168623	0.126543	91	59	83	68	80	57	254	184	0.465123	0.0487845	0.295849
YDR224C	914317	914712	553	707	547	600	527	626	1627	1933	-0.248627	0.0918448	0.374933	336	341	236	280	323	358	895	979	-0.129421	0.495048	0.84558
YDR226W	916486	917154	242	261	206	204	243	261	691	726	-0.0712838	0.65745	0.90382	132	208	121	170	176	200	429	578	-0.430092	0.0392708	0.258917
YDR227W	917571	921647	166	208	185	252	185	196	536	656	-0.291463	0.0654908	0.308848	199	235	174	149	183	191	556	575	-0.0484771	0.806882	0.957923
YDR228C	921926	923806	218	237	272	298	317	327	807	862	-0.0951192	0.521151	0.84046	257	232	194	205	185	180	636	617	0.0437563	0.893154	0.972031
YDR229W	924785	926146	91	72	79	87	106	79	276	238	0.213707	0.304487	0.683562	101	79	84	81	92	86	277	246	0.171228	0.458172	0.818633
YDR230W	926223	926570	68	57	80	69	83	55	231	181	0.351903	0.130366	0.457178	41	44	32	31	40	34	113	109	0.0519946	0.881564	0.970112
YDR231C	926293	926910	125	147	144	115	170	136	439	398	0.141453	0.491126	0.826841	80	67	80	53	61	72	221	192	0.20294	0.408806	0.787895
YDR232W	927452	929098	264	499	271	589	275	570	810	1658	-1.03345	1.61392e-13	1.06455e-11	201	515	225	431	228	475	654	1421	-1.11954	5.3997e-08	2.54244e-06
YDR233C	929470	930357	1299	1165	1549	1489	1613	1599	4461	4253	0.0688863	0.629449	0.892877	1795	1555	1586	1404	1742	1599	5123	4558	0.168588	0.388142	0.775486
YDR234W	931129	933210	142	130	151	146	185	173	478	449	0.0902952	0.618287	0.888777	172	143	121	122	186	176	479	441	0.119247	0.64344	0.909748
YDR235W	933504	935138	125	161	139	116	140	145	404	422	-0.0628877	0.692523	0.918417	73	76	77	66	50	63	200	205	-0.0356239	0.860321	0.967086
YDR236C	935236	935892	142	146	145	156	176	143	463	445	0.0572069	0.771288	0.94414	50	54	47	52	63	61	160	167	-0.0617762	0.785252	0.952855
YDR237W	936615	937493	105	144	109	117	140	174	354	435	-0.297266	0.118304	0.434396	30	39	43	40	38	38	111	117	-0.0759489	0.792799	0.952855
YDR238C	937895	940816	656	694	884	941	801	833	2341	2468	-0.0762175	0.581119	0.874669	471	482	399	392	364	461	1234	1335	-0.113497	0.53341	0.866054
YDR240C	943674	945152	80	100	55	66	58	76	193	242	-0.326406	0.223518	0.580595	36	47	26	43	36	28	98	118	-0.267933	0.382935	0.771123
YDR242W	946807	948456	127	215	209	237	198	228	534	680	-0.348695	0.0394824	0.224915	248	265	259	322	212	221	719	808	-0.168364	0.425433	0.797946
YDR243C	948518	950284	41	31	44	58	28	69	113	158	-0.483602	0.1594	0.497527	30	32	19	27	34	41	83	100	-0.268817	0.398271	0.781942
YDR244W	950563	952401	321	516	395	576	357	490	1073	1582	-0.5601	0.000110028	0.00211329	222	264	299	310	199	241	720	815	-0.178803	0.442259	0.810321
YDR245W	952800	953981	126	113	108	105	100	99	334	317	0.0753653	0.717013	0.927368	87	82	83	92	78	124	248	298	-0.264972	0.226225	0.634157
YDR246W	954288	954947	94	87	121	95	118	148	333	330	0.0130562	0.955764	0.990768	144	129	132	140	133	115	409	384	0.0909945	0.705709	0.933515
YDR246W-A	955133	955333	15	17	20	15	21	21	56	53	0.0794345	0.854636	0.96842	26	34	20	32	19	18	65	84	-0.36995	0.28582	0.694152
YDR247W	956013	957398	622	517	942	797	876	822	2440	2136	0.19197	0.279788	0.659129	1079	1052	1427	1440	1154	962	3660	3454	0.0835756	0.772194	0.94981
YDR248C	957758	958339	73	89	76	52	83	65	232	206	0.17148	0.544174	0.855613	47	49	38	38	42	36	127	123	0.0461702	0.89581	0.973011
YDR249C	958681	959802	60	79	69	108	93	88	222	275	-0.308872	0.146357	0.479534	50	72	38	75	53	38	141	185	-0.39183	0.190752	0.592068
YDR251W	960614	963106	334	332	459	438	400	420	1193	1190	0.00363247	0.996141	0.997974	373	435	283	395	252	268	908	1098	-0.274114	0.223085	0.62955
YDR252W	963412	963861	19	31	8	18	22	9	49	58	-0.243271	0.609343	0.886687	12	9	11	11	7	9	30	29	0.0489096	0.939933	0.986621
YDR253C	963990	964565	74	48	56	67	77	49	207	164	0.335935	0.188389	0.536284	19	17	24	10	19	14	62	41	0.596644	0.122407	0.481807
YDR254W	965113	966489	113	91	126	139	107	108	346	338	0.0337488	0.861053	0.969636	109	98	114	109	105	73	328	280	0.228269	0.314383	0.721418
YDR255C	966557	967822	126	121	131	135	165	134	422	390	0.113769	0.533502	0.850109	104	119	132	105	109	103	345	327	0.0773057	0.718697	0.935929
YDR256C	968133	969680	547	407	590	513	579	499	1716	1419	0.274175	0.0482576	0.254113	496	477	628	565	462	572	1586	1614	-0.0252478	0.88002	0.970112
YDR257C	969990	971474	103	83	82	98	78	82	263	263	0	0.993035	0.997832	99	84	87	69	93	63	279	216	0.369234	0.0956406	0.427726
YDR258C	971808	974243	2988	3105	3369	3388	4152	4345	10509	10838	-0.0444732	0.739512	0.932623	11033	11559	11729	11924	11358	11768	34120	35251	-0.0470465	0.769347	0.949508
YDR259C	974631	975782	126	92	148	134	162	145	436	371	0.232909	0.210311	0.564092	96	78	98	111	72	82	266	271	-0.0268666	0.85282	0.965237
YDR261C	977521	979209	18	14	20	25	22	22	60	61	-0.0238467	0.948758	0.989814	16	18	29	23	15	7	60	48	0.321928	0.510166	0.854271
YDR262W	993134	993952	47	41	68	59	48	84	163	184	-0.174834	0.553083	0.860523	61	100	90	71	78	79	229	250	-0.12658	0.618261	0.893067
YDR264C	996029	998323	240	297	235	290	269	240	744	827	-0.152585	0.309209	0.688918	148	138	136	118	127	114	411	370	0.151613	0.441482	0.810321
YDR265W	998864	999877	133	145	148	157	171	152	452	454	-0.00636952	0.930049	0.987257	85	57	68	70	42	66	195	193	0.0148733	0.980316	0.994718
YDR266C	1000104	1002023	66	75	95	86	78	63	239	224	0.0935119	0.711534	0.924873	58	69	36	66	51	64	145	199	-0.456716	0.0663945	0.355934
YDR267C	1002510	1003502	72	71	50	47	32	49	154	167	-0.116918	0.737407	0.932457	12	20	8	23	14	12	34	55	-0.693897	0.0982806	0.434246
YDR268W	1004004	1005143	33	55	47	45	44	65	124	165	-0.412126	0.123407	0.444423	19	27	11	11	16	19	46	57	-0.309328	0.446952	0.811288
YDR270W	1005675	1008689	106	114	118	156	108	135	332	405	-0.286739	0.105992	0.410281	38	51	52	60	47	60	137	171	-0.31982	0.239642	0.647806
YDR272W	1009010	1009834	535	471	587	425	570	495	1692	1391	0.282607	0.0518746	0.267264	290	189	290	230	281	230	861	649	0.407795	0.0652417	0.352284
YDR273W	1010176	1011273	341	347	414	381	356	320	1111	1048	0.0842201	0.611876	0.887539	373	492	417	474	318	430	1108	1396	-0.333341	0.104517	0.449308
YDR274C	1011589	1011960	12	39	22	37	19	34	53	110	-1.05344	0.00252291	0.0283573	17	31	18	34	15	40	50	105	-1.07039	0.0015364	0.0236918
YDR275W	1012252	1012959	101	70	75	52	63	56	239	178	0.425133	0.127123	0.452076	105	70	109	68	106	82	320	220	0.540568	0.0116531	0.115169
YDR277C	1014401	1015702	313	272	428	386	463	442	1204	1100	0.130332	0.462912	0.812812	590	612	686	679	589	610	1865	1901	-0.0275829	0.863529	0.968135
YDR279W	1019368	1020420	15	29	25	32	32	55	72	116	-0.688056	0.064265	0.305076	18	31	13	20	6	29	37	80	-1.11247	0.00659278	0.0765223
YDR280W	1020747	1021664	53	48	44	41	63	61	160	150	0.0931094	0.741452	0.933606	22	13	23	12	23	22	68	47	0.532874	0.175617	0.569158
YDR282C	1023511	1024755	36	36	52	55	33	44	121	135	-0.157952	0.598438	0.879162	31	50	23	28	17	35	71	113	-0.670432	0.047158	0.288916
YDR283C	1025070	1030049	72	51	61	57	50	47	183	155	0.239575	0.361525	0.739423	22	38	39	24	28	36	89	98	-0.138976	0.705096	0.933515
YDR284C	1030550	1031419	336	722	303	674	294	617	933	2013	-1.1094	4.13982e-12	2.59411e-10	149	332	146	317	163	314	458	963	-1.07219	1.12737e-07	4.93571e-06
YDR285W	1032436	1035063	75	108	118	124	120	150	313	382	-0.28741	0.137561	0.467838	92	102	79	70	70	115	241	287	-0.252018	0.270855	0.679806
YDR286C	1035231	1035575	10	11	12	13	17	9	39	33	0.241008	0.623308	0.890466	0	30	9	0	3	2	12	32	-1.41504	0.22763	0.63576
YDR287W	1035995	1036873	64	66	103	88	71	79	238	233	0.0306316	0.911781	0.984027	32	33	40	32	25	30	97	95	0.0300572	0.942865	0.986804
YDR288W	1037195	1038106	58	51	53	58	47	54	158	163	-0.0449474	0.856481	0.969448	29	30	32	24	19	25	80	79	0.0181473	0.971951	0.993652
YDR289C	1038280	1039509	46	65	65	64	63	79	174	208	-0.257496	0.256284	0.62732	16	32	24	19	17	16	57	67	-0.233199	0.565867	0.872592
YDR291W	1039728	1042961	95	124	119	108	68	108	282	340	-0.26984	0.22955	0.589214	53	62	40	51	32	53	125	166	-0.409255	0.128506	0.492985
YDR292C	1043146	1045011	85	72	53	51	71	49	209	172	0.281094	0.342634	0.722258	38	22	26	16	41	22	105	60	0.807355	0.017565	0.155163
YDR293C	1045640	1049392	844	751	1403	1223	1122	951	3369	2925	0.203884	0.289879	0.66966	985	684	841	668	850	678	2676	2030	0.398598	0.0397966	0.261693
YDR294C	1050459	1052228	254	248	263	265	292	258	809	771	0.0694088	0.657457	0.90382	276	246	179	186	231	216	686	648	0.0822148	0.751299	0.944002
YDR295C	1052623	1054647	265	267	340	317	372	354	977	938	0.0587706	0.73037	0.93094	306	240	258	273	294	262	858	775	0.146781	0.527351	0.86445
YDR296W	1055212	1055892	379	330	352	286	392	329	1123	945	0.248972	0.107081	0.411926	181	144	187	184	175	144	543	472	0.202165	0.377198	0.770923
YDR297W	1056551	1057600	390	292	477	373	556	397	1423	1062	0.422152	0.00664458	0.062377	792	676	748	582	887	673	2427	1931	0.329826	0.0915028	0.417832
YDR298C	1058176	1058814	308	342	300	272	286	265	894	879	0.0244117	0.93363	0.988157	175	160	167	147	187	142	529	449	0.236552	0.236726	0.645628
YDR299W	1059627	1061231	142	242	110	148	111	204	363	594	-0.710493	0.00168387	0.0208425	58	108	56	62	73	98	187	268	-0.519195	0.0428266	0.27229
YDR300C	1061505	1062791	171	201	147	124	138	122	456	447	0.028759	0.949979	0.990057	67	53	56	68	72	61	195	182	0.0995357	0.742532	0.942475
YDR301W	1063352	1067425	128	106	140	146	131	148	399	400	-0.00361125	0.986466	0.997832	124	87	88	79	97	88	309	254	0.282778	0.191152	0.592571
YDR303C	1068729	1071386	66	76	82	59	84	71	232	206	0.17148	0.479068	0.817694	47	46	37	37	48	37	132	120	0.137504	0.651755	0.91261
YDR304C	1071880	1072557	184	167	160	120	179	151	523	438	0.25588	0.197043	0.546697	39	43	65	56	39	44	143	143	0	0.984765	0.994718
YDR305C	1072746	1073488	109	87	63	76	92	93	264	256	0.0443941	0.847602	0.96715	37	32	30	44	30	28	97	104	-0.100527	0.712922	0.93586
YDR306C	1073735	1075171	219	311	231	306	280	294	730	911	-0.319555	0.0269543	0.173902	130	167	115	112	121	136	366	415	-0.181268	0.333259	0.73581
YDR307W	1075865	1077853	155	151	170	183	183	148	508	482	0.0757954	0.672633	0.910835	87	70	64	72	97	70	248	212	0.226276	0.372341	0.769186
YDR308C	1078027	1078449	29	26	32	23	33	31	94	80	0.232661	0.480613	0.818936	10	7	12	5	14	10	36	22	0.710493	0.140931	0.515507
YDR309C	1079048	1080199	128	177	198	217	197	246	523	640	-0.291261	0.0926003	0.375915	186	280	242	308	236	289	664	877	-0.401394	0.0662117	0.355336
YDR310C	1081128	1084316	349	269	415	345	464	338	1228	952	0.367277	0.013741	0.108478	447	456	401	294	435	376	1283	1126	0.188314	0.364598	0.760962
YDR311W	1085065	1086993	350	351	351	357	442	348	1143	1056	0.114216	0.4752	0.816943	217	182	219	204	229	180	665	566	0.232552	0.304906	0.710783
YDR313C	1089219	1090079	152	116	146	100	137	138	435	354	0.297266	0.111687	0.420652	61	61	98	81	92	80	251	222	0.177128	0.53184	0.865219
YDR314C	1090433	1092511	48	43	45	45	34	58	127	146	-0.20114	0.49154	0.826876	22	24	12	21	11	17	45	62	-0.462343	0.224428	0.630839
YDR315C	1092741	1093586	52	65	63	58	50	53	165	176	-0.0931094	0.682244	0.916247	23	23	12	29	10	23	45	75	-0.736966	0.0551913	0.321423
YDR316W	1093763	1095178	123	146	107	134	168	166	398	446	-0.164275	0.374905	0.748395	33	54	32	19	41	42	106	115	-0.11757	0.762772	0.948272
YDR317W	1102184	1103428	66	84	77	89	57	57	200	230	-0.201634	0.410398	0.77285	37	42	43	42	32	22	112	106	0.0794345	0.830764	0.960412
YDR318W	1103758	1104947	100	103	80	88	85	142	265	333	-0.32953	0.142088	0.473469	30	40	34	57	44	48	108	145	-0.425022	0.161648	0.551836
YDR319C	1105003	1105827	40	34	40	42	31	42	111	118	-0.0882272	0.772174	0.944354	16	17	18	20	23	22	57	59	-0.049753	0.87053	0.968952
YDR320C	1106095	1108101	165	184	266	249	249	270	680	703	-0.0479899	0.765906	0.9423	136	126	126	131	125	133	387	390	-0.0111406	0.896345	0.973169
YDR321W	1108702	1109847	23	24	24	12	24	16	71	52	0.449307	0.274675	0.651746	6	16	3	13	14	5	23	34	-0.563901	0.322672	0.729374
YDR322W	1110589	1111692	41	48	81	68	90	95	212	211	0.00682127	0.996428	0.998021	25	39	32	29	23	28	80	96	-0.263034	0.409386	0.787895
YDR323C	1112480	1114027	117	91	110	81	134	135	361	307	0.23376	0.265826	0.641282	16	25	26	26	18	13	60	64	-0.0931094	0.814855	0.959184
YDR324C	1114433	1116763	323	204	246	198	313	250	882	652	0.435907	0.0101617	0.0859029	83	54	40	28	111	72	234	154	0.603578	0.110982	0.457192
YDR325W	1117126	1120233	249	247	236	257	185	248	670	752	-0.166572	0.340749	0.720344	67	67	87	87	54	59	208	213	-0.0342699	0.870418	0.968952
YDR326C	1120609	1124925	398	445	524	638	491	509	1413	1592	-0.172079	0.255998	0.62732	321	320	268	295	328	309	917	924	-0.0109711	0.905662	0.976699
YDR328C	1125434	1126018	495	570	483	483	571	535	1549	1588	-0.0358738	0.756875	0.938784	216	221	244	233	213	227	673	681	-0.0170483	0.900302	0.974286
YDR329C	1126270	1127595	305	295	256	274	244	233	805	802	0.00538655	0.993829	0.997832	126	135	123	149	139	152	388	436	-0.168271	0.363549	0.760962
YDR330W	1127872	1129374	132	116	179	216	157	150	468	482	-0.0425246	0.835622	0.962098	120	99	119	106	94	76	333	281	0.244952	0.279465	0.686156
YDR331W	1129588	1130823	51	69	60	56	56	32	167	157	0.0890835	0.82503	0.957695	21	8	22	14	24	22	67	44	0.606658	0.163229	0.55317
YDR332W	1131001	1133070	67	68	78	100	102	93	247	261	-0.0795388	0.695114	0.91865	65	63	45	53	48	59	158	175	-0.14743	0.527573	0.86445
YDR333C	1133260	1135431	107	90	107	145	86	141	300	376	-0.32577	0.129312	0.455226	105	90	76	58	62	67	243	215	0.17662	0.509828	0.854271
YDR334W	1135932	1140476	327	315	352	313	325	321	1004	949	0.0812793	0.591847	0.877873	312	266	318	257	296	234	926	757	0.290719	0.158444	0.546542
YDR335W	1141168	1144842	364	361	462	447	417	347	1243	1155	0.105933	0.522108	0.840611	259	200	193	171	213	174	665	545	0.287098	0.192122	0.593476
YDR336W	1145092	1146036	30	28	37	34	30	38	97	100	-0.0439433	0.882785	0.978265	10	14	19	6	14	12	43	32	0.426265	0.347944	0.749331
YDR337W	1146319	1147179	261	263	240	195	266	275	767	733	0.0654134	0.730864	0.93094	53	63	69	38	59	41	181	142	0.350099	0.217472	0.623634
YDR338C	1147379	1149466	188	251	198	255	171	183	557	689	-0.306827	0.0904042	0.372239	153	176	154	164	129	121	436	461	-0.0804386	0.68249	0.924371
YDR341C	1151803	1153626	538	662	563	609	515	590	1616	1861	-0.203651	0.153036	0.488022	545	610	318	462	496	618	1359	1690	-0.314478	0.153995	0.540879
YDR344C	1162006	1162449	6	12	6	22	9	15	21	49	-1.22239	0.0131292	0.1059	6	40	10	36	14	46	30	122	-2.02385	8.83822e-08	3.97401e-06
YDR346C	1167214	1168659	359	622	315	572	379	602	1053	1796	-0.770282	2.51038e-07	8.2252e-06	105	193	96	163	131	221	332	577	-0.797388	0.000216971	0.0048129
YDR347W	1169178	1170143	150	145	146	86	165	122	461	353	0.385099	0.0806489	0.350245	74	79	60	59	75	77	209	215	-0.0408337	0.83097	0.960412
YDR348C	1170326	1171825	192	132	232	130	224	153	648	415	0.642882	5.55306e-05	0.00115508	180	121	164	112	158	95	502	328	0.613992	0.00209584	0.0309477
YDR349C	1172386	1174176	344	290	417	425	411	348	1172	1063	0.140831	0.373182	0.748395	267	224	206	229	268	228	741	681	0.121819	0.609059	0.890594
YDR350C	1176120	1178174	386	477	376	510	403	543	1165	1530	-0.393202	0.00431757	0.0439918	202	261	179	296	179	254	560	811	-0.534275	0.00821198	0.0913029
YDR351W	1178666	1181260	274	243	412	361	397	326	1083	930	0.219731	0.209093	0.562392	172	187	183	169	164	170	519	526	-0.0193283	0.890691	0.971363
YDR352W	1181801	1182754	88	117	88	96	71	108	247	321	-0.378062	0.0668141	0.312782	44	64	48	83	52	84	144	231	-0.681824	0.00731565	0.0831718
YDR353W	1183299	1184258	95	102	93	109	84	112	272	323	-0.247928	0.170231	0.512938	53	52	38	69	54	47	145	168	-0.212408	0.422009	0.796012
YDR354W	1184747	1185889	62	39	64	52	87	48	213	139	0.615769	0.0132459	0.105953	46	30	34	21	24	19	104	70	0.571157	0.10422	0.448556
YDR356W	1186107	1188941	97	97	128	68	100	116	325	281	0.20987	0.365532	0.743071	61	60	62	51	54	46	177	157	0.172985	0.514807	0.856753
YDR358W	1190059	1191732	270	281	335	356	248	296	853	933	-0.129331	0.416476	0.77692	261	335	250	265	203	231	714	831	-0.218924	0.299994	0.708671
YDR359C	1191936	1194884	139	177	216	210	192	213	547	600	-0.133422	0.403094	0.769581	196	221	175	202	206	194	577	617	-0.0966992	0.607264	0.890064
YDR360W	1194598	1195032	27	23	21	13	11	28	59	64	-0.117357	0.810203	0.951405	33	29	23	30	15	12	71	71	0	0.964401	0.990648
YDR361C	1195412	1196263	169	193	158	154	173	218	500	565	-0.176323	0.304653	0.683628	96	105	72	101	125	116	293	322	-0.13616	0.505128	0.851433
YDR362C	1196679	1198697	65	115	111	111	103	118	279	344	-0.302143	0.125174	0.448853	39	42	31	42	51	61	121	145	-0.261046	0.377215	0.770923
YDR363W	1199183	1200553	26	36	47	52	44	45	117	133	-0.184918	0.520968	0.84046	28	18	12	27	23	25	63	70	-0.152003	0.643714	0.909789
YDR363W-A	1202128	1202397	123	168	107	123	146	190	376	481	-0.355304	0.0757156	0.336131	61	77	40	77	59	68	160	222	-0.472488	0.0473636	0.289341
YDR364C	1202843	1204210	123	104	123	164	175	144	421	412	0.0311759	0.886577	0.979441	53	69	71	60	71	76	195	205	-0.0721498	0.758982	0.945837
YDR365C	1204497	1206383	56	70	45	53	68	71	169	194	-0.199033	0.423836	0.781595	34	60	19	18	32	34	85	112	-0.397964	0.329656	0.734186
YDR368W	1213904	1214842	545	550	462	579	411	496	1418	1625	-0.196582	0.247248	0.614758	307	302	273	263	249	244	829	809	0.0352324	0.900226	0.974286
YDR369C	1215016	1217580	177	166	210	204	209	223	596	593	0.00728023	0.977756	0.996413	151	87	141	80	129	103	421	270	0.640861	0.00151884	0.0236918
YDR371W	1219413	1220948	223	196	225	146	176	168	624	510	0.291049	0.139399	0.471263	81	42	65	57	57	57	203	156	0.379934	0.17868	0.572764
YDR372C	1221112	1222149	294	299	272	254	326	261	892	814	0.132015	0.440681	0.79351	92	98	91	107	106	93	289	298	-0.0442428	0.782458	0.952855
YDR374C	1223474	1224394	73	68	57	59	79	97	209	224	-0.0999958	0.689912	0.918009	70	69	47	62	78	74	195	205	-0.0721498	0.725095	0.935929
YDR374W-A	1224757	1225026	25	32	24	10	25	15	74	57	0.376563	0.43825	0.790293	20	17	17	26	29	15	66	58	0.186413	0.672894	0.922289
YDR375C	1225166	1226536	31	38	23	31	46	23	100	92	0.120294	0.784327	0.948115	19	31	19	26	36	22	74	79	-0.0943274	0.788213	0.952855
YDR376W	1226822	1228303	201	248	194	238	186	209	581	695	-0.258475	0.115716	0.428826	150	112	116	111	130	124	396	347	0.190565	0.357897	0.756056
YDR377W	1228611	1228916	329	269	267	296	365	301	961	866	0.150169	0.344137	0.723035	171	108	150	126	109	111	430	345	0.31774	0.162884	0.552653
YDR379W	1230167	1233196	257	263	321	300	273	327	851	890	-0.0646462	0.643671	0.899156	348	280	238	228	306	233	892	741	0.26757	0.221067	0.628685
YDR379C-A	1233278	1233517	82	90	72	96	83	97	237	283	-0.255915	0.185504	0.532607	38	37	57	57	39	44	134	138	-0.0424353	0.866802	0.96883
YDR380W	1234218	1236125	84	76	67	102	81	57	232	235	-0.018536	0.929376	0.987257	48	35	72	85	45	49	165	169	-0.0345572	0.877684	0.969675
YDR381W	1236558	1238004	843	848	813	756	956	814	2612	2418	0.111341	0.475777	0.816943	519	422	434	485	568	463	1521	1370	0.150844	0.529802	0.865219
YDR383C	1239960	1240676	90	106	81	94	94	107	265	307	-0.212246	0.261152	0.633053	69	56	60	53	60	61	189	170	0.152851	0.558475	0.870774
YDR384C	1241204	1242031	84	50	61	71	72	74	217	195	0.154221	0.518307	0.837988	66	54	58	59	90	67	214	180	0.249614	0.353966	0.753376
YDR386W	1246084	1247982	28	45	18	40	32	42	78	127	-0.703282	0.031151	0.192135	22	22	8	17	16	12	46	51	-0.148863	0.696608	0.932756
YDR387C	1248154	1249821	79	70	119	141	115	108	313	319	-0.0273938	0.899778	0.983127	110	108	91	105	102	92	303	305	-0.00949145	0.908081	0.977195
YDR389W	1252537	1254501	429	320	564	419	595	438	1588	1177	0.432097	0.00523636	0.0515715	684	492	597	480	600	524	1881	1496	0.33039	0.113643	0.461684
YDR390C	1254937	1256847	488	447	607	602	609	564	1704	1613	0.0791789	0.603648	0.881808	528	530	461	459	466	441	1455	1430	0.025004	0.939134	0.986621
YDR391C	1257358	1258056	407	392	441	420	410	380	1258	1192	0.0777477	0.614305	0.887785	308	208	176	164	208	178	692	550	0.33134	0.181649	0.577826
YDR392W	1258696	1259709	161	122	176	133	196	100	533	355	0.586317	0.00138701	0.0180131	109	69	91	48	85	49	285	166	0.779779	0.00100423	0.0168635
YDR393W	1259901	1261271	852	675	719	583	968	763	2539	2021	0.329191	0.0437282	0.240329	597	580	529	436	643	578	1769	1594	0.150282	0.490556	0.842232
YDR394W	1261681	1262967	370	324	456	411	435	398	1261	1133	0.15442	0.291089	0.671017	409	333	374	305	331	264	1114	902	0.30455	0.150972	0.534399
YDR395W	1263324	1266158	730	568	580	586	572	572	1882	1726	0.124834	0.430583	0.786135	278	305	222	250	278	315	778	870	-0.161245	0.398413	0.781942
YDR396W	1266295	1266795	8	17	2	5	12	19	22	41	-0.89812	0.141022	0.473223	13	14	7	12	12	21	32	47	-0.554589	0.192957	0.594471
YDR397C	1266366	1266898	37	54	35	49	56	63	128	166	-0.375039	0.166415	0.508765	16	22	20	27	19	14	55	63	-0.19592	0.598081	0.886319
YDR398W	1267471	1269402	233	200	213	196	222	227	668	623	0.100616	0.532543	0.849689	150	165	118	118	179	192	447	475	-0.0876527	0.681866	0.923777
YDR399W	1270068	1270733	217	215	150	181	270	235	637	631	0.0136534	0.973448	0.995851	89	111	76	88	137	149	302	348	-0.204539	0.409454	0.787895
YDR400W	1271063	1272085	40	39	53	16	62	37	155	92	0.752562	0.0390066	0.222711	31	19	16	14	17	16	64	49	0.38529	0.348318	0.749333
YDR402C	1272234	1273703	34	101	62	58	35	45	131	204	-0.639002	0.0638528	0.303838	45	55	46	109	42	98	133	262	-0.978141	0.000879437	0.0153615
YDR403W	1274602	1276212	27	51	26	54	27	77	80	182	-1.18587	5.19347e-05	0.00110317	43	68	35	78	27	72	105	218	-1.05394	0.00013406	0.0031266
YDR404C	1276654	1277169	118	143	113	106	114	104	345	353	-0.0330718	0.827707	0.959596	121	93	107	65	119	73	347	231	0.587043	0.00372964	0.0493032
YDR405W	1277646	1278437	147	153	155	188	209	179	511	520	-0.0251883	0.848217	0.967489	387	329	309	293	321	311	1017	933	0.124371	0.57284	0.875933
YDR406W	1279210	1283799	720	914	1496	1773	971	1238	3187	3925	-0.300494	0.199847	0.54965	2428	2800	2738	3257	1970	2511	7136	8568	-0.263843	0.211689	0.620034
YDR407C	1284069	1287938	274	244	358	312	332	293	964	849	0.183269	0.227423	0.586154	230	183	164	165	198	175	592	523	0.178786	0.396811	0.78064
YDR408C	1288215	1288859	256	232	216	212	273	255	745	699	0.091948	0.583653	0.874669	230	166	175	119	179	144	584	429	0.444991	0.0298896	0.219059
YDR409W	1289406	1292120	155	188	254	246	224	264	633	698	-0.141022	0.415718	0.77692	213	253	166	202	219	198	598	653	-0.126938	0.525683	0.864356
YDR410C	1292372	1293091	15	30	19	14	20	18	54	62	-0.199309	0.600423	0.880033	19	14	5	18	12	8	36	40	-0.152003	0.712354	0.93586
YDR411C	1293369	1294394	187	177	241	270	256	288	684	735	-0.103748	0.557583	0.863238	195	218	153	172	140	176	488	566	-0.213921	0.258483	0.668591
YDR414C	1295598	1296686	49	31	32	27	59	44	140	102	0.456858	0.171931	0.513947	21	33	19	24	9	28	49	85	-0.794681	0.033495	0.235125
YDR415C	1297037	1298161	68	74	77	70	63	91	208	235	-0.176077	0.421827	0.78087	40	34	36	20	39	24	115	78	0.560088	0.0784599	0.388025
YDR416W	1298432	1301011	33	27	40	31	19	27	92	85	0.114171	0.751878	0.936672	24	20	16	21	19	13	59	54	0.127756	0.768748	0.949336
YDR419W	1303174	1305072	102	97	98	120	140	110	340	327	0.0562441	0.795015	0.949299	60	69	65	58	63	55	188	182	0.0467942	0.864092	0.968141
YDR421W	1312040	1314892	211	145	247	197	174	228	632	570	0.148963	0.411628	0.773713	266	163	213	125	232	129	711	417	0.769802	0.000180984	0.0040873
YDR422C	1315326	1317773	177	328	261	490	239	408	677	1226	-0.856731	3.83182e-07	1.21575e-05	198	325	166	307	205	311	569	943	-0.728829	0.000235085	0.00512362
YDR423C	1318046	1319275	296	237	321	324	362	357	979	918	0.0928147	0.548699	0.858511	219	263	207	204	212	223	638	690	-0.11304	0.557175	0.870774
YDR424C	1319387	1319841	69	84	48	70	58	67	175	221	-0.336691	0.190713	0.538312	20	27	29	31	28	39	77	97	-0.333126	0.311717	0.718679
YDR425W	1320064	1321941	85	67	131	127	86	112	302	306	-0.0189831	0.948798	0.989814	58	51	41	50	52	61	151	162	-0.101445	0.662692	0.917402
YDR427W	1322205	1323386	446	441	410	461	482	394	1338	1296	0.0460124	0.797162	0.950487	177	172	158	164	169	160	504	496	0.0230836	0.952148	0.989493
YDR428C	1323454	1324239	161	105	122	94	114	113	397	312	0.347593	0.0937353	0.378642	56	39	62	44	59	45	177	128	0.467606	0.0860769	0.406443
YDR429C	1324477	1325301	140	103	96	81	123	106	359	290	0.307931	0.158461	0.49741	53	60	60	38	58	62	171	160	0.0959244	0.728325	0.935929
YDR430C	1325501	1328470	158	155	175	168	175	184	508	507	0.00284275	0.992788	0.997832	96	122	60	93	78	95	234	310	-0.40576	0.0567036	0.324616
YDR432W	1328783	1330027	160	54	129	132	196	142	485	328	0.564289	0.032366	0.197145	319	226	238	218	145	206	702	650	0.111031	0.728278	0.935929
YDR434W	1331237	1332841	280	290	278	260	265	289	823	839	-0.0277784	0.827021	0.95904	133	124	102	95	109	98	344	317	0.117926	0.584231	0.88135
YDR435C	1332983	1333969	57	89	50	89	52	89	159	267	-0.747813	0.000725118	0.0108185	31	37	29	26	13	10	73	73	0	0.995576	0.997716
YDR436W	1334821	1336953	113	105	162	185	162	130	437	420	0.057244	0.804803	0.951396	70	77	77	68	45	62	192	207	-0.108524	0.654299	0.91448
YDR438W	1338274	1339386	29	44	50	33	47	43	126	120	0.0703893	0.861549	0.969636	31	23	32	17	26	19	89	59	0.59309	0.0766114	0.383659
YDR439W	1339676	1340719	10	8	9	14	3	13	22	35	-0.669851	0.216902	0.571375	6	7	8	8	2	5	16	20	-0.321928	0.570807	0.874431
YDR440W	1342493	1344241	40	66	60	66	42	57	142	189	-0.412495	0.106887	0.411926	13	22	11	20	24	20	48	62	-0.369234	0.351385	0.752354
YDR441C	1344517	1345062	24	17	12	36	16	28	52	81	-0.63941	0.137346	0.467424	6	11	7	7	6	12	19	30	-0.658963	0.18235	0.578464
YDR443C	1345676	1349938	143	118	224	201	177	138	544	457	0.251412	0.234606	0.596919	89	73	85	87	80	81	254	241	0.0757954	0.783773	0.952855
YDR444W	1350290	1352353	53	40	60	28	57	51	170	119	0.514573	0.072394	0.328129	37	52	47	79	47	65	131	196	-0.581287	0.0417396	0.268457
YDR447C	1354829	1355553	158	256	111	168	214	229	483	653	-0.43506	0.054743	0.27776	116	174	91	121	108	166	315	461	-0.549415	0.00473891	0.0603364
YDR448W	1356065	1357369	47	56	47	39	86	65	180	160	0.169925	0.611167	0.8873	117	123	91	101	155	121	363	345	0.0733732	0.773599	0.94981
YDR449C	1357580	1358902	78	90	76	69	68	60	222	219	0.0196288	0.971995	0.995629	53	37	26	36	38	46	117	119	-0.024453	0.881873	0.970112
YDR451C	1361120	1362181	13	14	14	10	21	18	48	42	0.192645	0.674965	0.912021	26	21	26	13	29	17	81	51	0.667425	0.0579604	0.328787
YDR452W	1362878	1364902	1434	1241	1126	1034	1184	1129	3744	3404	0.137349	0.416481	0.77692	1274	1174	1155	956	1187	985	3616	3115	0.215163	0.273389	0.681439
YDR453C	1365072	1365662	39	23	23	28	44	29	106	80	0.405992	0.249135	0.617471	23	10	22	8	14	17	59	35	0.75336	0.0818536	0.395009
YDR456W	1367485	1369386	140	181	192	196	192	220	524	597	-0.188164	0.225888	0.583699	165	189	163	182	141	152	469	523	-0.157223	0.405725	0.786092
YDR457W	1369790	1379596	142	83	218	85	164	103	524	271	0.951274	1.50273e-06	4.44575e-05	118	66	117	50	141	79	376	195	0.947259	2.17236e-05	0.000623117
YDR458C	1380055	1382046	135	117	119	108	103	119	357	344	0.0535155	0.784878	0.948392	37	72	50	54	55	52	142	178	-0.325986	0.254839	0.664821
YDR459C	1382319	1383443	61	75	83	49	41	62	185	186	-0.00777735	0.95505	0.990415	41	50	63	45	40	35	144	130	0.147557	0.635175	0.904985
YDR460W	1383811	1384776	41	33	34	34	24	36	99	103	-0.0571439	0.87517	0.975802	8	19	11	10	13	13	32	42	-0.392317	0.375988	0.770923
YDR462W	1386073	1386516	74	84	44	63	73	69	191	216	-0.177459	0.507591	0.832595	43	52	39	32	46	39	128	123	0.0574855	0.851965	0.965237
YDR463W	1386816	1388375	716	641	882	955	899	855	2497	2451	0.0268253	0.870689	0.974371	906	966	946	939	866	921	2718	2826	-0.056216	0.733768	0.93839
YDR464W	1388872	1393179	514	474	513	540	592	526	1619	1540	0.0721726	0.622004	0.88987	699	635	644	615	556	591	1899	1841	0.0447503	0.875559	0.969675
YDR465C	1393336	1394574	286	240	216	187	213	182	715	609	0.231501	0.266408	0.641759	126	120	84	86	103	126	313	332	-0.0850206	0.638928	0.906707
YDR466W	1395121	1397817	78	101	138	131	142	121	358	353	0.0202914	0.971708	0.995539	94	75	81	86	84	83	259	244	0.086071	0.746373	0.943785
YDR467C	1397583	1397909	35	32	21	20	37	24	93	76	0.291231	0.455064	0.807141	37	35	32	8	34	22	103	65	0.664133	0.0944384	0.425849
YDR468C	1398026	1398700	25	28	19	25	31	23	75	76	-0.0191088	0.935968	0.9883	10	17	8	13	15	7	33	37	-0.165059	0.71405	0.93586
YDR469W	1399015	1399542	24	36	23	16	26	21	73	73	0	0.959846	0.991481	8	9	14	8	12	18	34	35	-0.0418202	0.923556	0.980235
YDR470C	1399706	1401214	169	208	238	243	277	273	684	724	-0.0819934	0.596105	0.879162	599	544	528	533	604	558	1731	1635	0.0823151	0.72873	0.935929
YDR472W	1403322	1404173	18	28	42	33	33	42	93	103	-0.147342	0.655923	0.90382	57	71	54	75	48	83	159	229	-0.526321	0.0204147	0.170885
YDR473C	1404445	1405854	133	141	124	120	111	123	368	384	-0.0614005	0.728034	0.930567	87	90	74	67	74	62	235	219	0.10173	0.681087	0.923473
YDR475C	1407464	1410094	155	165	217	248	225	260	597	673	-0.172876	0.333717	0.71407	247	235	223	233	231	259	701	727	-0.0525409	0.74287	0.942475
YDR476C	1410453	1411127	104	78	99	140	123	115	326	333	-0.0306502	0.89198	0.980988	123	133	132	134	114	136	369	403	-0.127159	0.470917	0.828724
YDR478W	1414575	1415171	76	76	53	53	73	75	202	204	-0.0142139	0.942876	0.989458	44	63	40	49	51	54	135	166	-0.298224	0.244342	0.652526
YDR479C	1415210	1416874	129	147	234	203	218	176	581	526	0.143475	0.507863	0.832595	153	171	156	135	130	145	439	451	-0.0389065	0.826957	0.960412
YDR480W	1417399	1418370	158	168	157	224	222	292	537	684	-0.349074	0.0741208	0.332371	219	257	151	191	165	194	535	642	-0.263034	0.194666	0.596426
YDR481C	1418550	1420250	402	258	439	295	536	367	1377	920	0.581823	0.000207426	0.00372697	439	368	402	305	455	334	1296	1007	0.364002	0.0734473	0.375205
YDR482C	1420431	1420838	111	101	131	98	85	103	327	302	0.114742	0.593455	0.878056	76	61	53	59	57	58	186	178	0.0634254	0.847493	0.964114
YDR483W	1421157	1422485	555	922	730	975	744	826	2029	2723	-0.424428	0.00315187	0.0339792	711	686	572	555	597	575	1880	1816	0.0499685	0.845225	0.964114
YDR484W	1422763	1424688	171	145	187	229	255	241	613	615	-0.00469934	0.975508	0.996212	156	139	137	105	167	128	460	372	0.306331	0.127767	0.4928
YDR485C	1424820	1427207	336	378	374	499	389	389	1099	1266	-0.204086	0.162155	0.502088	466	553	373	424	386	497	1225	1474	-0.266955	0.163462	0.55317
YDR486C	1427431	1428120	178	130	180	147	142	140	500	417	0.261881	0.146745	0.480179	77	145	97	107	90	121	264	373	-0.498638	0.0140196	0.131693
YDR487C	1428354	1428980	560	549	471	495	538	554	1569	1598	-0.0264221	0.844479	0.966133	497	535	465	463	510	543	1472	1541	-0.0660892	0.705644	0.933515
YDR488C	1429188	1430789	99	144	114	161	143	154	356	459	-0.366617	0.03199	0.19533	169	190	128	138	120	174	417	502	-0.26764	0.18098	0.576434
YDR489W	1431012	1431896	97	86	79	146	114	127	290	359	-0.307931	0.157798	0.496057	135	191	139	162	112	176	386	529	-0.454667	0.0216508	0.177729
YDR491C	1434500	1434991	58	62	95	74	84	80	237	216	0.133856	0.579548	0.874669	104	92	99	75	108	114	311	281	0.146344	0.512577	0.85561
YDR492W	1434924	1435874	832	695	989	829	1105	918	2926	2442	0.260867	0.0704203	0.323105	1436	1051	1196	849	1931	1382	4563	3282	0.475407	0.0525565	0.312273
YDR493W	1436217	1436588	66	75	81	81	124	115	271	271	0	0.969005	0.995381	30	47	19	31	44	46	93	124	-0.415037	0.22829	0.636533
YDR495C	1438115	1441150	266	209	298	197	240	196	804	602	0.417432	0.0123023	0.101267	158	110	135	111	159	86	452	307	0.558084	0.00548152	0.0673849
YDR497C	1443713	1445467	781	701	853	753	723	608	2357	2062	0.192907	0.222942	0.580595	926	553	893	578	822	512	2641	1643	0.684752	0.000481047	0.00952739
YDR498C	1445843	1446994	353	298	446	471	448	446	1247	1215	0.0375052	0.821585	0.956037	406	359	375	351	387	356	1168	1066	0.131833	0.543055	0.867871
YDR499W	1447830	1450073	87	94	90	94	77	75	254	263	-0.0502343	0.788975	0.949278	51	32	43	40	41	36	135	108	0.321928	0.296999	0.706878
YDR501W	1451353	1452918	57	87	97	93	69	89	223	269	-0.270562	0.208202	0.562045	99	116	91	79	109	79	299	274	0.12597	0.559908	0.871394
YDR502C	1453310	1454464	694	659	796	697	698	665	2188	2021	0.114543	0.428777	0.785621	145	157	135	139	184	157	464	453	0.0346138	0.899938	0.974286
YDR503C	1455042	1455866	93	107	123	103	86	102	302	312	-0.0469975	0.789753	0.949278	73	44	74	40	57	50	204	134	0.606336	0.0231307	0.184417
YDR504C	1456311	1456694	66	66	76	99	71	69	213	234	-0.135655	0.545689	0.856698	68	75	79	69	89	79	236	223	0.0817431	0.745786	0.943785
YDR505C	1456695	1459220	146	161	238	257	208	211	592	629	-0.0874628	0.628144	0.891782	121	125	107	128	136	119	364	372	-0.0313642	0.820471	0.960046
YDR506C	1459728	1461554	14	32	32	27	38	38	84	97	-0.207595	0.543645	0.855397	28	37	14	42	26	34	68	113	-0.732716	0.0252766	0.195893
YDR507C	1462358	1465786	86	76	96	87	112	132	294	295	-0.0048988	0.979081	0.996413	140	141	137	83	139	130	416	354	0.232834	0.266206	0.676493
YDR508C	1466453	1468444	1137	2212	1465	2427	1269	2156	3871	6795	-0.811767	4.07334e-09	1.64675e-07	1425	1999	1490	2275	1213	1794	4128	6068	-0.555778	0.00577347	0.0702815
YDR509W	1468226	1468573	14	3	7	194	16	4	37	201	-2.4416	0.0194412	0.139214	13	6	12	5	16	2	41	13	1.65711	0.00151597	0.0236918
YDR510W	1469400	1469705	183	186	224	217	233	261	640	664	-0.0531113	0.723953	0.929535	246	253	202	183	223	252	671	688	-0.0360958	0.832829	0.960412
YDR510C-A	1469695	1469811	60	90	65	87	55	94	180	271	-0.590296	0.00542478	0.053193	92	145	88	102	99	149	279	396	-0.505235	0.0134974	0.127828
YDR511W	1470017	1470418	95	107	105	101	129	104	329	312	0.0765416	0.722448	0.928898	107	53	58	44	82	59	247	156	0.662965	0.012854	0.123374
YDR512C	1470500	1471063	317	349	315	352	360	386	992	1087	-0.13194	0.329939	0.711085	120	148	134	174	113	155	367	477	-0.378209	0.0582923	0.329205
YDR513W	1471017	1471448	663	414	653	381	621	354	1937	1149	0.753445	1.085e-06	3.29643e-05	357	243	304	223	283	197	944	663	0.509778	0.0144906	0.133931
YDR514C	1471548	1472999	102	43	112	40	122	60	336	143	1.23245	1.77781e-08	6.85549e-07	64	29	54	15	75	26	193	70	1.46317	3.49452e-06	0.000117846
YDR515W	1473429	1474772	394	352	419	306	371	364	1184	1022	0.212274	0.171901	0.513947	156	151	110	112	150	101	416	364	0.192645	0.375333	0.770923
YDR516C	1474974	1476476	2087	1818	2274	2005	2376	2311	6737	6134	0.135278	0.30711	0.68607	2814	2997	2282	2309	2071	2188	7167	7494	-0.0643666	0.71442	0.93586
YDR517W	1477239	1478357	375	362	443	429	526	422	1344	1213	0.147954	0.341037	0.720447	443	476	442	487	427	426	1312	1389	-0.0822789	0.640471	0.908123
YDR518W	1478608	1480161	135	140	129	131	144	157	408	428	-0.0690416	0.666043	0.906563	196	258	181	168	158	197	535	623	-0.219693	0.312321	0.719001
YDR519W	1480425	1480832	32	39	25	27	33	37	90	103	-0.194647	0.543085	0.855051	21	35	21	27	19	39	61	101	-0.727474	0.024764	0.193726
YDR520C	1481085	1483403	71	64	65	83	76	89	212	236	-0.154723	0.478475	0.817239	77	98	61	84	83	75	221	257	-0.217722	0.310608	0.718039
YDR522C	1483795	1485303	22	13	15	16	31	19	68	48	0.5025	0.221824	0.579348	26	29	31	19	27	25	84	73	0.202493	0.544759	0.867871
YDR524C	1487542	1488990	120	162	124	163	97	158	341	483	-0.502251	0.00569225	0.0554082	95	154	123	150	102	157	320	461	-0.526695	0.00809534	0.0903889
YDR524W-C	1489403	1489492	189	158	125	101	131	109	445	368	0.2741	0.28246	0.662255	86	97	57	77	149	113	292	287	0.0249176	0.960686	0.990615
YDR524C-A	1489871	1489990	4	4	4	1	5	12	13	17	-0.387023	0.584236	0.874669	3	11	2	4	7	4	12	19	-0.662965	0.304704	0.710783
YDR525W-A	1490596	1490835	58	36	57	60	61	37	176	133	0.404149	0.141656	0.473469	59	46	46	74	70	59	175	179	-0.0326047	0.846011	0.964114
YDR527W	1491094	1492413	237	151	259	270	336	335	832	756	0.138197	0.503047	0.832595	338	321	279	329	247	382	864	1032	-0.25634	0.192165	0.593476
YDR528W	1494586	1495857	112	121	91	137	130	171	333	429	-0.365455	0.0591717	0.29132	302	368	237	261	326	362	865	991	-0.196185	0.343772	0.744435
YDR529C	1496165	1496548	1639	1766	1680	1639	1761	1852	5080	5257	-0.0494112	0.671917	0.910835	1255	1371	994	1171	1010	1181	3259	3723	-0.192036	0.288628	0.697938
YDR530C	1496791	1497768	237	218	290	218	294	202	821	638	0.363826	0.0191702	0.138075	402	363	322	277	315	235	1039	875	0.247841	0.265447	0.675493
YDR531W	1498232	1499335	115	125	133	109	138	93	386	327	0.23931	0.240506	0.604338	80	76	61	65	70	66	211	207	0.0276122	0.943771	0.986804
YDR532C	1499396	1500553	61	85	67	74	74	123	202	282	-0.48134	0.0347947	0.205934	52	67	49	47	68	80	169	194	-0.199033	0.456728	0.818405
YDR535C	1506606	1507362	13	13	22	17	17	16	52	46	0.176878	0.677861	0.913718	20	22	22	23	40	41	82	86	-0.0687128	0.844237	0.964072
YDR536W	1508005	1509714	731	803	867	937	611	816	2209	2556	-0.210494	0.18734	0.535425	1091	1165	916	923	622	575	2629	2663	-0.0185383	0.921349	0.979311
YDR537C	1510856	1511461	6	18	12	17	20	20	38	55	-0.533432	0.223333	0.580595	22	28	22	32	24	28	68	88	-0.371969	0.238986	0.647023
YDR539W	1512094	1513605	68	90	96	117	86	77	250	284	-0.183963	0.376941	0.748395	185	202	144	146	101	149	430	497	-0.208909	0.351327	0.752354
YDR540C	1517136	1517675	55	63	24	44	49	68	128	175	-0.451211	0.182305	0.527958	8	18	19	17	12	22	39	57	-0.547488	0.196726	0.598911
YDR541C	1519664	1520698	27	30	3	186	20	26	50	242	-2.27501	0.00211457	0.0245948	8	23	15	8	11	15	34	46	-0.436099	0.36733	0.76453
YEL072W	13720	14415	200	188	157	121	200	189	557	498	0.161532	0.455174	0.807141	66	63	63	61	48	56	177	180	-0.0242475	0.886962	0.971222
YEL071W	16355	17845	217	395	212	392	202	406	631	1193	-0.918882	3.26319e-10	1.55794e-08	28	66	40	77	60	68	128	211	-0.721099	0.0187047	0.160958
YEL068C	25646	25978	62	41	24	40	59	30	145	111	0.385493	0.305568	0.68415	33	15	15	22	23	19	71	56	0.342392	0.425709	0.798084
YEL067C	26189	26776	19	30	29	33	23	23	71	86	-0.276518	0.415368	0.77692	21	36	12	20	24	20	57	76	-0.415037	0.281568	0.687881
YEL066W	26667	27206	57	72	44	45	60	59	161	176	-0.128515	0.618809	0.888777	17	16	13	16	15	16	45	48	-0.0931094	0.779409	0.95134
YEL065W	27657	29543	35	32	41	49	41	50	117	131	-0.163058	0.570137	0.871245	20	15	13	19	11	21	44	55	-0.321928	0.385896	0.774106
YEL064C	29797	31239	34	14	22	13	15	17	71	44	0.690316	0.10965	0.415511	11	7	11	11	11	11	33	29	0.186413	0.703462	0.933469
YEL063C	31694	33466	133	133	179	188	133	159	445	480	-0.109229	0.552809	0.860364	104	90	122	116	128	118	354	324	0.127756	0.599801	0.886319
YEL062W	34407	36254	29	29	52	51	30	36	111	116	-0.0635651	0.847468	0.96715	42	35	26	23	38	15	106	73	0.538096	0.133278	0.504403
YEL061C	36535	39537	80	67	73	47	85	60	238	174	0.451874	0.0700958	0.322672	63	47	47	49	67	55	177	151	0.229201	0.421599	0.796012
YEL060C	40046	41953	1604	1372	2450	2027	2064	1799	6118	5198	0.235103	0.15959	0.497527	2011	1641	2339	1822	1799	1402	6149	4865	0.337912	0.124889	0.487732
YEL059C-A	42400	42624	16	17	12	17	15	18	43	52	-0.274175	0.498247	0.830599	20	12	12	8	20	10	52	30	0.793549	0.0631515	0.345602
YEL059W	42652	42960	10	7	7	5	7	8	24	20	0.263034	0.631426	0.894163	23	13	19	4	16	14	58	31	0.903785	0.0412504	0.267031
YEL058W	43252	44925	296	334	253	296	283	284	832	914	-0.135611	0.379787	0.751627	109	140	87	68	102	80	298	288	0.0492435	0.833363	0.960412
YEL057C	45020	45721	25	29	21	27	36	18	82	74	0.148099	0.724826	0.929535	26	14	19	13	45	21	90	48	0.906891	0.0333682	0.234564
YEL056W	47168	48373	82	72	94	112	73	101	249	285	-0.194816	0.36967	0.746037	65	41	49	46	52	56	166	143	0.215168	0.467659	0.827103
YEL055C	48471	51539	232	244	238	197	212	229	682	670	0.0256106	0.910962	0.984027	108	116	74	121	171	103	353	340	0.0541334	0.884749	0.97036
YEL053C	53901	56102	194	163	177	181	184	157	555	501	0.147677	0.375833	0.748395	137	122	96	88	139	83	372	293	0.344402	0.120597	0.478131
YEL052W	56571	58100	167	184	182	214	189	182	538	580	-0.108447	0.463878	0.813368	192	155	121	162	116	153	429	470	-0.131683	0.488432	0.840484
YEL051W	58378	59148	143	152	119	126	165	140	427	418	0.0307331	0.9089	0.984027	46	51	38	65	39	51	123	167	-0.44119	0.0987053	0.434246
YEL050C	59670	60851	67	89	62	64	79	96	208	249	-0.259562	0.253673	0.622754	41	56	30	34	34	38	105	128	-0.285754	0.338027	0.741253
YEL048C	64709	65167	19	14	20	8	23	18	62	40	0.632268	0.136739	0.466307	8	10	5	10	2	6	15	26	-0.793549	0.148246	0.529244
YEL047C	65385	66797	162	221	191	258	202	299	555	778	-0.487282	0.00181387	0.0218056	187	307	186	251	190	307	563	865	-0.619565	0.00201283	0.0299881
YEL046C	67629	68792	71	50	58	45	62	47	191	142	0.427682	0.0935361	0.378142	109	109	92	72	123	99	324	280	0.210567	0.329194	0.734141
YEL045C	68840	69265	4	8	7	1	5	2	16	11	0.540568	0.459054	0.812297	7	15	5	9	5	10	17	34	-1	0.0442957	0.279494
YEL044W	69757	70257	220	250	192	181	235	220	647	651	-0.00889183	0.916135	0.985322	285	250	185	253	252	242	722	745	-0.0452416	0.758276	0.945664
YEL043W	70478	73348	791	816	1069	1014	1036	1047	2896	2877	0.00949638	0.981297	0.997401	1055	1042	804	745	996	932	2855	2719	0.0704146	0.755328	0.945533
YEL042W	73771	75327	58	59	67	51	39	55	164	165	-0.00877021	0.966076	0.994239	47	70	62	62	56	89	165	221	-0.42158	0.0985214	0.434246
YEL041W	75944	77431	140	79	127	91	113	102	380	272	0.482393	0.0125136	0.10232	85	54	68	75	55	68	208	197	0.0783879	0.827314	0.960412
YEL040W	78053	79456	192	239	134	212	212	243	538	694	-0.367329	0.0496505	0.259803	178	230	149	170	208	255	535	655	-0.291956	0.199056	0.600657
YEL038W	80462	81145	388	218	414	246	411	231	1213	695	0.803495	1.27055e-08	4.976e-07	550	306	535	292	512	268	1597	866	0.882925	9.42375e-06	0.000297683
YEL037C	81407	82603	642	564	759	661	846	716	2247	1941	0.2112	0.140272	0.472251	747	619	594	496	727	557	2068	1672	0.306661	0.145897	0.525754
YEL036C	83050	84552	486	570	657	712	732	786	1875	2068	-0.141346	0.340651	0.720344	902	923	707	725	838	852	2447	2500	-0.030914	0.82935	0.960412
YEL034C-A	85613	86215	5116	4746	5468	4836	5851	5175	16435	14757	0.155372	0.234815	0.596921	4652	4592	4452	4035	4886	4550	13990	13177	0.086374	0.677118	0.922855
YEL032W	86937	89852	285	350	349	470	358	454	992	1274	-0.360953	0.013632	0.107958	390	475	327	368	345	485	1062	1328	-0.322471	0.107146	0.45144
YEL031W	90258	93905	335	335	380	393	343	394	1058	1122	-0.084733	0.535484	0.851373	183	207	164	143	194	181	541	531	0.0269167	0.908947	0.977495
YEL030W	94644	96578	45	12	91	22	78	24	214	58	1.88349	5.7966e-08	2.09053e-06	80	29	83	14	74	18	237	61	1.95801	7.70184e-11	5.12532e-09
YEL026W	101943	102323	65	33	59	52	57	50	181	135	0.42303	0.101867	0.39833	51	38	54	40	66	71	171	149	0.198684	0.553409	0.869941
YEL025C	102581	106147	110	82	132	129	100	140	342	351	-0.0374747	0.879258	0.977	83	83	66	71	85	80	234	234	0	0.959586	0.990615
YEL023C	108504	110552	19	25	23	25	19	27	61	77	-0.336049	0.325177	0.706593	12	19	13	6	8	22	33	47	-0.510195	0.29614	0.705844
YEL022W	111421	115800	262	259	338	280	310	267	910	806	0.175087	0.250167	0.61936	182	132	131	124	146	119	459	375	0.291604	0.159826	0.548242
YEL020C	118617	120299	259	276	291	291	245	314	795	881	-0.148187	0.303037	0.682352	260	288	230	315	211	260	701	863	-0.299946	0.128059	0.492955
YEL019C	120498	121301	14	12	23	16	25	17	62	45	0.462343	0.25975	0.632408	15	16	9	10	17	13	41	39	0.0721498	0.8818	0.970112
YEL018W	121471	122310	11	20	15	27	11	19	37	66	-0.834941	0.0407396	0.229727	12	9	10	23	12	8	34	40	-0.234465	0.59842	0.886319
YEL017W	123657	124670	206	158	278	185	279	274	763	617	0.306413	0.108604	0.414965	352	320	272	304	319	260	943	884	0.0932114	0.698366	0.933469
YEL016C	124737	126218	113	80	140	117	120	111	373	308	0.276245	0.144138	0.476199	98	127	95	110	104	106	297	343	-0.207746	0.250366	0.661393
YEL015W	126629	128284	115	138	112	142	126	128	353	408	-0.208901	0.214087	0.569347	110	124	95	122	98	115	303	361	-0.252681	0.164739	0.555022
YEL013W	128825	130561	56	25	39	30	31	36	126	91	0.469485	0.16278	0.503092	15	24	29	22	28	24	72	70	0.040642	0.911589	0.978432
YEL012W	131772	132551	91	106	96	110	129	146	316	362	-0.196065	0.303032	0.682352	73	66	65	65	44	50	182	181	0.00794875	0.984172	0.994718
YEL011W	133120	135234	407	462	605	637	521	542	1533	1641	-0.0982175	0.511656	0.833262	969	1171	821	941	729	815	2519	2927	-0.216572	0.27414	0.681528
YEL009C	138918	139763	606	735	637	778	721	806	1964	2319	-0.239708	0.0639435	0.303838	506	622	504	649	512	645	1522	1916	-0.332129	0.0907849	0.416571
YEL008W	140512	140892	3	20	3	14	5	7	11	41	-1.89812	0.00142607	0.0183304	13	21	3	20	6	16	22	57	-1.37346	0.0029704	0.0411813
YEL007W	141892	143892	290	226	334	320	367	343	991	889	0.156702	0.31966	0.700529	333	261	327	353	310	299	970	913	0.0873699	0.75456	0.945145
YEL006W	144327	145334	39	55	19	32	40	50	98	137	-0.483322	0.18385	0.530794	15	23	24	28	17	29	56	80	-0.514573	0.156467	0.544626
YEL005C	145907	146755	34	23	30	29	24	28	88	80	0.137504	0.676488	0.912728	19	16	27	16	9	12	55	44	0.321928	0.477944	0.831662
YEL003W	148176	148599	58	65	45	40	61	55	164	160	0.0356239	0.929831	0.987257	33	38	41	27	44	46	118	111	0.0882272	0.786525	0.952855
YEL002C	148722	150014	183	245	138	189	145	197	466	631	-0.43731	0.0267417	0.173202	77	104	96	108	61	101	234	313	-0.419654	0.0661184	0.355217
YEL001C	150301	150978	274	262	276	275	305	272	855	809	0.0797847	0.600087	0.880033	142	153	122	145	123	148	387	446	-0.20471	0.25059	0.661393
YER001W	153520	155808	192	190	229	184	257	225	678	599	0.178729	0.288352	0.668908	218	212	148	133	240	185	606	530	0.193325	0.430175	0.801575
YER002W	156803	157498	533	454	375	429	562	520	1470	1403	0.0673011	0.704641	0.920606	273	245	239	210	267	280	779	735	0.0838791	0.721949	0.935929
YER003C	157736	159118	157	135	204	164	247	226	608	525	0.211754	0.286879	0.667652	156	138	157	131	150	125	463	394	0.232817	0.239731	0.647806
YER004W	159580	160275	70	100	119	123	65	124	254	347	-0.450107	0.0503012	0.261166	52	82	61	89	65	67	178	238	-0.419084	0.0781981	0.387574
YER005W	160550	162442	70	97	94	110	89	106	253	313	-0.307025	0.0970323	0.388827	65	72	71	65	51	63	187	200	-0.0969617	0.664308	0.917739
YER006W	162723	164285	200	186	247	207	194	164	641	557	0.202647	0.256262	0.62732	190	118	117	63	176	122	483	303	0.672705	0.0074292	0.0840796
YER007W	164527	166083	47	49	60	50	78	64	185	163	0.182653	0.496101	0.828433	32	17	23	20	26	24	81	61	0.409113	0.254287	0.66405
YER010C	172634	173338	37	25	24	29	32	43	93	97	-0.060754	0.880383	0.977271	30	17	24	24	27	28	81	69	0.231326	0.535529	0.867514
YER012W	177835	178431	117	121	97	136	107	119	321	376	-0.228159	0.214583	0.569736	23	37	36	28	38	39	97	104	-0.100527	0.767786	0.949224
YER013W	178841	182278	85	50	89	96	116	98	290	244	0.249172	0.289407	0.669497	74	67	51	56	64	86	189	209	-0.145117	0.52004	0.858874
YER014W	182600	184219	166	211	144	219	130	175	440	605	-0.459432	0.0132731	0.105953	87	91	74	97	79	124	240	312	-0.378512	0.0694203	0.365097
YER015W	184541	186775	146	137	185	173	135	165	466	475	-0.0275976	0.873439	0.975468	129	132	118	181	117	118	364	431	-0.243749	0.255653	0.666091
YER016W	188277	189311	156	107	104	64	117	76	377	247	0.610053	0.0196829	0.139365	47	38	49	43	81	24	177	105	0.75336	0.0272569	0.205808
YER017C	189503	191788	535	602	682	626	642	733	1859	1961	-0.0770628	0.551259	0.859659	794	904	636	732	807	847	2237	2483	-0.150519	0.403548	0.785202
YER018C	191959	192624	529	43	521	48	615	69	1665	160	3.37938	7.61035e-78	1.36252e-75	717	72	683	82	721	78	2121	232	3.19255	5.87302e-43	1.17249e-40
YER019W	192797	194230	346	365	414	488	440	487	1200	1340	-0.159199	0.269819	0.645942	592	577	478	504	589	569	1659	1650	0.00784786	0.98308	0.994718
YER019C-A	194273	194539	420	369	346	345	472	419	1238	1133	0.127863	0.438175	0.790293	272	266	252	263	247	291	771	820	-0.088893	0.609549	0.890594
YER020W	195168	196517	468	416	609	602	674	605	1751	1623	0.109516	0.511611	0.833262	900	862	752	685	803	723	2455	2270	0.113031	0.57818	0.878982
YER021W	196948	198519	567	454	583	489	475	419	1625	1362	0.254713	0.109115	0.41542	298	337	272	266	309	291	879	894	-0.0244117	0.875883	0.969675
YER022W	198812	200875	370	417	382	412	323	400	1075	1229	-0.193148	0.194269	0.543405	241	218	182	202	188	214	611	634	-0.0533105	0.740736	0.942416
YER023W	201076	201936	54	50	47	45	50	53	151	148	0.0289514	0.91991	0.985997	23	45	39	38	41	44	103	127	-0.302184	0.354605	0.753376
YER024W	202192	204963	161	152	217	204	151	131	529	487	0.119346	0.578147	0.874669	99	93	101	79	97	90	297	262	0.180896	0.38365	0.771162
YER025W	205251	206834	135	147	136	180	141	200	412	527	-0.355159	0.0350403	0.206898	101	151	89	130	118	166	308	447	-0.537344	0.00599773	0.0717858
YER026C	207644	208474	310	418	297	415	208	367	815	1200	-0.558162	0.00271848	0.0300665	172	246	154	211	143	223	469	680	-0.535947	0.00582665	0.0705074
YER027C	208979	210232	99	97	119	104	147	148	365	349	0.0646694	0.768443	0.943775	43	60	42	63	36	55	121	178	-0.55687	0.0313975	0.225475
YER028C	210692	211876	19	23	31	14	27	29	77	66	0.222392	0.581161	0.874669	27	24	21	20	33	20	81	64	0.33985	0.331757	0.73581
YER029C	212587	213177	292	320	246	250	284	320	822	890	-0.114667	0.475283	0.816943	178	212	155	135	177	186	510	533	-0.0636383	0.742868	0.942475
YER030W	213437	213898	202	176	168	154	246	224	616	554	0.153044	0.430626	0.786135	72	67	49	55	71	64	192	186	0.0458037	0.892654	0.97191
YER031C	214076	214747	4	11	5	4	4	2	13	17	-0.387023	0.545589	0.856698	0	849	787	0	9	3	796	852	-0.098085	0.974871	0.994138
YER032W	215063	217693	178	184	200	180	190	204	568	568	0	0.971655	0.995539	247	202	152	213	205	216	604	631	-0.0630915	0.702877	0.933469
YER033C	218057	221287	60	52	99	86	92	80	251	218	0.203359	0.407119	0.77285	123	124	146	123	166	137	435	384	0.179909	0.412478	0.790139
YER034W	221846	222403	27	12	38	25	43	31	108	68	0.667425	0.0718295	0.326872	63	54	54	53	73	50	190	157	0.275235	0.2977	0.707196
YER035W	222639	223076	240	336	331	327	355	425	926	1088	-0.232594	0.130995	0.457933	425	539	485	571	409	486	1319	1596	-0.275016	0.180097	0.575457
YER037W	225889	226854	309	362	318	327	374	442	1001	1131	-0.176157	0.236877	0.599527	303	405	365	452	341	380	1009	1237	-0.293919	0.165516	0.555542
YER039C	228456	229205	20	29	7	25	14	21	41	75	-0.871267	0.0490164	0.257028	8	18	10	16	5	50	23	84	-1.86876	0.000596584	0.0113647
YER040W	229795	231987	126	139	159	191	182	195	467	525	-0.168895	0.319731	0.700529	98	159	128	153	152	108	378	420	-0.152003	0.530036	0.865219
YER041W	232461	234740	85	99	110	138	119	148	314	385	-0.294094	0.119538	0.43613	95	133	78	84	99	100	272	317	-0.220876	0.285459	0.693634
YER043C	235770	237119	272	312	343	401	346	378	961	1091	-0.183043	0.195376	0.544729	154	153	89	99	143	154	386	406	-0.0728789	0.711683	0.93586
YER044C-A	238460	239774	24	27	29	22	26	22	79	71	0.154034	0.679978	0.915341	26	24	36	21	31	31	93	76	0.291231	0.389641	0.776272
YER045C	240032	241501	127	170	150	198	155	215	432	583	-0.432465	0.00559389	0.0545567	128	126	124	175	136	169	388	470	-0.276604	0.175145	0.567999
YER047C	243810	246503	171	170	255	221	222	207	648	598	0.115848	0.51845	0.837988	205	140	207	151	164	141	576	432	0.415037	0.0489531	0.296155
YER048C	246982	248157	348	361	379	303	367	292	1094	956	0.19453	0.247324	0.614758	104	90	91	88	73	113	268	291	-0.118786	0.543498	0.867871
YER050C	253971	254387	416	440	373	382	482	460	1271	1282	-0.0124322	0.897903	0.983127	185	228	223	173	206	236	614	637	-0.0530547	0.811582	0.957923
YER051W	254656	256134	334	391	278	333	252	361	864	1085	-0.328592	0.0588715	0.290475	173	199	168	165	169	213	510	577	-0.178074	0.333294	0.73581
YER052C	256375	257958	89	77	85	84	117	105	291	266	0.129593	0.537777	0.852855	120	146	56	100	109	133	285	379	-0.411236	0.0893163	0.413523
YER053C	258737	259639	117	151	148	143	138	169	403	463	-0.200232	0.218185	0.573173	129	170	142	171	131	130	402	471	-0.228532	0.268152	0.67761
YER054C	262052	263698	437	403	651	609	545	459	1633	1471	0.150728	0.402154	0.769581	814	736	930	827	732	681	2476	2244	0.141939	0.532465	0.865219
YER055C	264892	265785	117	108	110	98	143	116	370	322	0.200465	0.294961	0.675853	90	70	121	72	102	77	313	219	0.515232	0.0269062	0.204615
YER056C	266512	268113	312	430	293	337	302	303	907	1070	-0.238436	0.160371	0.498619	136	229	102	175	180	242	418	646	-0.628031	0.00627518	0.0735198
YER057C	270737	271126	97	84	80	79	70	97	247	260	-0.0740006	0.74685	0.935781	47	45	57	55	72	69	176	169	0.0585522	0.869271	0.968952
YER059W	272624	273886	24	28	31	37	36	40	91	105	-0.206451	0.501005	0.832462	55	46	28	34	34	52	117	132	-0.174029	0.546572	0.867871
YER060W	274567	276153	80	76	87	97	100	86	267	259	0.0438876	0.84326	0.966117	119	105	102	96	99	99	320	300	0.0931094	0.664228	0.917739
YER061C	278298	279626	38	41	50	46	25	48	113	135	-0.256637	0.419527	0.778536	49	72	33	42	48	58	130	172	-0.403897	0.148779	0.529363
YER062C	279930	280682	221	305	224	285	218	267	663	857	-0.370286	0.0145912	0.113934	172	264	119	211	184	211	475	686	-0.530281	0.0155873	0.142224
YER063W	281710	282366	399	402	458	488	614	559	1471	1449	0.0217397	0.92733	0.987257	510	627	426	443	499	543	1435	1613	-0.168696	0.393725	0.778211
YER064C	282705	284222	187	195	249	237	181	177	617	609	0.0188283	0.946376	0.989702	224	244	167	151	149	207	540	602	-0.156804	0.469196	0.828384
YER065C	285241	286914	101	87	117	164	105	116	323	367	-0.184246	0.398188	0.765089	191	162	128	171	173	169	492	502	-0.029029	0.812056	0.957923
YER066C-A	291703	292203	1357	1292	1545	1482	1600	1549	4502	4323	0.0585332	0.672141	0.910835	1836	1710	1651	1678	1174	1037	4661	4425	0.0749621	0.801064	0.954898
YER067C-A	292240	292563	196	235	302	379	241	352	739	966	-0.386449	0.0343104	0.203548	220	281	145	175	52	64	417	520	-0.318464	0.480455	0.834942
YER068W	293050	294813	494	374	658	556	697	535	1849	1465	0.335845	0.0395328	0.224946	1161	846	844	691	894	643	2899	2180	0.411227	0.0466171	0.287242
YER069W	295410	298001	60	73	44	77	57	67	161	217	-0.430634	0.07565	0.336131	115	142	76	100	103	129	294	371	-0.335603	0.0977972	0.433486
YER070W	298950	301616	97	68	110	70	110	115	317	253	0.325345	0.134523	0.462211	68	66	66	57	67	68	201	191	0.0736229	0.772083	0.94981
YER072W	302806	303195	307	305	283	264	245	235	835	804	0.0545807	0.78662	0.949056	140	173	141	172	137	145	418	490	-0.229279	0.233289	0.640455
YER073W	304030	305592	224	151	196	106	244	138	664	395	0.749331	8.45965e-05	0.00168697	310	223	243	201	329	239	882	663	0.41177	0.0560818	0.323589
YER075C	308413	311199	229	208	268	288	249	214	746	710	0.0713566	0.678261	0.914011	321	287	262	227	250	238	833	752	0.147584	0.495527	0.845707
YER076C	312590	313498	83	69	79	55	69	64	231	188	0.29716	0.21618	0.570974	33	32	44	39	34	25	111	96	0.209453	0.544068	0.867871
YER076W-A	313390	313737	29	28	21	22	28	38	78	88	-0.174029	0.625281	0.891192	19	14	20	15	22	23	61	52	0.230298	0.566798	0.872592
YER077C	314534	316600	178	197	175	189	198	175	551	561	-0.0259485	0.830647	0.960783	91	128	79	85	106	78	276	291	-0.0763509	0.728152	0.935929
YER078C	316807	318342	95	85	92	67	102	93	289	245	0.238288	0.257458	0.628965	108	88	80	60	58	75	246	223	0.141615	0.612282	0.891495
YER079W	318920	319552	227	261	209	302	289	359	725	922	-0.346786	0.030527	0.189732	420	423	316	380	271	345	1007	1148	-0.189059	0.34487	0.745773
YER080W	319963	321846	485	529	621	610	573	514	1679	1653	0.0225155	0.927402	0.987257	351	358	344	308	355	289	1050	955	0.136817	0.512238	0.85561
YER081W	322686	324095	117	118	102	116	121	141	340	375	-0.141356	0.42633	0.784122	104	100	71	70	71	71	246	241	0.0296252	0.936957	0.985466
YER082C	324272	325936	84	97	81	99	97	110	262	306	-0.223965	0.223669	0.580595	56	69	61	39	62	39	179	147	0.284143	0.315597	0.721935
YER083C	326174	327031	152	180	201	191	201	204	554	575	-0.053676	0.692483	0.918417	124	174	122	119	121	121	367	414	-0.173851	0.372331	0.769186
YER086W	328477	330207	118	105	96	142	127	163	341	410	-0.265852	0.181877	0.527939	64	61	61	60	59	91	184	212	-0.204358	0.388263	0.775486
YER088C	333176	335188	933	1159	1164	1537	1232	1706	3329	4402	-0.40307	0.0060338	0.0573955	1786	2653	1509	2264	1564	2314	4859	7231	-0.573536	0.00146008	0.0231341
YER089C	335946	337340	179	189	164	182	184	216	527	587	-0.155558	0.322866	0.703401	112	155	91	101	109	165	312	421	-0.432274	0.0401966	0.263588
YER090W	337949	339472	256	181	308	170	314	192	878	543	0.693269	8.29462e-06	0.000212148	362	232	242	177	329	175	933	584	0.675909	0.00218857	0.0317237
YER091C	339864	342167	696	590	608	597	585	513	1889	1700	0.152088	0.349995	0.729013	61	43	67	64	61	54	189	161	0.231326	0.429269	0.801332
YER092W	342855	343232	119	108	91	98	137	138	347	344	0.0125271	0.961322	0.992213	49	47	50	48	39	50	138	145	-0.0713846	0.761052	0.947047
YER093C	343320	347612	111	113	138	153	136	140	385	406	-0.0766213	0.642067	0.898518	78	75	54	62	65	78	197	215	-0.126141	0.540613	0.867871
YER093C-A	347912	348400	17	24	17	13	25	22	59	59	0	0.97059	0.995411	25	17	21	15	19	15	65	47	0.467779	0.210826	0.619239
YER094C	348729	349346	103	84	67	74	82	73	252	231	0.125531	0.601558	0.880565	51	44	45	28	41	28	137	100	0.454176	0.134878	0.506149
YER095W	349980	351182	193	272	166	279	196	229	555	780	-0.490986	0.00367757	0.0386492	172	244	246	248	170	220	588	712	-0.276061	0.240319	0.648092
YER096W	351698	353236	15	19	32	21	23	28	70	68	0.0418202	0.930145	0.987257	36	14	31	28	21	17	88	59	0.576789	0.15701	0.544833
YER097W	355140	355469	13	4	18	12	9	14	40	30	0.415037	0.408226	0.77285	20	24	10	13	20	15	50	52	-0.0565835	0.87402	0.969385
YER098W	355466	357730	155	179	212	202	225	201	592	582	0.024578	0.929382	0.987257	206	175	169	158	167	189	542	522	0.054243	0.832708	0.960412
YER099C	358105	359061	12	5	13	12	14	13	39	30	0.378512	0.427613	0.784922	8	6	7	11	6	6	21	23	-0.131245	0.777765	0.950269
YER100W	359562	360314	63	54	57	45	45	54	165	153	0.108934	0.687435	0.918009	39	48	25	39	30	46	94	133	-0.500694	0.0862586	0.406842
YER101C	360502	361794	26	30	30	25	34	27	90	82	0.134301	0.705282	0.920963	26	38	27	38	33	35	86	111	-0.368151	0.22264	0.62955
YER103W	364589	366517	1289	1080	1087	911	1432	1466	3808	3457	0.139513	0.431956	0.786558	3014	3539	3742	4471	3205	3685	9961	11695	-0.231529	0.269772	0.679561
YER104W	366802	367428	38	41	39	28	43	32	120	101	0.248679	0.446178	0.798534	143	112	159	120	153	140	455	372	0.290564	0.173677	0.565429
YER105C	367838	372013	245	260	336	340	245	327	826	927	-0.166428	0.303292	0.682408	152	172	152	177	182	196	486	545	-0.1653	0.382858	0.771123
YER107C	373448	374545	58	88	43	74	43	78	144	240	-0.736966	0.00369521	0.0387533	29	27	30	35	42	29	101	91	0.150417	0.678035	0.922977
YER107W-A	374394	374714	30	50	42	43	28	49	100	142	-0.505891	0.0873272	0.364751	13	22	12	30	11	16	36	68	-0.917538	0.0222395	0.180484
YER109C	375215	377614	90	95	125	110	98	85	313	290	0.11011	0.617444	0.888777	52	62	58	52	48	54	158	168	-0.0885367	0.714526	0.93586
YER110C	378762	382103	250	200	222	210	224	194	696	604	0.204539	0.213541	0.569102	111	134	96	61	107	139	314	334	-0.0890835	0.728713	0.935929
YER111C	382595	385876	43	48	91	90	66	81	200	219	-0.130931	0.646223	0.899507	51	43	40	66	56	58	147	167	-0.184032	0.482863	0.835924
YER113C	387932	390052	25	17	27	10	20	16	72	43	0.74366	0.0674587	0.314577	8	12	23	7	16	11	47	30	0.647698	0.177121	0.571823
YER114C	390590	393712	274	285	425	404	323	370	1022	1059	-0.0513074	0.74687	0.935781	331	342	324	314	369	337	1024	993	0.0443501	0.857561	0.96616
YER115C	394292	394867	67	78	49	87	61	86	177	251	-0.503938	0.0270769	0.174045	110	130	93	99	106	117	309	346	-0.163165	0.358024	0.756056
YER116C	395348	396172	94	90	147	150	119	167	360	407	-0.177032	0.423511	0.781595	190	201	173	191	196	227	559	619	-0.147091	0.430855	0.802057
YER118C	397952	399055	162	118	142	123	174	116	478	357	0.421087	0.0170306	0.127293	134	113	102	115	115	106	351	334	0.0716229	0.772876	0.94981
YER120W	401135	401869	359	361	419	427	429	478	1207	1266	-0.0688517	0.614066	0.887785	339	364	334	299	273	253	946	916	0.0464926	0.847448	0.964114
YER121W	402375	402719	36	31	27	39	25	33	88	103	-0.227069	0.499728	0.831124	19	16	15	17	14	14	48	47	0.0303736	0.965542	0.990648
YER122C	402871	404352	134	137	128	117	113	135	375	389	-0.0528796	0.762249	0.940516	70	59	82	62	77	74	229	195	0.231873	0.356159	0.754495
YER123W	404813	406387	210	158	240	177	225	122	675	457	0.562693	0.00188651	0.0224102	62	42	48	64	66	59	176	165	0.0931094	0.801471	0.954898
YER124C	407342	409063	299	244	237	160	250	196	786	600	0.389567	0.0612052	0.297596	89	92	77	88	79	65	245	245	0	0.959044	0.990615
YER125W	410189	412618	131	137	219	206	166	175	516	518	-0.00558103	0.95479	0.990355	104	138	110	123	105	124	319	385	-0.271302	0.141545	0.516035
YER126C	413394	414179	121	149	120	115	153	161	394	425	-0.109267	0.535189	0.851175	35	58	23	32	42	46	100	136	-0.443607	0.172207	0.563903
YER127W	414481	415554	39	39	26	32	45	42	110	113	-0.0388192	0.891367	0.980988	10	11	4	19	28	19	42	49	-0.222392	0.663007	0.917402
YER129W	417281	420709	273	209	343	266	337	249	953	724	0.396487	0.00747408	0.0690011	252	176	224	204	238	178	714	558	0.355659	0.106174	0.45061
YER130C	421115	422446	175	172	178	144	217	177	570	493	0.209374	0.234465	0.596919	91	87	73	56	95	111	259	254	0.0281236	0.937091	0.985466
YER131W	423591	424311	314	336	279	277	364	370	957	983	-0.0386725	0.7815	0.946759	149	169	127	123	203	219	479	511	-0.0932976	0.689778	0.928824
YER132C	425188	430449	109	99	136	112	140	115	385	326	0.239986	0.179018	0.522363	130	101	128	75	132	86	390	262	0.573907	0.00263946	0.0373188
YER133W	432495	433958	256	210	209	182	251	237	716	629	0.1869	0.285274	0.66604	117	86	104	91	95	79	316	256	0.303781	0.148807	0.529363
YER133W-A	437191	437532	27	38	19	23	24	34	70	95	-0.440573	0.220739	0.577238	6	12	13	13	7	10	26	35	-0.428843	0.364804	0.760962
YER134C	437267	437803	45	28	51	42	41	25	137	95	0.528176	0.095346	0.382988	12	8	12	11	20	14	44	33	0.415037	0.369356	0.766509
YER136W	439616	440971	549	396	478	424	430	360	1457	1180	0.304214	0.0668241	0.312782	215	204	196	147	177	139	588	490	0.263034	0.202716	0.605118
YER137C	441373	441819	33	36	10	4	17	31	60	71	-0.242857	0.706331	0.921853	5	19	5	9	6	4	16	32	-1	0.0863246	0.406842
YER139C	450563	451243	35	37	23	35	47	43	105	115	-0.131245	0.679522	0.915137	16	11	14	15	10	18	40	44	-0.137504	0.711058	0.93586
YER140W	451565	453235	25	44	40	60	29	32	94	136	-0.532874	0.110357	0.416943	17	30	25	22	19	31	61	83	-0.444302	0.202166	0.604923
YER141W	453459	454919	496	756	515	729	538	793	1549	2278	-0.556431	3.61954e-05	0.000795823	350	517	401	544	357	539	1108	1600	-0.530114	0.00917708	0.098713
YER142C	455146	456036	7	7	12	5	23	5	42	17	1.30485	0.0220128	0.150546	7	9	12	5	9	5	28	19	0.559427	0.280817	0.687881
YER144C	457806	460223	363	355	558	522	451	472	1372	1349	0.0243901	0.904916	0.984027	312	340	298	277	318	345	928	962	-0.0519121	0.766464	0.949001
YER145C	460526	461740	170	107	106	99	202	126	478	332	0.525827	0.022569	0.153721	75	91	62	49	81	77	218	217	0.00663309	0.985381	0.994733
YER147C	462968	464842	97	113	118	106	118	93	333	312	0.0939761	0.663461	0.905397	150	181	157	148	153	152	460	481	-0.064403	0.723108	0.935929
YER148W	465303	466025	219	188	183	201	222	192	624	581	0.103008	0.537001	0.852704	147	148	127	130	158	145	432	423	0.0303736	0.916629	0.97917
YER149C	466208	467470	42	62	65	87	68	91	175	240	-0.455679	0.0613541	0.297896	82	111	76	98	99	97	257	306	-0.251763	0.20591	0.609774
YER150W	468370	468816	1144	1320	1842	2013	1476	1695	4462	5028	-0.172294	0.305141	0.684069	3461	4119	4185	5306	3219	3727	10865	13152	-0.275594	0.214639	0.623055
YER151C	469686	472424	321	254	453	383	467	366	1241	1003	0.307182	0.0731467	0.330644	208	176	175	137	202	149	585	462	0.340544	0.0822064	0.395653
YER152C	472657	473988	71	114	75	75	75	69	221	258	-0.223325	0.33628	0.716435	85	52	71	50	57	43	213	145	0.554801	0.0350939	0.242932
YER154W	475020	476228	328	226	346	275	410	289	1084	790	0.45644	0.0017992	0.0216835	186	167	130	135	152	141	468	443	0.0792018	0.744289	0.943308
YER155C	476345	482848	446	465	501	633	434	540	1381	1638	-0.246222	0.10016	0.394735	231	226	180	178	233	194	644	598	0.106915	0.645971	0.910126
YER156C	483325	484341	138	178	184	187	165	213	487	578	-0.247148	0.113667	0.425233	160	159	99	136	137	167	396	462	-0.222392	0.250192	0.661393
YER157W	484788	487193	129	385	202	431	190	315	521	1131	-1.11824	5.14193e-10	2.38671e-08	90	140	59	100	69	108	218	348	-0.674759	0.00148192	0.0234059
YER158C	488857	490578	33	48	36	60	41	64	110	172	-0.644905	0.013077	0.1059	55	86	65	72	72	101	192	259	-0.431846	0.0743633	0.378359
YER161C	499347	500348	204	190	267	273	272	202	743	665	0.160008	0.377701	0.749219	193	141	189	153	165	153	547	447	0.291266	0.163479	0.55317
YER162C	500630	502894	109	106	147	167	129	136	385	409	-0.0872424	0.639177	0.897833	106	93	98	66	49	61	253	220	0.201634	0.501026	0.848819
YER163C	503084	503782	77	57	70	49	63	31	210	137	0.616213	0.0357292	0.209732	36	24	21	15	19	17	76	56	0.440573	0.257354	0.667596
YER164W	505392	509798	169	208	224	206	189	239	582	653	-0.166064	0.278828	0.658153	203	171	155	143	167	159	525	473	0.150477	0.476876	0.831149
YER165W	510373	512106	901	936	1062	1072	1081	1054	3044	3062	-0.00850592	0.909131	0.984027	1096	1055	805	746	1122	980	3023	2781	0.120377	0.5933	0.886086
YER166W	512744	517459	289	277	335	305	290	284	914	866	0.0778271	0.613969	0.887785	215	214	236	144	178	178	629	536	0.230827	0.303505	0.70976
YER167W	518216	520771	68	51	74	75	71	68	213	194	0.134797	0.558981	0.864601	74	55	58	42	73	40	205	137	0.581448	0.0248953	0.194196
YER168C	521029	522669	432	486	408	395	401	390	1241	1271	-0.0344609	0.7905	0.949278	241	267	223	221	258	232	722	720	0.00400193	0.987643	0.995567
YER169W	523369	525759	430	500	583	562	604	594	1617	1656	-0.034383	0.762281	0.940516	1009	1056	1120	1032	963	959	3092	3047	0.0211508	0.944441	0.986804
YER170W	525974	526651	8	17	19	9	15	17	42	43	-0.0339473	0.910101	0.984027	128	1	1	5	8	12	137	18	2.92811	0.00943629	0.100634
YER171W	527082	529418	83	68	92	79	85	74	260	221	0.234465	0.249052	0.617471	48	59	54	37	46	42	148	138	0.100929	0.718726	0.935929
YER172C	529530	536021	173	168	213	218	159	176	545	562	-0.0443139	0.790928	0.949278	123	121	92	87	119	112	334	320	0.0617762	0.78932	0.952855
YER173W	536300	538279	16	36	18	18	29	30	63	84	-0.415037	0.281445	0.661144	24	23	5	4	11	17	40	44	-0.137504	0.797484	0.95389
YER174C	538434	539168	110	65	107	115	110	112	327	292	0.163322	0.425373	0.783104	82	71	77	85	71	69	230	225	0.0317089	0.943512	0.986804
YER175C	539464	540363	17	24	19	40	29	24	65	88	-0.437064	0.238725	0.601977	19	41	15	28	16	34	50	103	-1.04264	0.00162836	0.0249299
YER175W-A	540650	540814	14	20	17	23	20	22	51	65	-0.349942	0.340774	0.720344	10	11	8	17	14	7	32	35	-0.129283	0.757136	0.945664
YER176W	541690	545055	127	130	129	142	127	173	383	445	-0.216461	0.207598	0.561068	110	101	69	108	101	121	280	330	-0.237039	0.230889	0.639815
YER177W	545611	546414	371	353	445	388	473	499	1289	1240	0.0559121	0.732084	0.931164	417	342	335	272	430	337	1182	951	0.313713	0.139402	0.513965
YER178W	546817	548079	243	245	396	337	318	309	957	891	0.103093	0.576589	0.874669	250	209	238	172	225	165	713	546	0.385001	0.0695605	0.365328
YER179W	548421	549517	10	22	15	16	37	26	62	64	-0.0458037	0.877856	0.976412	37	29	27	25	19	12	83	66	0.330645	0.420656	0.795923
YER180C	549724	550527	108	92	104	100	98	131	310	323	-0.0592659	0.770153	0.944075	113	133	102	116	119	121	334	370	-0.147677	0.403198	0.784852
YER180C-A	550865	551122	4	9	3	6	5	1	12	16	-0.415037	0.52354	0.841458	12	10	1	72	10	8	23	90	-1.96829	0.0127691	0.122939
YER182W	552525	553259	304	419	290	371	258	427	852	1217	-0.514404	0.00102422	0.0141444	130	162	136	138	124	118	390	418	-0.100029	0.607337	0.890064
YER183C	553334	553969	57	101	52	89	66	91	175	281	-0.683215	0.00169874	0.0209234	33	77	28	30	21	41	82	148	-0.851901	0.0225875	0.182063
YER184C	556296	558680	29	47	48	49	44	66	121	162	-0.420987	0.126238	0.451057	36	38	22	14	33	28	91	80	0.185867	0.619556	0.893442
YER185W	559454	560365	38	42	34	50	45	58	117	150	-0.358454	0.188955	0.537284	56	42	20	26	42	30	118	98	0.267933	0.49858	0.84732
YER186C	561705	562625	103	120	62	119	71	119	236	358	-0.601173	0.00941367	0.0815039	31	53	38	37	42	36	111	126	-0.182864	0.551211	0.869232
YFL055W	17004	18680	45	28	43	46	45	57	133	131	0.0218594	0.922427	0.986712	64	21	56	21	48	31	168	73	1.20249	0.000129412	0.00304668
YFL054C	20847	22787	240	340	342	362	321	366	903	1068	-0.242114	0.0898381	0.371276	462	483	607	738	385	402	1454	1623	-0.158636	0.544015	0.867871
YFL053W	23423	25198	76	77	151	111	110	114	337	302	0.1582	0.517236	0.837988	112	115	157	211	118	135	387	461	-0.252433	0.327047	0.732297
YFL052W	28232	29629	786	140	774	161	816	176	2376	477	2.31647	3.25433e-53	4.79822e-51	725	134	1284	229	794	168	2803	531	2.40019	6.98601e-14	5.448e-12
YFL051C	30058	30540	2092	61	2366	61	2485	68	6943	190	5.19149	1.55662e-201	5.20222e-199	1163	65	1311	133	1166	78	3640	276	3.7212	3.35055e-32	5.7664e-30
YFL050C	33272	35848	109	84	122	129	87	116	318	329	-0.0490608	0.832943	0.961707	61	70	51	84	56	70	168	224	-0.415037	0.0660849	0.355217
YFL049W	36803	38674	225	181	228	206	197	167	650	554	0.230554	0.175964	0.517926	97	98	88	118	113	134	298	350	-0.232043	0.240839	0.648586
YFL048C	38843	40180	593	598	497	519	609	664	1699	1781	-0.0680017	0.6503	0.901122	178	177	152	160	117	156	447	493	-0.141313	0.460702	0.821201
YFL047W	40421	42565	160	169	160	161	188	198	508	528	-0.0557094	0.70432	0.920438	140	100	76	84	101	96	317	280	0.179056	0.470779	0.828724
YFL046W	42815	43438	129	145	124	130	177	139	430	414	0.0547059	0.816149	0.95414	39	27	27	44	38	46	104	117	-0.169925	0.558094	0.870774
YFL045C	43628	44392	151	167	133	147	187	167	471	481	-0.0303098	0.829803	0.960472	82	99	53	71	86	105	221	275	-0.315385	0.184819	0.583816
YFL044C	44655	45560	189	179	189	170	184	170	562	519	0.114836	0.494114	0.82835	76	72	47	65	88	70	211	207	0.0276122	0.961063	0.990615
YFL042C	45720	47744	204	204	225	238	201	229	630	671	-0.0909609	0.542129	0.85462	129	126	84	129	97	123	310	378	-0.286118	0.131855	0.501222
YFL041W	49139	51007	269	204	274	219	336	206	879	629	0.482803	0.00147202	0.0187291	128	90	106	82	101	49	335	221	0.600115	0.0137896	0.130102
YFL040W	51350	52972	26	19	26	27	18	32	70	78	-0.156119	0.686668	0.917937	23	23	17	25	20	15	60	63	-0.0703893	0.816477	0.959681
YFL039C	53260	54696	684	626	939	686	851	836	2474	2148	0.203852	0.182658	0.528675	1145	1068	939	855	963	823	3047	2746	0.150058	0.467503	0.827103
YFL037W	56336	57709	55	70	71	65	79	73	205	208	-0.0209596	0.888444	0.979496	70	64	49	68	56	50	175	182	-0.0565835	0.773449	0.94981
YFL036W	58782	62837	305	274	385	344	344	345	1034	963	0.102628	0.493975	0.82835	283	239	242	212	206	225	731	676	0.112848	0.626081	0.899425
YFL034C-A	64243	64932	364	244	250	181	421	279	1035	704	0.555983	0.00845397	0.0748758	330	224	183	164	281	195	794	583	0.445643	0.0669917	0.357599
YFL034W	65477	68698	174	181	233	211	212	218	619	610	0.0211302	0.923628	0.986712	144	139	110	134	129	147	383	420	-0.133045	0.455501	0.818066
YFL033C	69115	74427	496	332	673	460	584	343	1753	1135	0.627134	0.000130465	0.00244952	524	274	482	271	457	251	1463	796	0.878089	1.8182e-05	0.000533802
YFL032W	74872	75192	5	9	3	9	14	2	22	20	0.137504	0.868427	0.973056	18	5	3	8	5	7	26	20	0.378512	0.583836	0.88135
YFL031W	75179	76147	608	470	603	487	730	602	1941	1559	0.316179	0.0315791	0.193528	1310	1035	928	758	1063	823	3301	2616	0.335541	0.107873	0.452431
YFL030W	76831	77988	66	82	76	83	70	96	212	261	-0.299986	0.132003	0.459532	39	34	27	28	33	24	99	86	0.203092	0.544217	0.867871
YFL029C	78055	79161	27	59	39	52	33	42	99	153	-0.628031	0.0326343	0.197617	26	29	22	33	23	29	71	91	-0.358048	0.242757	0.650988
YFL027C	80419	81912	46	47	34	50	34	40	114	137	-0.265142	0.375399	0.748395	12	14	5	7	7	23	24	44	-0.874469	0.082942	0.398042
YFL026W	82580	83875	36	39	35	43	30	41	101	123	-0.284303	0.331526	0.711753	20	19	16	25	9	18	45	62	-0.462343	0.241538	0.649525
YFL025C	84145	87234	115	105	106	143	109	105	330	353	-0.0972022	0.61029	0.887036	93	61	68	37	70	66	231	164	0.494197	0.0584766	0.329782
YFL024C	87847	90345	305	326	373	361	424	474	1102	1161	-0.0752437	0.615832	0.887785	409	415	350	325	399	354	1158	1094	0.0820225	0.708745	0.935314
YFL023W	90986	93376	1926	505	1789	511	2322	683	6037	1699	1.82915	2.7565e-31	3.29008e-29	2980	879	2358	664	2811	782	8149	2325	1.80939	2.47449e-20	2.94052e-18
YFL022C	93499	95010	312	235	337	289	350	323	999	847	0.238123	0.101017	0.396689	291	255	241	199	286	220	818	674	0.279352	0.176329	0.570408
YFL021C-A	95761	96615	22	16	30	25	32	19	84	60	0.485427	0.175439	0.517697	54	53	35	63	38	33	127	149	-0.230484	0.428806	0.801332
YFL021W	95966	97498	332	479	447	673	412	684	1191	1836	-0.624393	6.20438e-05	0.00127994	506	628	482	724	432	547	1420	1899	-0.419349	0.0455983	0.284574
YFL018C	101628	103127	680	489	798	587	812	593	2290	1669	0.456364	0.000855544	0.0123598	662	524	499	492	574	444	1735	1460	0.248967	0.251352	0.662388
YFL017C	103983	104462	173	119	180	113	207	93	560	325	0.784987	2.13606e-05	0.000496765	216	147	178	148	154	134	548	429	0.353198	0.0960821	0.428932
YFL016C	104701	106236	1046	799	1155	940	1531	1224	3732	2963	0.33289	0.0481004	0.253565	2061	1625	2227	1779	1949	1624	6237	5028	0.310868	0.126553	0.491539
YFL014W	107256	107585	7746	6959	7797	7185	7587	6830	23130	20974	0.141163	0.298815	0.678962	6318	5726	8999	8289	5395	4738	20712	18753	0.143345	0.643433	0.909748
YFL013W-A	107799	108602	127	48	117	36	126	48	370	132	1.48699	1.27436e-11	7.60517e-10	167	56	134	42	112	52	413	150	1.46118	1.15006e-10	7.17496e-09
YFL013C	107852	109930	161	140	181	156	133	200	475	496	-0.0624126	0.756692	0.938784	116	146	102	141	99	138	317	425	-0.42298	0.0194837	0.164819
YFL010C	115108	115743	39	69	43	78	50	64	132	211	-0.676705	0.00471509	0.0471792	18	45	17	20	13	30	48	95	-0.984893	0.010159	0.10476
YFL008W	119429	123106	89	93	121	99	129	83	339	275	0.301854	0.143739	0.476116	55	75	92	82	78	59	225	216	0.0588937	0.835273	0.961219
YFL007W	123479	129910	293	293	437	480	341	376	1071	1149	-0.10142	0.568605	0.870887	265	287	222	254	195	249	682	790	-0.212081	0.272073	0.681439
YFL005W	130334	130981	82	57	51	78	67	58	200	193	0.0513992	0.835341	0.962052	33	30	33	23	13	29	79	82	-0.0537713	0.871205	0.968952
YFL004W	131810	134296	156	126	182	146	142	150	480	422	0.185791	0.290454	0.670452	98	85	68	56	106	66	272	207	0.393976	0.110111	0.456447
YFL003C	134521	137157	14	15	11	9	11	11	36	35	0.040642	0.943917	0.989702	7	4	9	5	8	5	24	14	0.777608	0.165234	0.555022
YFL002C	145114	146934	220	146	210	174	240	171	670	491	0.448438	0.00406565	0.0420229	109	95	80	77	125	98	314	270	0.217805	0.33994	0.74215
YFL001W	147131	148459	61	60	88	66	77	77	226	203	0.154843	0.507291	0.832595	67	46	36	47	51	44	154	137	0.168754	0.60802	0.890442
YFR001W	149110	149724	622	630	467	479	574	623	1663	1732	-0.0586508	0.725928	0.929593	344	349	260	286	382	424	986	1059	-0.103043	0.613217	0.891597
YFR002W	150016	152535	203	257	213	197	215	215	631	669	-0.0843662	0.577713	0.874669	109	142	73	105	93	89	275	336	-0.28903	0.171297	0.563202
YFR003C	152657	153124	36	28	51	36	37	42	124	106	0.226276	0.460211	0.812348	8	4	7	12	7	15	22	31	-0.494765	0.334016	0.736339
YFR004W	153393	154313	174	170	168	139	217	181	559	490	0.190067	0.300112	0.680154	77	56	67	52	65	80	209	188	0.15277	0.57331	0.876114
YFR005C	154527	155873	526	452	453	437	574	450	1553	1339	0.213902	0.165129	0.506914	351	320	274	251	231	259	856	830	0.0444995	0.87745	0.969675
YFR006W	156145	157752	613	855	552	804	531	790	1696	2449	-0.530057	0.000439739	0.00713403	231	312	212	268	225	291	668	871	-0.382825	0.0457535	0.284574
YFR007W	159299	160360	186	62	208	64	227	92	621	218	1.51027	5.81231e-16	4.34882e-14	269	40	180	26	243	36	692	102	2.7622	7.13306e-31	1.07882e-28
YFR008W	160535	161200	269	123	262	105	243	122	774	350	1.14498	2.55749e-11	1.47364e-09	93	43	79	30	78	28	250	101	1.30757	6.79269e-07	2.60787e-05
YFR009W	162488	164746	103	110	106	224	98	106	307	440	-0.519265	0.0466998	0.249314	81	70	110	46	59	60	250	176	0.506353	0.0721871	0.371812
YFR010W	165067	166566	153	191	144	164	147	147	444	502	-0.177128	0.31831	0.698666	89	115	71	75	99	84	259	274	-0.0812238	0.70555	0.933515
YFR011C	166746	167258	53	94	56	78	72	76	181	248	-0.45435	0.045291	0.245985	13	21	19	19	18	29	50	69	-0.464668	0.216969	0.623634
YFR013W	169922	172285	77	80	104	86	96	103	277	269	0.0422798	0.852846	0.968404	61	83	58	51	49	62	168	196	-0.222392	0.37962	0.770923
YFR014C	172537	173877	236	217	230	223	226	252	692	692	0	0.991991	0.997832	223	165	180	176	176	177	579	518	0.160611	0.459352	0.819536
YFR015C	174265	176391	1443	1265	1863	1695	1714	1617	5020	4577	0.133285	0.353488	0.731893	3063	2960	2962	2794	2366	2087	8391	7841	0.0978051	0.679641	0.922977
YFR017C	182274	182861	840	801	1203	1226	1164	1276	3207	3303	-0.0425526	0.793545	0.949278	2043	2228	2302	2547	1573	1771	5918	6546	-0.145504	0.498508	0.84732
YFR018C	183131	184222	118	98	116	96	148	107	382	301	0.343809	0.063089	0.30178	177	148	108	94	185	102	470	344	0.450252	0.0677016	0.360176
YFR020W	192737	193435	159	58	131	61	125	73	415	192	1.11201	1.20712e-07	4.14472e-06	117	59	123	49	124	47	364	155	1.23167	3.14627e-08	1.55476e-06
YFR021W	194812	196314	9	4	4	6	8	12	21	22	-0.0671142	0.922299	0.986712	7	10	6	3	682	0	695	13	5.74043	5.67548e-05	0.00145263
YFR022W	196833	199034	86	41	116	72	86	55	288	168	0.777608	0.00141564	0.0182432	84	65	87	57	88	63	259	185	0.485427	0.0330353	0.232963
YFR024C-A	201960	203433	220	219	248	227	193	222	661	668	-0.0151978	0.909261	0.984027	80	96	113	76	64	68	257	240	0.098734	0.703608	0.933469
YFR025C	203743	204750	112	113	102	98	141	117	355	328	0.114123	0.582027	0.874669	47	51	66	39	51	50	164	140	0.228269	0.416678	0.793475
YFR026C	205748	206257	12	17	9	16	14	4	35	37	-0.0801703	0.852869	0.968404	11	23	7	22	6	6	24	51	-1.08746	0.0366679	0.249635
YFR027W	207452	208297	88	59	88	57	110	66	286	182	0.652077	0.00202229	0.0237418	45	39	55	41	43	16	143	96	0.574909	0.114431	0.463199
YFR028C	208413	210068	52	39	60	62	48	62	160	163	-0.0268001	0.929462	0.987257	41	48	33	38	47	64	121	150	-0.309955	0.288967	0.698301
YFR029W	210937	212973	85	64	147	121	132	108	364	293	0.313038	0.189794	0.537835	100	52	99	88	83	100	282	240	0.232661	0.438883	0.808886
YFR030W	213312	216419	564	461	650	546	510	434	1724	1441	0.258689	0.10705	0.411926	229	183	214	180	178	148	621	511	0.28127	0.201266	0.603664
YFR031C	216594	220106	85	97	87	107	107	103	279	307	-0.137974	0.436552	0.789194	82	76	80	57	96	67	258	200	0.367371	0.112351	0.460152
YFR032C	222090	222959	81	101	82	76	90	106	253	283	-0.161665	0.41569	0.77692	163	181	113	142	174	186	450	509	-0.177741	0.378149	0.770923
YFR032C-B	223710	223973	10	10	12	9	5	1	27	20	0.432959	0.498462	0.830599	11	10	26	15	10	13	47	38	0.306661	0.529678	0.865219
YFR033C	224326	224769	1229	1179	1237	959	1263	1129	3729	3267	0.190822	0.212118	0.56833	1715	1436	1661	1439	1557	1438	4933	4313	0.193774	0.323359	0.729605
YFR035C	226121	226465	37	29	16	18	23	19	76	66	0.203533	0.636867	0.896797	52	24	42	30	37	24	131	78	0.748021	0.020507	0.171154
YFR036W	226963	227337	22	32	46	40	45	47	113	119	-0.0746388	0.793464	0.949278	36	40	29	45	33	38	98	123	-0.327805	0.246355	0.654907
YFR037C	227513	229186	509	664	555	664	576	706	1640	2034	-0.310624	0.0179037	0.132572	519	691	347	489	494	638	1360	1818	-0.418746	0.052038	0.30993
YFR038W	229380	231941	218	200	241	245	264	240	723	685	0.0778917	0.625156	0.891192	134	128	135	146	146	150	415	424	-0.0309529	0.825744	0.960412
YFR039C	232012	233544	93	88	61	70	95	66	249	224	0.152647	0.564589	0.868984	45	38	32	30	29	38	106	106	0	0.964867	0.990648
YFR040W	234242	237250	722	877	1064	1293	1120	1232	2906	3402	-0.227348	0.164581	0.506612	986	1012	829	893	924	953	2739	2858	-0.0613567	0.695206	0.932399
YFR041C	237368	238255	80	57	51	44	43	25	174	126	0.465664	0.212803	0.568777	22	40	35	20	37	23	94	83	0.179549	0.599844	0.886319
YFR042W	238458	239060	231	206	219	240	286	254	736	700	0.0723508	0.66356	0.905397	122	82	106	98	125	108	353	288	0.293599	0.169857	0.56106
YFR043C	239114	239827	91	76	79	62	94	65	264	203	0.379058	0.0897446	0.371196	57	44	47	43	38	28	142	115	0.304257	0.341031	0.743386
YFR044C	239992	241437	1018	1237	999	1296	1062	1275	3079	3808	-0.306572	0.0192358	0.138349	722	857	565	830	633	829	1920	2516	-0.390026	0.0305877	0.222365
YFR045W	241998	242999	110	54	127	95	96	102	333	251	0.407835	0.0694585	0.321213	84	55	71	66	73	40	228	161	0.501973	0.0549449	0.320362
YFR046C	243074	244159	152	65	141	71	137	77	430	213	1.01348	7.54835e-08	2.64615e-06	120	75	82	47	124	57	326	179	0.864912	0.000423763	0.00856277
YFR047C	244279	245166	147	149	104	118	145	142	396	409	-0.0466004	0.800916	0.950666	150	95	100	67	107	63	357	225	0.665999	0.00306296	0.0423469
YFR048W	246146	248134	63	65	82	47	57	64	202	176	0.19878	0.461452	0.812812	47	38	32	32	35	35	114	105	0.118644	0.726172	0.935929
YFR049W	248523	248894	317	305	295	307	319	287	931	899	0.0504601	0.759352	0.939597	124	114	116	95	111	64	351	273	0.36257	0.102681	0.445248
YFR050C	249066	249866	533	663	507	697	531	567	1571	1927	-0.294673	0.046539	0.24872	448	473	385	432	419	425	1252	1330	-0.0871917	0.6075	0.890064
YFR051C	250163	251803	336	361	410	414	415	429	1161	1204	-0.0524674	0.67328	0.911218	382	333	324	302	343	274	1049	909	0.206662	0.324221	0.730218
YFR052W	252505	253329	819	670	808	694	767	650	2394	2014	0.249359	0.0812141	0.351881	558	463	490	421	514	405	1562	1289	0.277142	0.17232	0.563903
YFR052C-A	253429	253734	174	124	162	126	171	127	507	377	0.427421	0.0118798	0.0981111	204	96	239	126	197	91	640	313	1.03191	8.17834e-06	0.000259988
YFR053C	253592	255049	3438	723	5580	1420	5204	1105	14222	3248	2.1305	2.02691e-23	2.07366e-21	6434	941	7804	1026	25542	530	39780	2497	3.99378	6.16283e-16	5.30322e-14
YFR056C	263957	264325	24	13	17	5	12	10	53	28	0.920566	0.0681508	0.316626	9	4	7	5	16	3	32	12	1.41504	0.0141016	0.1318
YFR055W	264204	265226	289	55	312	41	225	32	826	128	2.69	3.17401e-29	3.45898e-27	88	26	409	14	100	25	597	65	3.19922	1.18683e-09	6.88775e-08
YGL257C	12481	14157	62	47	47	70	56	59	165	176	-0.0931094	0.72805	0.930567	17	16	19	19	14	19	50	54	-0.111031	0.742877	0.942475
YGL256W	15159	16307	49	85	81	81	88	61	218	227	-0.0583642	0.754686	0.938071	66	48	28	46	32	52	126	146	-0.212545	0.4661	0.826074
YGL254W	22304	23203	23	22	9	23	36	17	68	62	0.133267	0.794809	0.949299	27	18	18	16	23	28	68	62	0.133267	0.75226	0.944002
YGL253W	23935	25395	63	99	60	105	56	112	179	316	-0.819965	5.23888e-05	0.00110812	23	54	25	37	23	28	71	119	-0.745071	0.0274704	0.20639
YGL252C	25718	27484	10	12	14	15	5	3	29	30	-0.0489096	0.919854	0.985997	5	6	1330	1	6	8	1341	15	6.4822	2.20977e-05	0.000630225
YGL251C	27921	31636	58	48	65	76	77	77	200	201	-0.0071955	0.973999	0.995851	86	72	68	60	61	59	215	191	0.170764	0.488786	0.840484
YGL250W	31910	32635	99	150	118	146	131	154	348	450	-0.370838	0.0259088	0.170224	78	92	66	84	61	44	205	220	-0.10188	0.690039	0.928824
YGL249W	33098	35212	28	26	46	32	38	31	112	89	0.331621	0.307008	0.68607	38	17	40	18	26	16	104	51	1.02801	0.00373405	0.0493032
YGL248W	35653	36762	25	5	30	11	20	12	75	28	1.42146	0.00116134	0.0156922	15	12	4	14	15	6	34	32	0.0874628	0.902932	0.975604
YGL247W	36933	37526	103	82	69	63	94	76	266	221	0.26738	0.268273	0.643779	60	47	75	44	63	47	198	138	0.520832	0.0492222	0.297419
YGL246C	37617	38780	32	53	47	43	52	46	131	142	-0.116324	0.639724	0.897833	26	12	25	23	19	29	70	64	0.129283	0.789343	0.952855
YGL245W	39023	41149	1861	1804	2163	2166	2117	2035	6141	6005	0.0323094	0.830456	0.960783	1896	1934	1389	1410	1504	1545	4789	4889	-0.029815	0.836816	0.961895
YGL244W	41498	43174	330	258	294	223	285	210	909	691	0.395595	0.0214487	0.147899	145	102	102	76	90	96	337	274	0.298573	0.186711	0.586822
YGL243W	43307	44509	42	52	47	53	51	71	140	176	-0.330149	0.182295	0.527958	20	17	11	16	22	16	53	49	0.113211	0.801846	0.954898
YGL241W	45445	48459	304	307	271	296	250	242	825	845	-0.0345572	0.820902	0.956037	85	66	62	68	79	75	226	209	0.11282	0.675882	0.922289
YGL238W	49552	52434	310	263	312	330	321	299	943	892	0.0802141	0.582084	0.874669	157	123	127	120	129	95	413	338	0.289119	0.159616	0.547975
YGL237C	52731	53528	109	110	153	151	138	124	400	385	0.0551416	0.792082	0.949278	108	92	70	78	96	76	274	246	0.155518	0.528273	0.86503
YGL236C	53787	55796	173	247	210	204	269	310	652	761	-0.223024	0.213791	0.569164	148	115	93	82	120	84	361	281	0.361429	0.0953475	0.427565
YGL234W	56482	58890	447	380	555	470	561	492	1563	1342	0.219933	0.131322	0.458221	455	430	308	266	455	407	1218	1103	0.143081	0.567309	0.872592
YGL233W	59122	61854	513	409	609	423	559	391	1681	1223	0.458895	0.00149953	0.018988	248	231	156	166	197	188	601	585	0.0389284	0.904947	0.976138
YGL232W	62075	63002	188	172	176	132	183	190	547	494	0.14703	0.42711	0.784387	74	54	62	63	67	60	203	177	0.19773	0.44417	0.811288
YGL231C	63048	63620	102	114	72	106	83	126	257	346	-0.429004	0.0417897	0.233617	30	50	35	33	47	45	112	128	-0.192645	0.537112	0.867871
YGL230C	63772	64215	21	35	25	20	30	32	76	87	-0.195016	0.560521	0.865381	21	15	24	19	21	8	66	42	0.652077	0.119605	0.477557
YGL229C	64503	66959	260	240	352	299	302	294	914	833	0.133878	0.39106	0.758117	258	268	198	210	172	207	628	685	-0.125339	0.530234	0.865219
YGL228W	67598	69331	984	756	1263	919	1426	1097	3673	2772	0.406032	0.00991838	0.0845493	1551	1164	1232	875	1467	1006	4250	3045	0.481021	0.0161453	0.145981
YGL227W	69671	72547	189	142	154	156	129	134	472	432	0.127756	0.516892	0.837756	80	77	77	65	65	66	222	208	0.0939761	0.705721	0.933515
YGL226C-A	72749	73158	47	44	56	63	50	38	153	145	0.0774788	0.796948	0.950487	33	23	14	19	17	30	64	72	-0.169925	0.624263	0.897895
YGL226W	73340	73711	31	22	36	31	22	24	89	77	0.208947	0.551138	0.859659	18	12	6	17	3	22	27	51	-0.917538	0.0746053	0.379048
YGL225W	76894	77907	34	21	31	14	32	17	97	52	0.899473	0.0139003	0.109391	14	23	27	12	26	22	67	57	0.233199	0.556271	0.870774
YGL224C	78015	78857	185	132	152	122	195	152	532	406	0.389947	0.0327876	0.198029	156	182	98	140	156	136	410	458	-0.159724	0.428234	0.801332
YGL223C	79112	80365	260	232	258	233	257	328	775	793	-0.0331246	0.844279	0.966133	317	378	274	317	292	364	883	1059	-0.262217	0.163745	0.553386
YGL222C	80659	81186	60	53	65	50	52	45	177	148	0.258152	0.32331	0.704019	76	67	71	69	66	56	213	192	0.149747	0.545311	0.867871
YGL220W	82374	82736	174	180	164	169	236	211	574	560	0.0356239	0.874756	0.975802	113	93	71	77	104	84	288	254	0.18124	0.448152	0.812341
YGL219C	82878	84257	704	638	812	910	776	931	2292	2479	-0.113151	0.453489	0.805577	1013	1049	823	991	820	907	2656	2947	-0.149992	0.39066	0.777093
YGL216W	84885	87302	270	296	282	361	392	370	944	1027	-0.121577	0.417216	0.77735	434	445	336	373	380	365	1150	1183	-0.0408162	0.794195	0.952855
YGL215W	87981	89339	157	217	250	256	238	239	645	712	-0.142578	0.370178	0.746161	239	233	192	185	249	230	680	648	0.0695409	0.774997	0.950269
YGL213C	90054	91247	104	104	142	105	134	84	380	293	0.375099	0.0622702	0.299955	49	45	35	48	72	48	156	141	0.145851	0.669026	0.920015
YGL212W	91432	92382	15	7	12	7	13	7	40	21	0.929611	0.0576394	0.287162	12	7	13	7	5	12	30	26	0.206451	0.70166	0.933469
YGL211W	92512	93591	89	88	77	61	89	88	255	237	0.10561	0.661399	0.90417	70	46	50	48	61	47	181	141	0.360295	0.192756	0.594223
YGL210W	93792	94460	166	164	170	146	193	124	529	434	0.285573	0.136041	0.465512	153	142	140	114	138	183	431	439	-0.0265331	0.865732	0.968153
YGL209W	95858	97006	98	131	80	116	129	222	307	469	-0.611349	0.0130408	0.105782	228	183	127	131	216	191	571	505	0.177207	0.493343	0.844529
YGL208W	97338	98585	42	44	85	87	89	79	216	210	0.040642	0.910819	0.984027	64	40	49	41	49	47	162	128	0.33985	0.231098	0.639815
YGL207W	98969	102076	923	865	1146	1230	1104	1094	3173	3189	-0.00725658	0.945842	0.989702	756	760	576	653	637	622	1969	2035	-0.0475657	0.766883	0.949088
YGL206C	102543	107504	440	399	606	572	537	537	1583	1508	0.0700248	0.668063	0.908003	467	475	443	366	410	433	1320	1274	0.0511727	0.817945	0.960019
YGL205W	108158	110404	62	32	52	54	65	40	179	126	0.506536	0.0639185	0.303838	133	40	98	45	87	35	318	120	1.40599	5.09295e-08	2.42085e-06
YGL204C	111700	112005	8	30	9	17	6	17	23	64	-1.47644	0.0022102	0.0255293	7	17	2	16	2	16	11	49	-2.15528	2.98277e-05	0.000831677
YGL203C	112475	114664	200	178	209	226	230	226	639	630	0.0204641	0.905056	0.984027	174	198	136	146	179	149	489	493	-0.0117532	0.924568	0.980235
YGL202W	116059	117561	471	498	530	569	570	543	1571	1610	-0.0353775	0.756185	0.938784	456	451	345	346	416	394	1217	1191	0.0311558	0.916349	0.97917
YGL201C	117854	120907	122	108	121	134	99	101	342	343	-0.00421225	0.979108	0.996413	64	68	45	56	48	98	157	222	-0.499795	0.0612383	0.337596
YGL200C	122694	123305	643	563	580	522	616	457	1839	1542	0.254119	0.118392	0.434396	324	267	273	237	290	237	887	741	0.259461	0.2045	0.608068
YGL198W	123591	124298	73	74	55	88	72	94	200	256	-0.356144	0.109707	0.415511	40	52	37	63	44	39	121	154	-0.347923	0.222259	0.62955
YGL197W	124698	129161	228	238	365	395	355	360	948	993	-0.0669067	0.702822	0.920388	249	232	189	216	211	239	649	687	-0.0820916	0.631411	0.903231
YGL196W	129883	131169	248	233	266	225	268	213	782	671	0.220856	0.154315	0.490761	187	155	175	154	153	121	515	430	0.260236	0.227098	0.634984
YGL195W	131525	139543	337	311	403	371	386	385	1126	1067	0.0776467	0.598631	0.879162	280	199	174	174	202	206	656	579	0.180132	0.47491	0.829638
YGL193C	141916	142227	16	11	16	15	19	11	51	37	0.462972	0.278926	0.658153	15	7	17	9	15	11	47	27	0.799701	0.0679352	0.360557
YGL192W	142246	144048	106	121	135	137	144	126	385	384	0.00375213	0.974729	0.996212	83	78	86	79	62	86	231	243	-0.0730635	0.718102	0.935929
YGL190C	145809	147389	63	45	72	56	84	55	219	156	0.489385	0.0359635	0.210368	66	44	66	44	37	46	169	134	0.33479	0.276121	0.682607
YGL187C	149704	150525	25	19	26	22	17	17	68	58	0.229482	0.548707	0.858511	15	9	10	6	10	7	35	22	0.669851	0.162727	0.552496
YGL186C	151037	152776	176	138	148	126	140	113	464	377	0.29956	0.129845	0.456125	88	69	77	83	74	55	239	207	0.20738	0.435785	0.805658
YGL185C	153167	154306	65	58	68	52	93	54	226	164	0.462627	0.065017	0.307481	24	18	27	12	18	26	69	56	0.30117	0.451649	0.81496
YGL184C	154615	156012	116	29	113	31	109	34	338	94	1.84629	2.8485e-15	2.09993e-13	39	14	49	8	55	8	143	30	2.25298	1.58042e-09	9.06655e-08
YGL183C	156543	157285	410	20	334	16	514	20	1258	56	4.48956	1.6634e-75	2.77954e-73	399	17	355	16	458	14	1212	47	4.68859	7.20846e-60	1.71321e-57
YGL181W	157906	159096	443	441	559	492	573	502	1575	1435	0.134301	0.366321	0.743402	349	283	357	279	297	180	1003	742	0.434831	0.0665652	0.356466
YGL180W	160065	162758	120	86	181	157	149	123	450	366	0.298081	0.163812	0.505349	77	46	71	55	46	52	194	153	0.342525	0.243406	0.651739
YGL179C	163409	165091	87	131	87	146	85	132	259	409	-0.659149	0.00021708	0.00388651	109	140	60	105	72	110	241	355	-0.558786	0.0102772	0.10576
YGL176C	171415	173079	158	134	226	218	195	187	579	539	0.103278	0.586588	0.875762	244	209	206	184	138	198	588	591	-0.00734198	0.926967	0.981273
YGL175C	173285	174322	8	15	21	13	10	14	39	42	-0.106915	0.798752	0.950666	18	19	4	11	22	11	44	41	0.10188	0.862334	0.968135
YGL174W	174545	175345	8	6	10	6	12	9	30	21	0.514573	0.321224	0.701361	10	4	7	10	9	8	26	22	0.241008	0.669225	0.920015
YGL173C	175527	180113	1101	959	1337	1249	1264	1174	3702	3382	0.130428	0.348065	0.727651	813	737	687	644	731	677	2231	2058	0.116448	0.566863	0.872592
YGL172W	180700	182118	159	163	215	242	201	226	575	631	-0.134078	0.42373	0.781595	104	95	126	135	92	118	322	348	-0.112027	0.587149	0.882242
YGL171W	182390	184084	183	204	127	191	215	199	525	594	-0.178146	0.34477	0.723454	82	113	59	80	97	82	238	275	-0.20847	0.370701	0.768343
YGL170C	184153	185394	68	27	56	39	65	32	189	98	0.947533	0.000542185	0.00854709	168	54	152	55	152	46	472	155	1.60652	1.38103e-15	1.12996e-13
YGL169W	186059	187339	87	67	61	70	70	72	218	209	0.0608252	0.790251	0.949278	61	66	47	51	68	52	176	169	0.0585522	0.846958	0.964114
YGL168W	187464	187796	244	175	226	245	284	272	754	692	0.123792	0.450639	0.80222	237	194	178	168	194	131	609	493	0.304855	0.157636	0.545603
YGL167C	187616	190468	732	640	986	793	923	781	2641	2214	0.254429	0.0803591	0.349627	639	467	491	496	557	457	1687	1420	0.248569	0.258809	0.668591
YGL165C	191398	191976	18	19	22	14	16	13	56	46	0.283793	0.506351	0.832595	13	7	18	7	11	4	42	18	1.22239	0.0129336	0.123662
YGL164C	191978	193300	174	158	201	183	163	144	538	485	0.149621	0.403528	0.769581	125	107	86	84	104	119	315	310	0.0230836	0.963712	0.990648
YGL163C	193707	196403	179	172	323	293	232	248	734	713	0.041878	0.854236	0.968404	200	163	213	222	168	187	581	572	0.022523	0.982436	0.994718
YGL162W	198138	199037	164	173	256	248	219	237	639	658	-0.0422717	0.792623	0.949278	178	170	197	191	118	130	493	491	0.00586462	0.98119	0.994718
YGL161C	199210	200142	158	167	197	204	194	209	549	580	-0.0792468	0.590716	0.877173	89	102	104	99	116	108	309	309	0	0.972659	0.993968
YGL158W	207033	208571	168	157	268	226	83	103	519	486	0.0947782	0.790419	0.949278	72	102	228	229	117	112	417	443	-0.0872593	0.823089	0.960046
YGL157W	209006	210049	369	273	393	311	397	308	1159	892	0.377765	0.00663974	0.062377	340	215	401	241	301	210	1042	666	0.645761	0.00397214	0.0518978
YGL156W	210416	213667	200	172	311	285	216	211	727	668	0.122107	0.554284	0.861055	219	147	187	161	170	119	576	427	0.431833	0.0475703	0.290248
YGL155W	214081	215211	72	63	78	61	82	67	232	191	0.280552	0.20106	0.551374	80	51	44	71	56	44	180	166	0.116814	0.770293	0.94981
YGL154C	215278	216096	24	16	36	12	33	29	93	57	0.706269	0.0749319	0.334194	16	18	7	11	12	7	35	36	-0.040642	0.912559	0.978432
YGL150C	221104	225573	345	341	426	443	376	406	1147	1190	-0.0530962	0.700545	0.91981	235	272	196	218	188	195	619	685	-0.146165	0.462783	0.824027
YGL148W	226399	227529	325	297	335	315	372	350	1032	962	0.101334	0.486865	0.823208	192	204	169	148	255	220	616	572	0.106915	0.662791	0.917402
YGL147C	227754	228329	249	4357	136	3262	193	4497	578	12116	-4.3897	1.30355e-72	2.10797e-70	137	3144	95	2210	188	3255	420	8609	-4.35738	4.06495e-54	8.82094e-52
YGL146C	228751	229686	29	22	28	32	31	29	88	83	0.0843922	0.79653	0.950282	49	56	39	38	34	53	122	147	-0.268935	0.332256	0.73581
YGL145W	230243	232348	858	900	740	800	769	948	2367	2648	-0.161843	0.282432	0.662255	572	544	513	491	508	508	1593	1543	0.0460082	0.857495	0.96616
YGL144C	232450	234507	65	64	50	52	67	52	182	168	0.115477	0.67658	0.912728	43	20	26	28	46	15	115	63	0.86821	0.0189017	0.161815
YGL143C	234717	235958	28	25	21	34	27	42	76	101	-0.410284	0.23257	0.594226	1	196	10	5	7	5	18	206	-3.51658	0.00176654	0.0267176
YGL140C	241353	245012	237	276	236	303	242	290	715	869	-0.281413	0.0454889	0.246504	115	166	97	161	101	153	313	480	-0.616872	0.000939377	0.0161114
YGL139W	245716	248124	179	131	189	245	171	217	539	593	-0.137747	0.51049	0.832981	76	111	112	93	110	92	298	296	0.00971515	0.961576	0.990615
YGL138C	248494	249531	4	8	4	5	4	2	12	15	-0.321928	0.612791	0.887785	6	18	7	16	10	10	23	44	-0.93587	0.0402432	0.263588
YGL137W	249869	252738	290	317	307	378	298	350	895	1045	-0.223543	0.107316	0.411926	157	176	150	165	143	164	450	505	-0.166358	0.355585	0.753918
YGL136C	252897	253859	137	113	157	115	145	139	439	367	0.258441	0.134464	0.462211	65	66	53	62	58	46	176	174	0.0164881	0.986328	0.995302
YGL134W	255663	256964	199	177	242	223	237	282	678	682	-0.00848647	0.959855	0.991481	254	347	245	316	233	321	732	984	-0.426815	0.0254957	0.196676
YGL133W	257707	261501	204	202	185	222	230	222	619	646	-0.0615948	0.672339	0.910835	270	234	207	218	196	175	673	627	0.102141	0.690334	0.928824
YGL131C	261648	265859	26	35	48	38	35	32	109	105	0.0539388	0.898421	0.983127	22	21	20	13	26	36	68	70	-0.0418202	0.904102	0.975745
YGL130W	266145	267524	92	67	52	82	73	77	217	226	-0.0586277	0.840297	0.964445	31	45	41	24	47	34	119	103	0.208317	0.518657	0.858684
YGL129C	267723	269075	84	92	89	109	139	130	312	331	-0.0852852	0.663284	0.905397	63	69	54	45	53	80	170	194	-0.190522	0.457491	0.818405
YGL128C	269293	270144	47	42	62	42	43	71	152	155	-0.0281969	0.928786	0.987257	62	54	66	48	63	61	191	163	0.228701	0.374742	0.770923
YGL125W	272520	274322	442	457	600	588	552	544	1594	1589	0.0045325	0.990727	0.997832	582	560	616	498	611	570	1809	1628	0.152092	0.473188	0.828724
YGL124C	274780	276714	237	240	261	258	241	184	739	682	0.115803	0.54266	0.855031	161	162	144	135	155	164	460	461	-0.00313289	0.949086	0.987265
YGL123W	277617	278381	1005	1003	921	803	1058	916	2984	2722	0.13258	0.424505	0.782071	632	474	428	336	536	499	1596	1309	0.285996	0.218095	0.623634
YGL121C	280777	281157	39	38	33	40	60	40	132	118	0.161751	0.617967	0.888777	16	15	16	11	10	9	42	35	0.263034	0.551092	0.869232
YGL120C	281634	283937	533	419	571	431	585	477	1689	1327	0.348001	0.0115653	0.0959884	373	228	263	190	374	273	1010	691	0.547598	0.0169488	0.151524
YGL119W	284442	285947	273	396	307	335	265	320	845	1051	-0.314739	0.0457161	0.246504	146	169	125	176	121	115	392	460	-0.23078	0.2598	0.67011
YGL116W	289809	291641	67	63	71	67	70	72	208	202	0.0422282	0.862092	0.969636	64	58	48	62	51	58	163	178	-0.127005	0.566973	0.872592
YGL115W	292033	293001	130	68	109	71	99	57	338	196	0.78617	0.0003983	0.00654649	47	29	35	30	23	31	105	90	0.222392	0.543741	0.867871
YGL114W	293460	295637	126	173	174	126	160	149	460	448	0.0381351	0.910941	0.984027	81	119	90	88	80	107	251	314	-0.323077	0.110538	0.456913
YGL113W	295932	297938	66	71	93	103	89	79	248	253	-0.0287973	0.867991	0.973056	65	59	68	65	45	64	178	188	-0.0788554	0.726091	0.935929
YGL112C	298178	299728	39	36	37	29	31	44	107	109	-0.0267173	0.93198	0.988157	23	26	19	34	38	28	80	88	-0.137504	0.669688	0.920015
YGL111W	299978	301369	265	278	224	228	226	255	715	761	-0.0899532	0.581972	0.874669	164	164	161	137	160	169	485	470	0.045324	0.845997	0.964114
YGL110C	301537	303411	121	129	155	134	152	130	428	393	0.123081	0.501731	0.832595	89	95	98	85	96	75	283	255	0.150305	0.493296	0.844529
YGL109W	303513	303836	6	15	15	16	14	8	35	39	-0.156119	0.718502	0.927368	8	9	3	4	7	6	18	19	-0.0780025	0.877351	0.969675
YGL108C	303649	304071	72	86	100	60	128	93	300	239	0.327952	0.195	0.543982	79	58	60	39	59	64	198	161	0.29844	0.273847	0.681528
YGL107C	304333	306273	124	132	135	167	196	207	455	506	-0.153271	0.431376	0.786358	92	107	86	82	75	96	253	285	-0.171825	0.388057	0.775486
YGL106W	306560	307009	95	83	56	76	73	76	224	235	-0.069162	0.784935	0.948392	45	52	58	60	47	54	150	166	-0.146221	0.575947	0.877542
YGL105W	307437	308567	428	375	420	373	415	395	1263	1143	0.144029	0.321393	0.701361	313	362	251	272	332	307	896	941	-0.070696	0.702098	0.933469
YGL104C	308713	310173	30	36	29	33	34	23	93	92	0.0155969	0.992653	0.997832	29	27	27	18	16	43	72	88	-0.289507	0.449707	0.813375
YGL102C	311505	311933	104	124	67	95	101	142	272	361	-0.408392	0.0775706	0.340808	86	190	87	142	96	181	269	513	-0.931353	1.65032e-06	5.9257e-05
YGL101W	312193	312840	285	301	234	216	277	292	796	809	-0.0233713	0.868471	0.973056	127	160	99	151	149	176	375	487	-0.377031	0.0607478	0.336881
YGL100W	313234	314283	174	139	137	159	132	134	443	432	0.0362754	0.841899	0.96524	95	104	81	86	101	121	277	311	-0.167029	0.392615	0.777595
YGL097W	321782	323230	71	50	78	66	91	55	240	171	0.489038	0.0351931	0.207313	45	22	36	27	31	32	112	81	0.467505	0.166838	0.556962
YGL095C	328874	330607	302	309	316	338	308	266	926	913	0.0203973	0.93144	0.988048	191	183	143	140	167	137	501	460	0.123177	0.571769	0.874832
YGL094C	331118	334465	66	62	93	113	70	82	229	257	-0.166421	0.491205	0.826841	34	37	41	29	34	43	109	109	0	0.988355	0.995567
YGL093W	334886	337639	131	94	128	113	113	108	372	315	0.239951	0.187938	0.53553	49	49	37	31	50	42	136	122	0.156726	0.606445	0.889963
YGL092W	337906	341859	280	342	363	359	326	314	969	1015	-0.0669112	0.603703	0.881808	131	144	131	133	143	182	405	459	-0.180572	0.354561	0.753376
YGL091C	342056	343042	80	80	97	85	94	91	271	256	0.082149	0.689356	0.918009	42	44	38	52	19	42	99	138	-0.479168	0.141443	0.516035
YGL090W	343319	344584	48	41	73	62	76	48	197	151	0.383647	0.149664	0.484044	24	29	36	19	33	29	93	77	0.272372	0.418223	0.793475
YGL089C	344791	345153	11	12	19	15	7	19	37	46	-0.314109	0.507976	0.832595	12	8	9	9	15	16	36	33	0.125531	0.808852	0.957923
YGL088W	345836	346201	12	13	7	5	20	10	39	28	0.478047	0.395048	0.76139	14	32	28	23	19	33	61	88	-0.528694	0.157304	0.544833
YGL086W	347119	349368	108	91	86	103	128	114	322	308	0.0641303	0.758443	0.939016	35	51	35	37	33	34	103	122	-0.244237	0.410167	0.788272
YGL084C	350616	352298	86	75	114	85	103	84	303	244	0.312437	0.111013	0.418428	43	52	70	49	45	40	158	141	0.164229	0.585979	0.881909
YGL083W	353058	355472	218	149	277	204	253	204	748	557	0.425361	0.00922258	0.0804048	150	129	120	135	152	161	422	425	-0.0102198	0.896775	0.973375
YGL082W	355827	356972	379	352	354	348	392	395	1125	1095	0.0389941	0.802748	0.950666	117	140	130	104	118	127	365	371	-0.0235227	0.891957	0.971363
YGL081W	357377	358339	64	25	63	33	41	62	168	120	0.485427	0.14633	0.479534	42	25	49	33	37	19	128	77	0.733213	0.0324812	0.230931
YGL078C	360288	361859	20	23	23	22	26	32	69	77	-0.158262	0.636291	0.896746	24	26	17	37	29	33	70	96	-0.455679	0.168226	0.55937
YGL077C	362225	363916	341	217	337	198	320	252	998	667	0.581353	0.000158736	0.00294721	261	196	381	227	306	208	948	631	0.587247	0.0140374	0.131693
YGL076C	364335	365996	138	148	177	173	218	209	533	530	0.00814317	0.9975	0.998218	252	260	191	170	236	257	679	687	-0.0168985	0.912479	0.978432
YGL075C	366925	368088	29	34	45	25	43	28	117	87	0.427421	0.206838	0.559594	31	27	37	35	21	32	89	94	-0.0788554	0.786193	0.952855
YGL073W	368753	371254	412	446	568	654	542	568	1522	1668	-0.132151	0.385832	0.755214	695	803	600	697	649	753	1944	2253	-0.212819	0.223201	0.62955
YGL071W	372012	374084	184	231	234	279	247	286	665	796	-0.259414	0.0769513	0.340174	231	276	225	256	219	236	675	768	-0.186219	0.327376	0.732479
YGL070C	374459	374827	164	247	195	176	209	246	568	669	-0.236115	0.168166	0.511999	97	87	55	101	85	106	237	294	-0.310929	0.163857	0.553386
YGL067W	376101	377255	172	187	152	208	179	197	503	592	-0.235039	0.134375	0.462211	156	157	120	154	136	183	412	494	-0.261867	0.169858	0.56106
YGL066W	377609	379582	159	160	206	212	219	201	584	573	0.0274332	0.896612	0.982724	229	224	222	187	209	210	660	621	0.0878728	0.689797	0.928824
YGL065C	379760	381271	75	77	97	99	101	103	273	279	-0.0313642	0.851677	0.968404	99	113	83	108	77	86	259	307	-0.245287	0.213766	0.623055
YGL064C	381523	383208	42	60	46	63	68	57	156	180	-0.206451	0.39318	0.760421	57	55	32	37	46	70	135	162	-0.263034	0.368542	0.766256
YGL063W	383654	384766	33	34	43	55	48	54	124	143	-0.205675	0.467317	0.815264	81	82	83	74	71	92	235	248	-0.0776794	0.69617	0.932756
YGL061C	388968	389711	85	94	64	91	91	127	240	312	-0.378512	0.0807139	0.350245	35	55	36	50	30	37	101	142	-0.491536	0.0950643	0.427287
YGL060W	390065	391990	104	63	97	100	100	92	301	255	0.239266	0.238136	0.601399	50	78	43	86	42	60	135	224	-0.730539	0.00440364	0.0569016
YGL059W	392223	393698	183	179	206	214	206	202	595	595	0	0.975939	0.996294	107	109	90	98	68	77	265	284	-0.0998986	0.626906	0.899871
YGL058W	393986	394504	57	91	68	71	70	79	195	241	-0.305559	0.160924	0.499823	59	58	47	46	50	64	156	168	-0.106915	0.654823	0.91467
YGL057C	394966	395829	251	198	220	243	266	235	737	676	0.124641	0.431338	0.786358	250	243	277	237	253	248	780	728	0.0995357	0.652107	0.912694
YGL056C	396035	397618	729	730	688	707	865	791	2282	2228	0.0345496	0.845378	0.966139	1046	1185	1028	986	1064	1173	3138	3344	-0.0917295	0.608903	0.890594
YGL055W	398628	400160	1220	1334	1414	1380	1317	1420	3951	4134	-0.0653205	0.576864	0.874669	977	1072	740	774	1419	1371	3136	3217	-0.0367904	0.869673	0.968952
YGL050W	405776	406597	52	86	54	56	68	68	174	210	-0.271302	0.270262	0.646384	48	54	17	34	38	50	103	138	-0.422024	0.215028	0.623055
YGL049C	406860	409604	128	141	141	155	133	165	402	461	-0.197571	0.216775	0.571375	137	92	92	81	103	94	332	267	0.314343	0.142571	0.51864
YGL048C	410069	411286	268	263	237	211	247	211	752	685	0.134629	0.466568	0.815264	143	122	96	125	131	141	370	388	-0.0685314	0.664634	0.917871
YGL047W	411552	412160	39	33	41	34	34	52	114	119	-0.0619277	0.847475	0.96715	24	39	20	22	17	24	61	85	-0.478654	0.171011	0.563202
YGL045W	414102	415730	141	117	202	206	167	189	510	512	-0.00564656	0.981682	0.997401	303	270	275	304	255	283	833	857	-0.0409787	0.777909	0.950269
YGL043W	417483	418412	161	156	117	185	154	171	432	512	-0.245112	0.187675	0.535467	139	176	120	126	128	170	387	472	-0.286453	0.13615	0.506945
YGL040C	419527	420555	32	35	40	33	41	41	113	109	0.0519946	0.879453	0.977	42	44	33	28	30	28	105	100	0.0703893	0.840934	0.962859
YGL039W	423961	425007	122	140	127	131	154	133	403	404	-0.00357545	0.938064	0.988546	132	116	106	116	133	147	371	379	-0.0307787	0.819446	0.960046
YGL038C	425362	426804	32	36	69	48	59	63	160	147	0.122256	0.71252	0.924873	83	126	91	110	90	124	264	360	-0.447459	0.0177289	0.15551
YGL037C	427297	427947	2606	3052	3261	3569	3226	3409	9093	10030	-0.141493	0.25139	0.620439	6335	6461	5978	6069	5508	5354	17821	17884	-0.00509116	0.936106	0.985466
YGL036W	428601	431330	613	701	757	869	831	987	2201	2557	-0.216293	0.133932	0.461445	1629	2047	1304	1641	1608	2029	4541	5717	-0.332248	0.0711031	0.369912
YGL035C	431548	433062	111	113	143	139	130	155	384	407	-0.0839225	0.619592	0.888868	156	204	149	160	161	206	466	570	-0.290632	0.127421	0.492404
YGL029W	440063	440425	272	283	153	209	229	253	654	745	-0.18795	0.399193	0.766433	107	121	76	95	136	166	319	382	-0.260016	0.286089	0.694152
YGL028C	441281	442909	84	80	98	104	152	110	334	294	0.184032	0.430622	0.786135	62	59	45	28	49	62	156	149	0.0662337	0.844311	0.964072
YGL027C	443642	446143	172	217	140	159	208	196	520	572	-0.137504	0.44596	0.798534	77	102	44	73	100	80	221	255	-0.206451	0.437357	0.806969
YGL026C	446412	448535	133	158	149	149	132	149	414	456	-0.139403	0.388529	0.756682	99	68	59	66	87	86	245	220	0.155278	0.585979	0.881909
YGL025C	448764	449957	109	137	158	181	150	143	417	461	-0.144719	0.402318	0.769581	106	92	88	125	105	113	299	330	-0.142321	0.439916	0.809297
YGL023C	450197	452104	116	113	136	138	144	129	396	380	0.059501	0.750981	0.936497	88	88	66	84	61	66	215	238	-0.146625	0.497648	0.846833
YGL022W	452404	454560	302	3772	399	4421	345	4426	1046	12619	-3.59264	7.97115e-125	2.21997e-122	257	2688	204	2233	219	2456	680	7377	-3.43943	2.00159e-64	5.87642e-62
YGL021W	454785	457067	139	143	158	189	185	161	482	493	-0.0325545	0.820159	0.956037	93	93	91	80	63	82	247	255	-0.0459862	0.810963	0.957923
YGL020C	457163	457870	224	242	216	227	218	195	658	664	-0.0130957	0.89928	0.983127	101	83	81	64	64	54	246	201	0.291463	0.261983	0.672265
YGL019W	458156	458992	197	208	268	248	267	263	732	719	0.0258519	0.902663	0.98392	177	188	153	155	134	161	464	504	-0.119299	0.510323	0.854271
YGL018C	459110	459664	65	79	87	106	96	89	248	274	-0.143836	0.4617	0.812812	76	58	61	53	69	61	206	172	0.260236	0.287661	0.695937
YGL017W	459854	461365	99	77	89	102	92	124	280	303	-0.113891	0.597326	0.879162	42	54	51	47	44	35	137	136	0.0105692	0.980871	0.994718
YGL016W	461666	464911	81	112	83	118	73	94	237	324	-0.451107	0.0249911	0.165973	29	33	29	27	19	18	77	78	-0.0186157	0.943116	0.986804
YGL014W	466141	468807	190	173	214	200	186	231	590	604	-0.0338336	0.831132	0.9609	110	100	110	144	136	150	356	394	-0.146318	0.473758	0.828724
YGL012W	472855	474276	443	484	404	387	373	427	1220	1298	-0.0894092	0.571034	0.871245	151	172	186	159	182	207	519	538	-0.0518716	0.789056	0.952855
YGL011C	474489	475247	200	212	194	228	248	265	642	705	-0.13505	0.381432	0.753017	222	171	203	135	207	134	632	440	0.522421	0.0068645	0.0789417
YGL010W	475545	476069	178	100	109	123	162	114	449	337	0.413967	0.0504416	0.261223	68	37	64	49	61	58	193	144	0.422532	0.137928	0.510681
YGL009C	476313	478652	516	469	741	611	461	449	1718	1529	0.168142	0.388502	0.756682	394	308	419	387	357	282	1170	977	0.260078	0.27774	0.684855
YGL008C	479910	482666	1684	1703	1603	1774	1807	1867	5094	5344	-0.069121	0.575695	0.874669	1220	1177	765	794	1224	1316	3209	3287	-0.0346477	0.84691	0.964114
YGL005C	489708	490547	165	161	135	175	165	141	465	477	-0.0367586	0.821296	0.956037	69	85	64	86	82	84	215	255	-0.246161	0.253344	0.663749
YGL004C	490703	491956	55	47	80	71	67	50	202	168	0.265894	0.305458	0.68415	56	36	47	39	47	51	150	126	0.251539	0.404088	0.785202
YGL003C	492474	494174	92	73	106	130	101	98	299	301	-0.009618	0.966552	0.994525	82	67	70	74	84	64	236	205	0.203163	0.41527	0.793007
YGL002W	494517	495167	193	130	144	156	174	150	511	436	0.228995	0.208893	0.562392	100	79	62	71	78	85	240	235	0.0303736	0.956978	0.990514
YGL001C	495453	496502	1092	1435	971	1153	1087	1171	3150	3759	-0.254997	0.100119	0.394735	392	454	363	457	428	504	1183	1415	-0.258352	0.17807	0.571911
YGR001C	497133	498034	109	108	111	118	100	114	320	340	-0.0874628	0.615379	0.887785	54	98	61	66	91	70	206	234	-0.183864	0.503748	0.84972
YGR002C	498476	499906	286	249	293	378	347	378	926	1005	-0.118111	0.472004	0.816943	367	294	251	218	286	226	904	738	0.292702	0.184456	0.58333
YGR003W	500132	502366	204	147	157	148	186	165	547	460	0.249907	0.153028	0.488022	108	121	101	106	108	101	317	328	-0.049213	0.754488	0.945145
YGR004W	502938	504326	79	72	65	69	64	39	208	180	0.208587	0.495107	0.828433	39	41	47	31	62	29	148	101	0.551242	0.0787796	0.388527
YGR005C	504657	505859	228	264	235	246	199	178	662	688	-0.0555773	0.735523	0.932457	192	181	163	165	185	156	540	502	0.105272	0.620467	0.894207
YGR007W	506969	507940	59	84	82	98	82	90	223	272	-0.286563	0.14775	0.480957	70	74	63	62	68	100	201	236	-0.231591	0.326726	0.731906
YGR008C	508110	508364	160	189	170	252	215	228	545	669	-0.29575	0.0667669	0.312782	148	202	285	399	192	258	625	859	-0.458802	0.146594	0.526367
YGR009C	509047	511002	222	221	309	256	286	239	817	716	0.190376	0.234399	0.596919	242	226	256	195	214	186	712	607	0.230181	0.281391	0.687881
YGR010W	511545	512732	17	16	25	18	33	27	75	61	0.298081	0.448896	0.800823	24	24	26	16	22	22	72	62	0.215729	0.540261	0.867871
YGR012W	513159	514340	68	72	74	58	110	98	252	228	0.14439	0.587605	0.875873	93	49	65	50	47	46	205	145	0.499571	0.0925128	0.421672
YGR013W	514554	516416	149	181	153	179	153	187	455	547	-0.265674	0.0840854	0.359046	137	161	126	101	120	156	383	418	-0.126159	0.549809	0.86921
YGR015C	521090	522076	16	25	21	33	21	22	58	80	-0.463947	0.190693	0.538312	25	39	27	26	24	30	76	95	-0.321928	0.302671	0.709173
YGR016W	522261	522833	16	15	28	11	23	11	67	37	0.856636	0.0449155	0.24421	29	23	32	11	19	11	80	45	0.830075	0.0410107	0.26657
YGR019W	525229	526644	251	208	278	242	291	311	820	761	0.107727	0.493362	0.82835	320	324	337	304	301	301	958	929	0.0443471	0.854154	0.965237
YGR021W	527632	528504	90	86	96	83	103	100	289	269	0.103463	0.603065	0.881646	121	73	86	97	85	71	292	241	0.276935	0.289472	0.698624
YGR023W	529264	530919	578	580	983	976	883	940	2444	2496	-0.0303736	0.859862	0.969636	1090	1138	1096	1117	1133	1185	3319	3440	-0.0516599	0.749436	0.944002
YGR024C	531883	532596	217	301	194	213	235	256	646	770	-0.253324	0.149762	0.484046	154	144	130	139	170	158	454	441	0.0419136	0.886779	0.971222
YGR026W	532985	533821	229	348	209	306	191	279	629	933	-0.568817	0.000923439	0.0130933	173	274	151	245	140	218	464	737	-0.66754	0.00145787	0.0231341
YGR027C	534132	534785	484	494	463	419	486	488	1433	1401	0.0325817	0.861594	0.969636	487	418	383	340	510	405	1380	1163	0.246817	0.244104	0.652526
YGR028W	542203	543291	297	255	245	260	367	332	909	847	0.101918	0.562111	0.867285	186	200	208	172	213	192	607	564	0.106001	0.617264	0.893067
YGR029W	543553	544205	34	155	32	131	25	162	91	448	-2.29956	2.24145e-23	2.24728e-21	17	131	9	67	17	96	43	294	-2.77341	3.95881e-16	3.46639e-14
YGR030C	545681	546157	51	55	33	63	46	45	130	163	-0.32636	0.258958	0.632013	19	20	33	30	36	20	88	70	0.330149	0.401992	0.783929
YGR031W	546441	547469	87	99	116	136	117	123	320	358	-0.161888	0.367597	0.743402	115	138	108	143	91	143	314	424	-0.4333	0.0208372	0.173102
YGR032W	548264	553951	154	202	246	261	187	260	587	723	-0.300635	0.0867913	0.363451	256	317	195	256	185	275	636	848	-0.415037	0.0382571	0.254928
YGR035C	557072	557422	501	357	477	321	411	305	1389	983	0.498783	0.00276885	0.030506	477	330	668	368	617	354	1762	1052	0.744079	0.00137524	0.0221414
YGR035W-A	557565	557786	34	38	41	29	28	29	103	96	0.101538	0.781029	0.946759	32	46	31	35	50	42	113	123	-0.122336	0.684795	0.925614
YGR036C	558149	558868	53	56	45	58	47	71	145	185	-0.351472	0.159402	0.497527	68	63	50	80	68	60	186	203	-0.126177	0.558297	0.870774
YGR037C	559731	559994	302	324	345	366	299	319	946	1009	-0.0930141	0.503294	0.832595	332	289	312	279	315	308	959	876	0.1306	0.543105	0.867871
YGR038W	560682	561350	124	70	132	82	116	78	372	230	0.693669	0.000248393	0.00438449	101	76	77	65	99	67	277	208	0.413302	0.0669054	0.357521
YGR039W	574888	575199	20	7	23	24	15	11	58	42	0.465664	0.317305	0.697398	24	15	18	12	24	9	66	36	0.874469	0.025083	0.194696
YGR040W	575398	576504	44	30	35	24	56	23	135	77	0.810029	0.0157124	0.119888	52	28	31	19	50	14	133	61	1.12455	0.00155761	0.0239201
YGR041W	577487	579130	118	114	110	120	113	157	341	391	-0.197397	0.285832	0.666144	127	161	95	111	112	144	334	416	-0.316735	0.0992843	0.435438
YGR042W	579476	580291	212	191	244	178	258	221	714	590	0.275209	0.0880045	0.366417	128	128	125	104	125	145	378	377	0.00382171	0.983682	0.994718
YGR043C	580435	581436	147	66	205	84	187	78	539	228	1.24125	2.84199e-11	1.60078e-09	150	63	122	67	91	26	363	156	1.21842	0.000117495	0.00283293
YGR044C	582990	583892	19	3	33	9	36	18	88	30	1.55254	0.00149995	0.018988	15	15	22	28	15	21	52	64	-0.29956	0.442311	0.810321
YGR045C	583934	584296	6	6	32	0	13	14	51	20	1.3505	0.0721518	0.327877	10	14	7	12	10	14	27	40	-0.567041	0.178437	0.572351
YGR046W	584895	586052	335	237	384	290	389	246	1108	773	0.519418	0.000361694	0.00605897	179	96	160	91	129	115	468	302	0.63196	0.00240539	0.0343992
YGR047C	586392	589469	201	139	216	137	221	160	638	436	0.549228	0.000468898	0.0075296	232	103	217	91	205	82	654	276	1.24462	8.54831e-10	5.07912e-08
YGR048W	589826	590911	29	10	22	20	24	35	75	65	0.206451	0.598052	0.879162	9	18	8	11	8	13	25	42	-0.748461	0.0847097	0.403807
YGR049W	591314	591877	489	446	518	524	568	494	1575	1464	0.105436	0.462	0.812812	453	460	451	399	528	491	1432	1350	0.0850721	0.703206	0.933469
YGR050C	592086	592442	81	71	65	84	76	104	222	259	-0.222392	0.31668	0.696954	124	125	89	117	102	147	315	389	-0.304418	0.109032	0.454656
YGR051C	592906	593229	58	42	50	34	56	45	164	121	0.438689	0.106069	0.410281	126	79	120	86	154	98	400	263	0.604937	0.00505198	0.0630361
YGR052W	593596	594705	248	393	511	749	385	466	1144	1608	-0.49118	0.0363803	0.212	1248	1226	1034	1418	535	676	2817	3320	-0.237024	0.4234	0.797129
YGR053C	594986	595837	172	185	148	188	198	222	518	595	-0.199938	0.225202	0.582527	139	135	110	135	100	107	349	377	-0.111337	0.532048	0.865219
YGR054W	596693	598621	672	649	872	932	940	953	2484	2534	-0.0287514	0.838066	0.964111	861	968	756	892	931	946	2548	2806	-0.13915	0.431378	0.802057
YGR055W	599417	601141	362	468	422	517	315	375	1099	1360	-0.307415	0.0741916	0.332371	195	180	203	170	216	181	614	531	0.209527	0.315909	0.721935
YGR056W	601661	604447	348	380	509	475	471	505	1328	1360	-0.0343515	0.792881	0.949278	571	571	582	596	570	594	1723	1761	-0.0314722	0.833486	0.960412
YGR057C	604773	605501	87	42	75	43	82	44	244	129	0.91951	0.00010987	0.00211329	37	35	37	29	52	33	126	97	0.377367	0.230078	0.639377
YGR058W	606136	607143	25	30	45	39	44	23	114	92	0.309328	0.397079	0.763837	18	29	20	18	21	21	59	68	-0.20482	0.563507	0.872592
YGR059W	607563	609101	48	38	41	41	50	66	139	145	-0.060968	0.842968	0.966117	38	44	30	17	30	27	98	88	0.155278	0.658364	0.916567
YGR060W	610564	611493	880	924	860	1008	874	1022	2614	2954	-0.176411	0.181024	0.526988	524	545	539	633	782	857	1845	2035	-0.141408	0.557261	0.870774
YGR061C	611889	615965	521	577	536	550	534	594	1591	1721	-0.113313	0.389885	0.758117	375	496	239	315	372	449	986	1260	-0.353764	0.124749	0.487732
YGR062C	616328	617278	99	99	124	113	113	145	336	357	-0.0874628	0.631092	0.894163	129	147	101	106	105	122	335	375	-0.16273	0.377117	0.770923
YGR065C	618077	619858	107	71	105	68	100	85	312	224	0.478047	0.0161252	0.122293	103	60	94	64	70	53	267	177	0.59309	0.0179771	0.156586
YGR066C	620921	621799	15	18	11	18	22	19	48	55	-0.196397	0.618328	0.888777	44	43	37	47	28	34	109	124	-0.186012	0.514331	0.856753
YGR067C	622372	624786	153	242	264	419	168	256	585	917	-0.648485	0.00412496	0.0425482	196	357	234	432	177	218	607	1007	-0.730295	0.00674422	0.0779177
YGR068C	625324	627084	52	575	64	867	81	128	197	1570	-2.9945	1.60019e-10	7.71321e-09	73	888	98	129	51	779	222	1796	-3.01616	6.61753e-09	3.59001e-07
YGR069W	627083	627418	117	29	129	31	156	34	402	94	2.09646	8.18752e-21	7.20071e-19	151	57	128	50	166	47	445	154	1.53087	3.85586e-13	2.87233e-11
YGR070W	627806	631273	284	325	466	522	389	477	1139	1324	-0.217135	0.231822	0.593223	737	697	605	590	542	629	1884	1916	-0.0242986	0.859723	0.967086
YGR071C	631481	634063	213	185	225	169	206	145	644	499	0.368021	0.0372859	0.214844	64	68	79	53	52	63	195	184	0.0837684	0.75278	0.944002
YGR072W	634304	635467	250	289	221	232	234	235	705	756	-0.100763	0.525435	0.842612	193	179	112	136	170	152	475	467	0.024505	0.965639	0.990648
YGR074W	635712	636152	0	121	107	77	139	110	246	308	-0.324272	0.60986	0.887007	112	62	0	0	0	56	112	118	-0.0752881	0.924654	0.980235
YGR075C	636147	636875	117	69	103	78	98	103	318	250	0.347099	0.0929906	0.376849	74	65	45	78	69	80	188	223	-0.246311	0.282685	0.689579
YGR077C	637744	639513	199	203	246	258	226	270	671	731	-0.123559	0.418441	0.777482	412	474	336	376	360	365	1108	1215	-0.132998	0.484671	0.837544
YGR078C	639772	640371	46	36	34	69	37	49	117	154	-0.396422	0.215144	0.570341	49	59	36	42	49	53	134	154	-0.200697	0.442421	0.810321
YGR079W	640720	641832	112	104	95	79	109	124	316	307	0.0416859	0.853956	0.968404	244	266	180	162	277	267	701	695	0.0124015	0.977066	0.994718
YGR080W	642010	643008	219	245	343	363	289	271	851	879	-0.046704	0.760489	0.940322	245	306	250	233	211	261	706	800	-0.180332	0.368921	0.766487
YGR082W	644044	644595	197	106	247	175	269	148	713	429	0.732924	5.54943e-05	0.00115508	155	95	105	62	124	84	384	241	0.672073	0.00152638	0.0236918
YGR083C	644860	646815	460	530	528	569	521	577	1509	1676	-0.151429	0.240491	0.604338	529	705	410	408	515	587	1454	1700	-0.225507	0.314851	0.721829
YGR084C	647123	648142	331	439	373	412	460	436	1164	1287	-0.144921	0.294853	0.675853	613	577	485	444	559	569	1657	1590	0.0595468	0.80906	0.957923
YGR086C	649598	650617	3059	4940	4167	6423	3866	6101	11092	17464	-0.654865	2.91462e-06	8.07238e-05	6440	10848	6061	10735	5193	8844	17694	30427	-0.782092	8.82753e-05	0.00219195
YGR087C	651290	652981	125	78	132	97	135	111	392	286	0.454839	0.0117731	0.0975513	383	218	316	192	270	158	969	568	0.770606	0.000519449	0.0102473
YGR088W	654634	656322	12687	12977	21656	22330	16408	17389	50751	52696	-0.0542572	0.765424	0.9423	29480	33555	31129	34976	22922	25675	83531	94206	-0.173507	0.409552	0.787895
YGR089W	656960	659770	316	367	372	328	478	369	1166	1064	0.13207	0.466049	0.815179	321	251	253	219	279	260	853	730	0.224649	0.289971	0.699152
YGR090W	662358	666071	183	170	250	276	201	185	634	631	0.00684284	0.985257	0.997832	99	120	93	102	104	121	296	343	-0.212611	0.238812	0.647023
YGR091W	666341	667825	31	27	30	35	33	23	94	85	0.145198	0.669843	0.908775	23	16	20	13	14	12	57	41	0.475338	0.229018	0.637494
YGR092W	668189	669907	79	92	85	111	90	114	254	317	-0.319654	0.0813086	0.351986	67	55	44	67	64	73	175	195	-0.156119	0.500176	0.848819
YGR093W	670388	671911	445	355	402	364	402	365	1249	1084	0.204409	0.168833	0.51243	158	111	143	107	111	96	412	314	0.39188	0.0608422	0.337029
YGR094W	672186	675500	676	785	747	897	675	849	2098	2531	-0.270693	0.0436972	0.240329	417	570	350	353	474	507	1241	1430	-0.204512	0.355178	0.753376
YGR095C	675671	676342	76	103	89	97	73	87	238	287	-0.270089	0.176096	0.517926	52	57	46	63	42	55	140	175	-0.321928	0.204801	0.608068
YGR096W	676621	677565	9	12	13	7	20	29	42	48	-0.192645	0.707216	0.922528	11	20	8	14	13	17	32	51	-0.672425	0.0964056	0.429153
YGR098C	682566	687458	211	174	239	220	173	173	623	567	0.135883	0.456202	0.808678	130	149	85	105	144	120	359	374	-0.0590544	0.755711	0.945539
YGR099W	687899	689965	54	49	40	72	49	49	143	170	-0.24952	0.370003	0.746108	20	26	11	24	16	24	47	74	-0.654865	0.0650552	0.352277
YGR100W	690245	693097	141	198	170	191	155	181	466	570	-0.290632	0.0637844	0.303838	82	101	71	96	78	90	231	287	-0.313158	0.1223	0.481768
YGR101W	693363	694403	34	44	36	41	28	31	98	116	-0.243271	0.432787	0.787248	16	15	19	6	24	21	59	42	0.490326	0.269485	0.679294
YGR102C	694584	695135	96	74	83	80	98	66	277	220	0.332382	0.117402	0.432242	81	49	61	71	66	64	208	184	0.176878	0.538598	0.867871
YGR103W	695417	697234	721	469	524	367	661	453	1906	1289	0.564296	0.00171605	0.0210847	619	186	587	114	751	218	1957	518	1.91762	3.13175e-14	2.48105e-12
YGR104C	697445	698368	184	180	268	224	240	216	692	620	0.158504	0.359389	0.736906	148	167	180	163	151	131	479	461	0.0552589	0.814619	0.959132
YGR106C	698989	699786	1359	1423	1014	1214	1445	1575	3818	4212	-0.141688	0.391547	0.758433	606	734	525	556	561	688	1692	1978	-0.225313	0.252499	0.662934
YGR108W	703636	705051	2	335	2	9	8	25	12	369	-4.94251	2.06346e-06	5.87733e-05	2	2	3	5	7	8	12	15	-0.321928	0.617891	0.893067
YGR110W	713709	715046	24	23	32	25	24	33	80	81	-0.0179219	0.953512	0.990355	12	21	22	29	26	18	60	68	-0.180572	0.650306	0.911984
YGR111W	715828	717030	208	182	253	214	222	179	683	575	0.248324	0.127408	0.452181	179	148	141	87	112	106	432	341	0.34126	0.135429	0.50682
YGR112W	717358	718527	10	9	4	4	9	17	23	30	-0.383329	0.513181	0.833997	4	6	4	5	5	9	13	20	-0.621488	0.281851	0.687881
YGR113W	718893	719924	168	163	252	258	262	193	682	614	0.151533	0.459751	0.812348	199	151	204	157	162	129	565	437	0.370618	0.0825587	0.39685
YGR114C	720265	720654	15	11	9	16	9	9	33	36	-0.125531	0.805252	0.951396	13	17	13	10	22	11	48	38	0.337035	0.429953	0.801575
YGR116W	720409	724764	211	255	197	295	193	281	601	831	-0.467483	0.00247934	0.0279931	105	151	98	128	127	148	330	427	-0.37177	0.0502039	0.301526
YGR117C	725049	726479	146	161	118	172	142	156	406	489	-0.268355	0.127245	0.452076	123	177	100	127	105	182	328	486	-0.56726	0.00585021	0.0705276
YGR119C	728046	729671	534	503	689	661	658	713	1881	1877	0.0030712	0.996035	0.997974	548	505	497	390	530	471	1575	1366	0.205394	0.31478	0.721829
YGR120C	730033	730821	63	58	92	85	63	61	218	204	0.095759	0.713459	0.925374	56	47	39	53	54	49	149	149	0	0.946826	0.986969
YGR121C	731449	732927	100	127	128	128	155	142	383	397	-0.0517946	0.728983	0.93094	136	155	116	108	110	107	362	370	-0.0315356	0.852057	0.965237
YGR121W-A	733412	733627	6	4	8	3	9	8	23	15	0.616671	0.299252	0.678962	11	17	10	8	9	7	30	32	-0.0931094	0.841688	0.963241
YGR122W	733935	735143	41	33	72	54	48	55	161	142	0.18117	0.5435	0.855397	44	48	34	20	28	32	106	100	0.0840643	0.811833	0.957923
YGR123C	736662	738203	170	159	194	187	168	179	532	525	0.0191088	0.918238	0.985408	56	75	55	51	76	81	187	207	-0.146592	0.558838	0.871069
YGR124W	739944	741662	469	395	494	456	515	457	1478	1308	0.176284	0.203552	0.553984	446	454	339	314	404	355	1189	1123	0.0823908	0.720089	0.935929
YGR125W	742325	745435	403	513	534	615	423	578	1360	1706	-0.327011	0.0258109	0.170041	191	293	173	248	196	242	560	783	-0.483585	0.0152592	0.13974
YGR126W	745835	746527	22	23	38	38	25	35	85	96	-0.175572	0.610094	0.887007	39	38	54	41	34	29	127	108	0.233797	0.481756	0.835896
YGR127W	746798	747736	62	66	84	85	66	59	212	210	0.0136749	0.978563	0.996413	102	86	94	94	104	68	300	248	0.274622	0.227547	0.63576
YGR128C	747950	750091	323	307	266	242	257	221	846	770	0.135799	0.502539	0.832595	134	164	102	120	126	181	362	465	-0.361241	0.0781307	0.387574
YGR129W	750400	751047	102	141	116	126	132	174	350	441	-0.333424	0.0627537	0.301326	101	145	97	136	101	132	299	413	-0.465996	0.0113187	0.112309
YGR130C	751394	753844	1226	1249	1741	1778	1455	1579	4422	4606	-0.0588154	0.684566	0.917084	2117	2151	1887	2031	1643	1708	5647	5890	-0.060783	0.709661	0.935778
YGR131W	754726	755250	71	125	72	123	92	204	235	452	-0.943662	1.86378e-05	0.000447039	54	124	62	113	48	97	164	334	-1.02615	7.77468e-06	0.00025197
YGR132C	755589	756452	100	137	107	150	152	167	359	454	-0.338708	0.0610388	0.297596	77	61	61	73	78	105	216	239	-0.145979	0.532549	0.865219
YGR133W	756896	757447	32	39	63	31	44	43	139	113	0.298762	0.369827	0.746054	39	43	30	36	30	42	99	121	-0.289507	0.305454	0.711063
YGR134W	757770	761138	126	99	167	177	143	141	436	417	0.0642808	0.74824	0.936327	108	77	83	93	90	115	281	285	-0.0203918	0.856231	0.965677
YGR135W	761392	762168	331	293	247	246	259	302	837	841	-0.00687818	0.975544	0.996212	106	130	108	109	105	135	319	374	-0.229482	0.218064	0.623634
YGR136W	762428	763153	129	117	188	159	132	168	449	444	0.0161558	0.936451	0.9883	109	128	106	118	92	91	307	337	-0.13451	0.475607	0.830274
YGR137W	762888	763262	74	96	69	120	55	135	198	351	-0.825971	0.000117482	0.00223082	59	98	44	121	72	101	175	320	-0.870717	0.000355348	0.00735909
YGR140W	767429	770299	25	50	29	57	27	65	81	172	-1.08641	0.000100098	0.00194622	44	70	24	71	73	94	141	235	-0.736966	0.0266541	0.204035
YGR141W	770569	771972	65	85	101	107	111	102	277	294	-0.0859302	0.644045	0.899331	118	107	126	103	122	111	366	321	0.18927	0.348785	0.749693
YGR142W	772454	773686	7083	7475	5307	5053	8129	8066	20519	20594	-0.00526365	0.947785	0.989814	12107	13703	16124	17395	12905	14579	41136	45677	-0.151066	0.484081	0.837161
YGR143W	775193	777508	193	222	212	253	198	229	603	704	-0.223417	0.13627	0.465638	158	175	188	227	184	242	530	644	-0.281068	0.202367	0.60499
YGR144W	780399	781379	15	14	8	11	12	10	35	35	0	0.993115	0.997832	5	19	12	11	5	8	22	38	-0.788496	0.135495	0.50682
YGR145W	781767	783890	336	346	242	290	186	291	764	927	-0.278997	0.214705	0.569736	139	128	100	80	131	164	370	372	-0.00777735	0.943049	0.986804
YGR146C	784223	784858	97	174	111	164	156	182	364	520	-0.514573	0.00501166	0.0494556	112	222	87	185	98	200	297	607	-1.03123	1.64838e-07	6.97208e-06
YGR146C-A	785276	785437	9	13	4	8	11	11	24	32	-0.415037	0.420096	0.778536	14	25	10	21	25	12	49	58	-0.243271	0.576342	0.877542
YGR147C	786054	786920	122	140	134	147	133	141	389	428	-0.137841	0.38375	0.754505	77	69	57	72	72	90	206	231	-0.165249	0.443432	0.810983
YGR149W	789031	790329	17	42	25	65	26	42	68	149	-1.13171	0.000619829	0.0095313	7	38	15	31	18	36	40	105	-1.39232	0.000248414	0.0053754
YGR150C	790459	793053	334	324	319	298	415	375	1068	997	0.0992462	0.551004	0.859659	93	75	62	69	87	78	242	222	0.124447	0.637906	0.906535
YGR152C	794674	795492	76	98	60	111	60	96	196	305	-0.637956	0.00309764	0.0335388	74	92	37	53	31	42	142	187	-0.397147	0.254391	0.66405
YGR153W	796092	796745	27	162	33	194	33	137	93	493	-2.40629	3.02329e-26	3.22463e-24	16	115	20	88	13	532	49	735	-3.90689	1.61402e-11	1.10919e-09
YGR154C	796798	797868	48	6094	55	5213	57	6393	160	17700	-6.78953	1.94705e-256	1.39436e-253	19	1124	20	960	17	1127	56	3211	-5.84145	1.03544e-95	4.69809e-93
YGR155W	798543	800066	1058	2063	1234	2173	1205	2363	3497	6599	-0.91613	7.78065e-13	4.93726e-11	433	833	342	707	439	925	1214	2465	-1.02182	1.53727e-06	5.60038e-05
YGR156W	800546	801823	101	79	158	145	123	120	382	344	0.151164	0.495286	0.828433	85	79	84	90	72	89	241	258	-0.0983379	0.613306	0.891597
YGR157W	802440	805049	638	681	587	743	568	753	1793	2177	-0.279966	0.0503264	0.261166	159	253	185	272	195	255	539	780	-0.533189	0.012361	0.120261
YGR158C	805269	806021	100	66	98	50	93	62	291	178	0.709142	0.0013438	0.0176689	70	27	53	35	40	46	163	108	0.593841	0.076266	0.383327
YGR159C	806412	807656	623	580	515	465	697	624	1835	1669	0.136796	0.438421	0.790293	373	293	267	252	455	440	1095	985	0.152735	0.603684	0.888669
YGR161C	808629	809420	674	628	983	915	1146	1031	2803	2574	0.12296	0.52638	0.843048	1106	1126	1868	1815	1152	1211	4126	4152	-0.00906262	0.945982	0.986804
YGR161W-C	810227	810505	123	111	119	85	138	115	380	311	0.289085	0.141926	0.473469	82	88	121	91	78	80	281	259	0.117618	0.641751	0.908904
YGR162W	824059	826917	667	660	735	758	748	748	2150	2166	-0.0106966	0.908145	0.984027	346	362	273	225	451	350	1070	937	0.19149	0.444787	0.811288
YGR163W	827552	828577	58	61	61	49	53	58	172	168	0.0339473	0.91085	0.984027	21	35	19	14	24	25	64	74	-0.209453	0.588212	0.882528
YGR165W	829116	830153	23	35	23	32	24	34	70	101	-0.528928	0.097466	0.389053	18	19	11	13	21	22	50	54	-0.111031	0.757901	0.945664
YGR166W	830515	832197	106	100	137	135	109	128	352	363	-0.0443941	0.802553	0.950666	92	99	70	77	84	95	246	271	-0.139635	0.482678	0.835924
YGR167W	832456	833157	120	132	128	156	122	121	370	409	-0.144576	0.400468	0.767998	100	89	88	101	73	110	261	300	-0.200913	0.313644	0.720622
YGR168C	833352	834482	82	66	77	66	94	84	253	216	0.228106	0.28434	0.664643	95	87	76	65	87	88	258	240	0.104337	0.666285	0.919177
YGR169C	834689	835903	88	91	75	81	109	114	272	286	-0.0724085	0.717378	0.927368	124	109	74	97	125	121	323	327	-0.0177565	0.872981	0.969385
YGR170W	837142	840558	108	151	176	195	195	175	479	521	-0.121258	0.48682	0.823208	183	179	131	155	160	185	474	519	-0.130847	0.463497	0.824063
YGR171C	840824	842551	112	86	113	102	97	93	322	281	0.196491	0.307255	0.686089	112	111	74	60	92	100	278	271	0.036792	0.903624	0.975745
YGR172C	842845	843591	124	95	125	118	151	114	400	327	0.290709	0.100985	0.396689	57	74	84	68	75	78	216	220	-0.0264722	0.908913	0.977495
YGR173W	843854	844960	233	252	155	193	201	233	589	678	-0.203018	0.30963	0.688979	118	156	84	120	128	152	330	428	-0.375145	0.0600737	0.335003
YGR174C	845893	846405	176	222	177	222	196	240	549	684	-0.31719	0.0329926	0.199027	91	86	58	79	68	96	217	261	-0.266355	0.216338	0.623634
YGR175C	846933	848423	636	732	461	663	562	682	1659	2077	-0.324187	0.0532625	0.271899	388	569	366	518	476	632	1230	1719	-0.482911	0.0204405	0.170885
YGR177C	848829	850436	104	65	111	77	154	64	369	206	0.840976	6.87632e-05	0.00140126	142	119	126	109	143	103	411	331	0.312307	0.105512	0.449841
YGR178C	851047	853215	358	357	477	475	459	451	1294	1283	0.0123164	0.96237	0.992259	413	437	349	320	362	372	1124	1129	-0.00640345	0.947413	0.987265
YGR179C	853675	854895	134	150	117	175	142	196	393	521	-0.406754	0.018862	0.136734	114	160	91	126	93	126	298	412	-0.467332	0.0134037	0.127668
YGR180C	855264	856301	238	281	242	274	291	334	771	889	-0.205453	0.15531	0.49183	270	281	216	272	207	280	693	833	-0.265461	0.163268	0.55317
YGR181W	858287	858604	12	21	16	24	13	36	41	81	-0.982298	0.0124336	0.102068	13	24	10	17	8	9	31	50	-0.68966	0.126982	0.492404
YGR182C	858551	858904	99	88	81	58	102	66	282	212	0.411631	0.0919451	0.375037	106	81	87	73	78	84	271	238	0.187331	0.422672	0.796393
YGR184C	859901	865753	1578	609	1797	732	1627	651	5002	1992	1.32829	1.75932e-21	1.60354e-19	1289	407	1096	391	1185	425	3570	1223	1.5455	1.6801e-15	1.35248e-13
YGR186W	867774	869981	327	359	353	434	419	431	1099	1224	-0.155412	0.261115	0.633053	256	233	204	281	213	254	673	768	-0.1905	0.317096	0.72292
YGR187C	870232	871416	145	142	97	125	141	160	383	427	-0.156892	0.443042	0.795719	84	90	72	89	82	79	238	258	-0.116409	0.547951	0.868229
YGR189C	876669	878192	462	668	470	664	647	807	1579	2139	-0.437925	0.00397468	0.0411675	496	611	308	400	494	685	1298	1696	-0.385846	0.113964	0.461684
YGR190C	880296	880661	15	28	26	25	21	32	62	85	-0.455195	0.191771	0.540692	20	21	11	12	15	12	46	45	0.0317089	0.956937	0.990514
YGR191W	880420	882231	112	107	130	140	169	122	411	369	0.155518	0.430903	0.786355	80	97	57	68	82	77	219	242	-0.144076	0.517835	0.858684
YGR193C	884509	885741	228	275	304	362	235	305	767	942	-0.2965	0.0613857	0.297896	200	255	243	228	154	231	597	714	-0.258193	0.257	0.66737
YGR194C	886073	887875	165	117	184	165	156	150	505	432	0.225252	0.199925	0.54965	164	132	185	135	153	99	502	366	0.455844	0.0348522	0.24193
YGR195W	888882	889622	179	165	197	193	180	165	556	523	0.0882739	0.598723	0.879162	215	186	185	179	211	179	611	544	0.167566	0.446962	0.811288
YGR196C	889733	892186	417	433	460	523	409	397	1286	1353	-0.0732712	0.614014	0.887785	378	292	330	313	365	290	1073	895	0.26169	0.217806	0.623634
YGR197C	892497	894140	171	136	233	183	211	197	615	516	0.253215	0.140798	0.473069	131	132	137	121	114	104	382	357	0.0976486	0.647512	0.91086
YGR198W	894693	897146	399	315	580	405	482	444	1461	1164	0.327865	0.0432782	0.238673	477	412	486	405	464	390	1427	1207	0.24156	0.23845	0.646795
YGR199W	897502	899781	97	77	113	67	109	80	319	224	0.510058	0.00961664	0.0826718	55	57	56	41	46	43	157	141	0.155069	0.572589	0.875817
YGR200C	899904	902270	287	242	282	251	346	284	915	777	0.235857	0.114858	0.426965	176	158	113	104	195	174	484	436	0.150679	0.571351	0.874728
YGR202C	903474	904748	725	498	835	601	980	675	2540	1774	0.517822	0.000421766	0.00690951	1547	999	1478	993	1507	925	4532	2917	0.635662	0.00122816	0.020112
YGR203W	905237	905683	21	9	21	5	21	12	63	26	1.27684	0.00458077	0.0460578	28	8	42	9	24	6	94	23	2.03103	4.05689e-06	0.000135892
YGR204W	905934	908774	1421	1358	1766	1615	2103	1764	5290	4737	0.159294	0.300772	0.680401	1630	1688	1260	1344	1701	1579	4591	4611	-0.00627123	0.931686	0.98372
YGR204C-A	909061	909174	24	17	28	32	29	36	81	85	-0.0695409	0.852528	0.968404	27	23	40	15	39	22	106	60	0.82103	0.0179076	0.156527
YGR205W	909213	910085	119	82	123	93	128	78	370	253	0.548388	0.00348675	0.036798	83	72	43	61	73	54	199	187	0.0897302	0.788135	0.952855
YGR206W	910432	910737	148	126	112	126	153	123	413	375	0.139251	0.47349	0.816943	115	129	118	100	109	104	342	333	0.0384741	0.862954	0.968135
YGR207C	910843	911628	519	415	446	361	480	395	1445	1171	0.303328	0.0561898	0.281587	267	214	248	164	233	172	748	550	0.443607	0.0327375	0.231763
YGR208W	911883	912812	79	78	56	80	80	81	215	239	-0.152674	0.494437	0.82835	31	54	32	35	25	53	88	142	-0.690316	0.0250291	0.19458
YGR209C	912913	913227	800	598	751	586	846	653	2397	1837	0.383878	0.00595558	0.0570848	482	393	491	491	517	461	1490	1345	0.147706	0.538228	0.867871
YGR210C	913503	914738	425	334	458	296	599	447	1482	1077	0.460527	0.00891192	0.078568	1221	1125	1395	1254	1539	1354	4155	3733	0.154513	0.481455	0.835896
YGR211W	915241	916701	2207	2209	2404	2384	3330	3408	7941	8001	-0.0108596	0.927586	0.987257	9597	9358	9742	9967	10141	10634	29480	29959	-0.0232529	0.857051	0.966021
YGR212W	917040	918446	75	128	95	130	96	162	266	420	-0.658963	0.000271613	0.00474424	193	262	141	225	204	266	538	753	-0.485044	0.0209578	0.173467
YGR213C	918512	919465	78	67	83	101	71	93	232	261	-0.169925	0.434739	0.788177	142	198	137	209	130	203	409	610	-0.576708	0.00247332	0.0351407
YGR218W	932541	935795	147	197	199	244	187	258	533	699	-0.391157	0.0135697	0.107634	104	165	121	176	138	140	363	481	-0.406067	0.0530793	0.315004
YGR220C	936074	936883	122	72	122	107	136	85	380	264	0.525461	0.00600375	0.0573877	25	25	50	9	27	20	102	54	0.917538	0.0298192	0.218865
YGR221C	937124	938992	63	79	82	50	87	75	232	204	0.185556	0.492217	0.827091	100	89	71	75	80	99	251	263	-0.0673754	0.711785	0.93586
YGR222W	939923	940804	154	136	118	91	144	119	416	346	0.265811	0.227358	0.586154	76	56	80	62	47	51	203	169	0.264456	0.362318	0.75968
YGR223C	940869	942215	578	455	459	466	468	413	1505	1334	0.174005	0.293851	0.674795	295	322	301	268	259	304	855	894	-0.0643504	0.723823	0.935929
YGR224W	942806	944647	34	47	101	69	53	87	188	203	-0.110747	0.732268	0.931164	37	52	35	47	28	51	100	150	-0.584963	0.0370091	0.250288
YGR225W	945145	947019	18	3	25	15	38	15	81	33	1.29546	0.00777637	0.0708538	19	8	16	12	10	10	45	30	0.584963	0.200982	0.603664
YGR227W	947420	948997	53	44	92	56	72	46	217	146	0.571727	0.0312711	0.192135	24	25	22	17	42	21	88	63	0.482152	0.197305	0.598911
YGR229C	949382	950899	581	909	529	956	606	1070	1716	2935	-0.774311	2.47968e-08	9.27658e-07	494	577	443	638	431	531	1368	1746	-0.351985	0.0746552	0.379048
YGR230W	951894	952307	195	278	205	284	224	321	624	883	-0.500867	0.000451531	0.00730169	112	194	111	280	107	177	330	651	-0.980192	3.13651e-05	0.000869685
YGR231C	952548	953480	913	858	791	835	765	788	2469	2481	-0.0069949	0.954653	0.990355	360	396	320	337	318	383	998	1116	-0.161225	0.383859	0.771273
YGR232W	953960	954646	159	69	153	38	152	53	464	160	1.53605	3.94014e-11	2.17054e-09	49	26	47	20	53	11	149	57	1.38628	5.34814e-05	0.00137591
YGR233C	954674	958210	154	166	195	249	171	216	520	631	-0.279128	0.100859	0.396689	173	174	141	155	98	161	412	490	-0.250137	0.239377	0.647549
YGR234W	959904	961103	2557	3130	2579	2990	2430	2678	7566	8798	-0.217645	0.119767	0.436332	2283	3165	1373	1940	1546	2347	5202	7452	-0.518561	0.0206827	0.172333
YGR235C	961360	962061	360	339	392	315	404	349	1156	1003	0.20482	0.164542	0.506612	187	204	194	163	216	172	597	539	0.147446	0.480424	0.834942
YGR236C	962530	962817	29	47	38	36	30	51	97	134	-0.466176	0.120989	0.439187	20	36	21	40	27	20	68	96	-0.4975	0.166262	0.556921
YGR237C	963298	965655	578	617	943	900	797	809	2318	2326	-0.00497053	0.945737	0.989702	755	724	629	627	589	576	1973	1927	0.0340344	0.913772	0.97917
YGR238C	966039	968687	67	75	87	106	83	92	237	273	-0.204014	0.308628	0.688235	123	92	98	64	93	74	314	230	0.449131	0.0390323	0.258027
YGR239C	969187	970053	51	29	69	43	57	50	177	122	0.536868	0.0500582	0.260786	45	40	64	51	67	57	176	148	0.249978	0.416922	0.793475
YGR240C	970771	973734	974	776	1258	1067	1202	1037	3434	2880	0.253821	0.0859021	0.362661	1271	941	877	701	1223	891	3371	2533	0.41233	0.0548207	0.320012
YGR241C	974875	976581	964	1022	1243	1377	1323	1445	3530	3844	-0.12294	0.391038	0.758117	2374	2428	2151	2163	1992	2176	6517	6767	-0.0543084	0.726783	0.935929
YGR243W	977336	977776	6225	7300	5436	6502	7387	8551	19048	22353	-0.230829	0.128218	0.453283	8783	11102	9181	11121	9698	11827	27662	34050	-0.299749	0.112718	0.46075
YGR244C	978036	979319	638	839	645	796	498	694	1781	2329	-0.387023	0.020945	0.145234	370	433	382	419	331	404	1083	1256	-0.213803	0.274173	0.681528
YGR245C	979765	982068	246	275	215	241	255	255	716	771	-0.106771	0.473761	0.816943	134	156	96	126	177	188	407	470	-0.207632	0.380072	0.770923
YGR246C	982482	984272	282	220	283	255	225	215	790	690	0.195256	0.242791	0.608252	153	200	133	152	143	174	429	526	-0.294085	0.119316	0.477168
YGR247W	984966	985685	70	76	66	52	57	58	193	186	0.0532982	0.864889	0.971039	69	52	62	78	36	46	167	176	-0.0757273	0.756608	0.945664
YGR248W	985972	986739	375	500	607	736	449	587	1431	1823	-0.349291	0.0478906	0.253405	846	1148	997	1303	690	858	2533	3309	-0.385548	0.101098	0.44068
YGR249W	988049	989419	484	596	699	893	764	830	1947	2319	-0.25225	0.127124	0.452076	943	1159	834	1080	814	961	2591	3200	-0.304563	0.0994994	0.435998
YGR250C	991176	993521	330	262	404	383	375	321	1109	966	0.199164	0.202077	0.552251	842	548	757	524	698	500	2297	1572	0.54715	0.00855815	0.0931983
YGR252W	996869	998188	145	170	117	144	129	155	391	469	-0.262419	0.154508	0.490761	73	84	63	85	99	104	235	273	-0.21624	0.346581	0.7485
YGR253C	998358	999140	10	36	14	34	21	23	45	93	-1.04731	0.00728232	0.0677296	7	16	8	7	7	13	22	36	-0.710493	0.140603	0.515236
YGR255C	1002523	1003962	252	275	265	302	298	359	815	936	-0.199708	0.163738	0.505349	203	262	132	240	162	145	497	647	-0.38052	0.113916	0.461684
YGR256W	1004624	1006102	420	387	543	520	403	387	1366	1294	0.0781199	0.660528	0.90417	346	357	410	440	269	272	1025	1069	-0.0606379	0.77742	0.950269
YGR257C	1006205	1007305	147	135	173	164	159	158	479	457	0.0678315	0.695987	0.91865	95	132	74	77	71	70	240	279	-0.217231	0.38976	0.776272
YGR258C	1007671	1010766	214	190	300	235	298	231	812	656	0.307784	0.056215	0.281587	107	127	121	108	106	108	334	343	-0.0383605	0.82502	0.960412
YGR260W	1012485	1014089	211	209	163	220	169	213	543	642	-0.241621	0.170324	0.512938	139	140	124	167	138	108	401	415	-0.0495091	0.764711	0.948697
YGR261C	1014321	1016750	196	130	221	163	175	143	592	436	0.441269	0.00963102	0.0826718	93	86	71	47	68	65	232	198	0.228624	0.37854	0.770923
YGR262C	1016974	1017759	60	75	94	74	66	72	220	221	-0.00654285	0.943579	0.989622	17	27	20	19	17	16	54	62	-0.199309	0.588293	0.882528
YGR264C	1019598	1021853	395	596	407	562	479	582	1281	1740	-0.441817	0.00159522	0.0199921	327	448	263	340	324	423	914	1211	-0.405933	0.0427544	0.272201
YGR266W	1022656	1024761	230	267	305	437	247	290	782	994	-0.346077	0.0611887	0.297596	213	347	255	367	210	319	678	1033	-0.607483	0.0040076	0.0522244
YGR267C	1025004	1025735	118	128	167	111	177	173	462	412	0.165249	0.437237	0.789294	130	124	96	85	95	84	321	293	0.131673	0.560276	0.871394
YGR268C	1026057	1026653	75	69	96	78	112	94	283	241	0.231769	0.275992	0.652955	89	73	66	77	78	48	233	198	0.23483	0.387067	0.77491
YGR269W	1026636	1026962	6	2	8	5	10	15	24	22	0.125531	0.825112	0.957695	11	6	13	11	16	12	40	29	0.463947	0.321332	0.728322
YGR270W	1027370	1031509	545	612	729	726	658	654	1932	1992	-0.0441226	0.713976	0.925805	940	944	969	927	879	839	2788	2710	0.0409377	0.869929	0.968952
YGR271W	1031791	1037694	96	123	128	162	89	102	313	387	-0.306171	0.155498	0.492116	81	72	69	70	49	56	199	198	0.007268	0.979066	0.994718
YGR271C-A	1037800	1038501	25	37	14	28	10	49	49	114	-1.21818	0.00427224	0.0436186	8	18	15	17	9	36	32	71	-1.14975	0.0126702	0.122552
YGR274C	1039895	1043095	104	106	103	138	105	100	312	344	-0.140863	0.452639	0.804639	47	44	49	53	47	49	143	146	-0.0299532	0.873796	0.969385
YGR275W	1043276	1043749	44	59	60	52	57	60	161	171	-0.0869356	0.692003	0.918213	18	28	26	21	13	24	57	73	-0.356935	0.343997	0.744532
YGR276C	1043819	1045480	236	192	204	152	218	183	658	527	0.320285	0.0722728	0.327877	75	54	78	38	69	61	222	153	0.537028	0.0368789	0.249745
YGR278W	1046731	1048464	86	64	94	99	102	83	282	246	0.197037	0.339058	0.718479	89	54	88	66	72	79	249	199	0.323377	0.215056	0.623055
YGR280C	1050910	1051725	98	107	72	88	103	108	273	303	-0.150417	0.467311	0.815264	162	183	130	153	192	228	484	564	-0.220688	0.29905	0.708382
YGR281W	1052824	1057257	373	310	484	440	374	364	1231	1114	0.144082	0.3806	0.75294	251	268	246	222	246	221	743	711	0.0635127	0.772644	0.94981
YGR282C	1057783	1058724	658	686	592	598	555	494	1805	1778	0.0217435	0.939573	0.988988	453	456	379	323	384	365	1216	1144	0.0880562	0.690802	0.928824
YGR283C	1059015	1060040	30	34	22	25	15	32	67	91	-0.441705	0.253496	0.622717	9	26	13	29	21	26	43	81	-0.913585	0.0202452	0.169821
YGR284C	1060658	1061590	267	259	254	252	329	282	850	793	0.100142	0.537662	0.852855	174	150	141	108	127	101	442	359	0.300063	0.175068	0.567999
YGR285C	1061852	1063153	7713	87	8265	132	10410	112	26388	331	6.31691	1.00279e-232	5.02698e-230	9819	103	7221	64	9019	109	26059	276	6.56097	2.98287e-119	2.12679e-116
YGR286C	1063813	1064940	88	68	52	51	94	46	234	165	0.504043	0.0983282	0.39068	74	42	63	26	91	25	228	93	1.29373	1.35106e-05	0.000416196
YHL044W	13565	14272	29	39	35	34	19	27	83	100	-0.268817	0.446489	0.798758	13	5	12	20	9	15	34	40	-0.234465	0.599821	0.886319
YHL043W	14901	15413	45	35	32	22	27	33	104	90	0.208587	0.563897	0.868984	14	10	18	12	15	14	47	36	0.384664	0.360815	0.759437
YHL040C	19088	20971	58	67	68	90	68	98	194	255	-0.394441	0.0704475	0.323105	44	38	40	48	44	29	128	115	0.15451	0.651138	0.912105
YHL039W	21783	23540	52	64	49	63	50	60	151	187	-0.30849	0.189921	0.537835	21	29	24	25	30	18	75	72	0.0588937	0.876373	0.969675
YHL036W	26241	27881	40	22	34	21	27	24	101	67	0.592122	0.0866465	0.363176	12	5	9	5	11	10	32	20	0.678072	0.18113	0.576543
YHL035C	27978	32756	172	214	256	314	252	316	680	844	-0.311708	0.0699851	0.322666	119	127	92	107	50	93	261	327	-0.325241	0.19942	0.601392
YHL034C	33193	34077	134	122	143	148	149	150	426	420	0.0204641	0.914764	0.985046	76	93	77	111	110	94	263	298	-0.18025	0.407009	0.787293
YHL032C	36379	38508	425	431	638	630	488	572	1551	1633	-0.0743261	0.6488	0.900661	504	490	561	474	444	345	1509	1309	0.205128	0.376358	0.770923
YHL031C	38815	39486	36	29	30	32	26	37	92	98	-0.0911479	0.788218	0.949278	37	35	54	33	31	26	122	94	0.376148	0.267503	0.677376
YHL030W	40084	45690	681	696	928	977	797	692	2406	2365	0.0247965	0.9151	0.985046	437	489	385	397	394	404	1216	1290	-0.0852278	0.629983	0.901964
YHL029C	45929	47968	118	142	144	151	157	168	419	461	-0.137817	0.382348	0.753017	143	174	131	160	168	148	442	482	-0.124987	0.506386	0.852707
YHL028W	48763	50580	49	66	40	94	55	94	144	254	-0.81876	0.000924604	0.0130933	89	117	88	118	107	125	284	360	-0.342106	0.0701086	0.366129
YHL027W	51111	52988	415	473	538	641	513	577	1466	1691	-0.205992	0.152704	0.488022	585	662	732	725	674	731	1991	2118	-0.0892094	0.654985	0.91467
YHL026C	53219	54166	64	58	83	96	81	70	228	224	0.0255351	0.926483	0.987257	115	81	113	92	115	99	343	272	0.334602	0.107864	0.452431
YHL024W	56649	58790	253	90	460	133	191	113	904	336	1.42786	1.38161e-07	4.67973e-06	175	99	418	167	275	120	868	386	1.16909	0.000599592	0.0113786
YHL023C	59123	62563	93	168	164	176	120	171	377	515	-0.450008	0.0186832	0.135738	110	101	103	109	86	108	299	318	-0.0888813	0.602139	0.887726
YHL022C	62961	64157	24	21	31	23	13	21	68	65	0.065095	0.870772	0.974371	62	55	42	35	48	44	152	134	0.181838	0.537791	0.867871
YHL021C	64462	65859	2293	2189	3620	3316	3270	3143	9183	8648	0.086599	0.633032	0.894921	4380	4160	4082	3743	2886	2838	11348	10741	0.0793097	0.760936	0.947047
YHL020C	66242	67456	154	132	179	176	142	182	475	490	-0.0448542	0.80938	0.951405	109	121	180	165	143	126	432	412	0.068387	0.808305	0.957923
YHL019C	67731	69548	91	59	88	68	76	81	255	208	0.293914	0.170304	0.512938	176	123	204	98	88	85	468	306	0.612977	0.0290435	0.215068
YHL018W	69708	70070	6	10	8	8	16	12	30	30	0	0.976022	0.996294	5	15	4	10	8	11	17	36	-1.08246	0.0300198	0.21969
YHL017W	70276	71874	164	108	180	122	136	99	480	329	0.544947	0.00461017	0.0462216	115	97	71	76	94	70	280	243	0.204471	0.411608	0.79013
YHL016C	72037	74244	161	185	173	262	175	251	509	698	-0.455561	0.00488367	0.0485751	273	377	275	382	250	348	798	1107	-0.472195	0.0159692	0.14465
YHL015W	75412	75777	1812	1098	1562	891	2079	1250	5453	3239	0.751502	5.41606e-06	0.000145191	1923	1166	1556	939	1729	1121	5208	3226	0.690983	0.0002157	0.00480607
YHL014C	76097	77314	93	92	89	85	98	103	280	280	0	0.981186	0.997401	48	46	38	44	59	40	145	130	0.157541	0.609341	0.890594
YHL013C	77430	78353	77	66	65	54	63	83	205	203	0.0141442	0.950755	0.990057	23	32	12	16	15	32	50	80	-0.678072	0.0832092	0.398941
YHL012W	78936	80417	49	53	53	45	40	42	142	140	0.0204641	0.962098	0.992259	30	44	30	49	34	56	94	149	-0.66458	0.0221682	0.180198
YHL011C	80654	81616	203	156	170	137	134	119	507	412	0.299341	0.171922	0.513947	99	104	91	70	87	78	277	252	0.136462	0.544417	0.867871
YHL010C	81964	83721	50	64	55	61	55	49	160	174	-0.121015	0.598263	0.879162	24	35	35	36	43	40	102	111	-0.121991	0.701738	0.933469
YHL009C	84068	85060	20	24	39	31	35	36	94	91	0.0467942	0.912183	0.984027	17	27	18	23	20	25	55	75	-0.447459	0.185334	0.584336
YHL007C	95118	97937	164	158	257	180	235	203	656	541	0.278067	0.121745	0.440654	132	135	125	124	179	153	436	412	0.0816838	0.735233	0.939465
YHL004W	99219	100403	40	45	57	34	54	58	151	137	0.140373	0.646166	0.899507	28	34	26	33	24	35	78	102	-0.387023	0.191704	0.593476
YHL003C	100648	101883	136	162	138	152	144	195	418	509	-0.284163	0.0921878	0.375721	71	115	74	80	58	84	203	279	-0.458785	0.0472018	0.288916
YHL002W	102612	103970	466	415	640	505	678	568	1784	1488	0.261741	0.0998389	0.394399	839	693	653	566	729	692	2221	1951	0.186996	0.380209	0.770923
YHR001W	106055	107368	141	144	127	130	122	126	390	400	-0.0365259	0.823518	0.957025	70	83	54	59	67	63	191	205	-0.102051	0.633721	0.904721
YHR003C	110028	111317	154	116	162	131	146	150	462	397	0.218754	0.196596	0.546278	121	147	105	115	147	115	373	377	-0.0153889	0.913419	0.979139
YHR004C	111754	113094	169	186	178	194	177	189	524	569	-0.118862	0.416956	0.777316	117	109	107	94	116	109	340	312	0.123989	0.534968	0.866891
YHR005C	113499	114917	18	23	19	20	13	21	50	64	-0.356144	0.354665	0.733291	13	17	10	9	16	13	39	39	0	0.990519	0.995567
YHR005C-A	115620	115901	257	362	203	287	311	408	771	1057	-0.455173	0.0126626	0.103216	63	146	63	75	86	103	212	324	-0.61193	0.0188628	0.16176
YHR006W	117814	119439	180	188	213	296	220	253	613	737	-0.265778	0.118543	0.434396	212	255	187	263	207	248	606	766	-0.338027	0.0805049	0.392383
YHR007C	120091	121683	1208	1501	1159	1465	1157	1452	3524	4418	-0.326179	0.0154592	0.118678	777	1223	647	1120	984	1635	2408	3978	-0.724208	0.0017416	0.0264205
YHR007C-A	122550	122765	95	78	137	126	115	100	347	304	0.190864	0.364206	0.741277	98	85	100	106	104	62	302	253	0.255411	0.311454	0.718679
YHR008C	122889	123590	748	979	963	1114	997	1120	2708	3213	-0.246693	0.0626819	0.30127	961	1096	844	967	861	926	2666	2989	-0.164986	0.350554	0.751552
YHR009C	124109	125680	344	306	386	350	416	405	1146	1061	0.111182	0.452282	0.804289	548	442	456	427	514	425	1518	1294	0.230334	0.268274	0.67761
YHR011W	127780	129120	13	14	8	5	17	24	38	43	-0.178337	0.73849	0.932623	11	8	2	9	8	12	21	29	-0.465664	0.356488	0.75457
YHR012W	129481	130448	72	57	70	57	74	71	216	185	0.223506	0.334239	0.71407	20	13	17	16	21	17	58	46	0.334419	0.389652	0.776272
YHR013C	130730	131446	30	41	21	35	17	46	68	122	-0.843274	0.0170693	0.127293	12	20	15	13	31	18	58	51	0.185556	0.673458	0.922289
YHR015W	134554	136533	18	10	7	5	4	7	29	22	0.398549	0.498737	0.830621	8	10	5	8	6	6	19	24	-0.337035	0.501866	0.84949
YHR016C	136881	138455	122	138	113	176	92	152	327	466	-0.511039	0.00783059	0.0711136	69	101	74	110	58	83	201	294	-0.548621	0.017256	0.153247
YHR017W	138694	139851	247	299	328	367	226	241	801	907	-0.1793	0.331126	0.711753	157	176	174	186	131	121	462	483	-0.0641303	0.752234	0.944002
YHR018C	140011	141402	93	98	129	113	103	112	325	323	0.00890555	0.986548	0.997832	88	61	67	59	72	80	227	200	0.182692	0.489018	0.840484
YHR019C	141894	143558	784	704	807	674	857	746	2448	2124	0.20482	0.141604	0.473469	834	725	581	554	836	713	2251	1992	0.176348	0.426029	0.798084
YHR020W	143996	146062	317	247	301	227	275	269	893	743	0.265298	0.0903445	0.372239	287	256	156	175	293	235	736	666	0.144184	0.605091	0.889607
YHR021W-A	149225	149680	104	62	104	52	128	67	336	181	0.892472	1.85254e-05	0.000446479	92	91	77	44	68	53	237	188	0.334154	0.218878	0.62424
YHR022C	149575	150345	265	112	253	90	216	91	734	293	1.32488	4.98556e-12	3.04788e-10	103	111	145	120	85	99	333	330	0.0130562	0.974035	0.994138
YHR023W	151666	157452	488	395	558	533	576	537	1622	1465	0.146873	0.312576	0.692725	449	358	400	352	422	347	1271	1057	0.265989	0.202431	0.60499
YHR024C	157744	159192	199	185	188	275	199	238	586	698	-0.252326	0.138944	0.470625	190	164	92	110	148	129	430	403	0.0935568	0.750018	0.944002
YHR025W	159438	160511	176	159	170	164	217	161	563	484	0.218128	0.192801	0.54207	160	113	101	95	124	149	385	357	0.108934	0.685933	0.926269
YHR027C	161730	164711	883	786	924	828	866	736	2673	2350	0.185799	0.198862	0.549558	710	598	529	575	682	584	1921	1757	0.128743	0.586563	0.882053
YHR029C	167677	168561	44	116	56	100	54	126	154	342	-1.15107	5.30722e-08	1.92791e-06	59	111	68	123	56	118	183	352	-0.943732	1.43877e-05	0.000437859
YHR030C	168890	170344	144	165	197	219	174	175	515	559	-0.118276	0.463529	0.813194	148	141	129	128	99	101	376	370	0.0232074	0.956776	0.990514
YHR032W	173344	175089	154	345	261	474	237	467	652	1286	-0.979947	2.47229e-08	9.27658e-07	227	583	252	567	268	597	747	1747	-1.2257	2.23091e-09	1.26528e-07
YHR032W-A	175195	175374	76	140	84	129	82	120	242	389	-0.684763	0.000296441	0.00508924	81	195	93	186	75	163	249	544	-1.12746	1.0175e-07	4.53424e-06
YHR033W	175548	176819	599	495	1035	768	756	669	2390	1932	0.306916	0.10793	0.413016	1572	1461	1300	1281	1163	1166	4035	3908	0.0461382	0.860167	0.967086
YHR034C	176965	177999	71	52	105	63	88	76	264	191	0.466965	0.0408083	0.229856	156	107	133	118	123	62	412	287	0.521594	0.0364904	0.249484
YHR035W	178219	180111	97	118	103	111	99	98	299	327	-0.129145	0.473482	0.816943	118	68	82	64	85	56	285	188	0.600229	0.0118905	0.117052
YHR036W	180345	181760	58	51	54	68	70	63	182	182	0	0.990308	0.997832	67	65	47	76	61	59	175	200	-0.192645	0.402365	0.783929
YHR037W	181977	183704	501	568	685	760	507	634	1693	1962	-0.212743	0.181164	0.52709	299	361	312	330	226	303	837	994	-0.248018	0.23055	0.639815
YHR038W	184066	184758	76	62	86	52	66	86	228	200	0.189034	0.444933	0.797786	73	65	57	48	57	70	187	183	0.0311946	0.934953	0.985466
YHR039C	184875	186809	1042	1038	1008	992	1168	1157	3218	3187	0.0139653	0.950467	0.990057	418	396	361	369	486	398	1265	1163	0.121286	0.589003	0.883328
YHR039C-A	187173	187679	30	29	28	21	28	20	86	70	0.296982	0.418248	0.777411	22	20	9	21	27	20	58	61	-0.0727563	0.821525	0.960046
YHR040W	187924	189024	116	151	117	119	118	145	351	415	-0.24164	0.175633	0.517697	169	173	109	131	142	174	420	478	-0.186621	0.348742	0.749693
YHR041C	189131	189864	80	87	89	60	77	77	246	224	0.13516	0.579626	0.874669	63	68	52	64	60	68	175	200	-0.192645	0.379899	0.770923
YHR042W	190543	192618	749	673	877	742	906	801	2532	2216	0.19232	0.159581	0.497527	582	590	517	469	657	557	1756	1616	0.119866	0.584734	0.881428
YHR045W	195551	197233	221	244	208	235	277	262	706	741	-0.0698054	0.619894	0.888868	147	139	109	121	167	128	423	388	0.124601	0.596058	0.886319
YHR046C	197398	198285	48	49	40	29	30	39	118	117	0.0122783	0.98147	0.997401	28	28	19	28	27	23	74	79	-0.0943274	0.740066	0.942416
YHR047C	198740	201310	552	610	596	598	559	639	1707	1847	-0.113721	0.386312	0.755276	356	397	265	325	262	347	883	1069	-0.275777	0.155966	0.544354
YHR048W	204607	206151	132	129	201	145	147	154	480	428	0.165424	0.392157	0.759246	182	198	200	211	190	182	572	591	-0.047143	0.788526	0.952855
YHR049W	206462	207193	186	175	222	169	233	155	641	499	0.361285	0.0299099	0.187748	227	191	166	136	199	144	592	471	0.32987	0.110391	0.456849
YHR049C-A	207234	207530	0	316	5	1	6	5	11	322	-4.87149	0.00047013	0.0075296	8	7	5	12	311	0	324	19	4.09192	0.000933251	0.0160616
YHR050W	207654	209303	458	348	532	391	593	450	1583	1189	0.412913	0.00458465	0.0460578	648	496	498	460	603	459	1749	1415	0.305728	0.146959	0.526921
YHR050W-A	209475	209645	21	16	16	18	18	16	55	50	0.137504	0.729963	0.93094	8	20	332	1	8	3	348	24	3.85798	0.000880263	0.0153615
YHR051W	209705	210151	510	515	472	544	597	608	1579	1667	-0.0782429	0.567529	0.870508	307	251	295	206	234	211	836	668	0.323655	0.128466	0.492985
YHR052W	210848	211978	475	471	368	368	482	535	1325	1374	-0.0523896	0.757993	0.93897	246	243	184	160	237	225	667	628	0.0869222	0.718155	0.935929
YHR057C	218226	218843	98	84	104	94	101	71	303	249	0.283172	0.164644	0.506612	91	54	67	53	77	83	235	190	0.306661	0.263462	0.674063
YHR058C	218997	219884	98	69	94	82	106	108	298	259	0.20236	0.316848	0.696954	117	109	92	93	131	113	340	315	0.110183	0.61729	0.893067
YHR059W	220108	220500	41	80	38	63	49	55	128	198	-0.629357	0.0195098	0.139214	41	46	27	29	26	31	94	106	-0.173332	0.576765	0.877632
YHR060W	220725	221270	157	184	120	143	196	177	473	504	-0.0915836	0.615066	0.887785	93	84	61	50	77	77	231	211	0.13065	0.632792	0.904428
YHR061C	221534	222478	69	50	57	90	94	108	220	248	-0.172837	0.537965	0.852884	129	101	97	131	158	141	384	373	0.0419307	0.927696	0.981584
YHR062C	222877	223758	21	27	19	14	22	37	62	78	-0.331206	0.409975	0.77285	21	29	17	9	20	26	58	64	-0.142019	0.740115	0.942416
YHR063C	224030	225169	95	87	95	107	118	94	308	288	0.0968615	0.619112	0.888777	37	36	33	33	41	52	111	121	-0.124447	0.661648	0.917402
YHR064C	225525	227141	363	341	374	376	425	434	1162	1151	0.0137222	0.940649	0.988988	418	415	304	316	368	431	1090	1162	-0.0922819	0.62142	0.89458
YHR065C	227532	229037	128	149	120	119	131	125	379	393	-0.0523315	0.741987	0.933785	73	84	51	62	101	70	225	216	0.0588937	0.851851	0.965237
YHR067W	230970	231812	12	27	11	18	20	15	43	60	-0.480626	0.255105	0.625656	14	16	7	10	26	19	47	45	0.0627358	0.911298	0.978432
YHR068W	232133	233296	91	109	76	93	64	81	231	283	-0.292909	0.207728	0.561068	28	41	18	13	28	41	74	95	-0.360402	0.377296	0.770923
YHR069C	233579	234658	71	40	38	35	67	48	176	123	0.516917	0.0951366	0.382454	27	23	27	24	41	36	95	83	0.194816	0.593659	0.886086
YHR070W	234881	236380	94	123	152	134	172	150	418	407	0.0384741	0.90177	0.983672	118	112	96	86	124	127	338	325	0.0565835	0.822954	0.960046
YHR072W	239098	241293	619	596	692	625	736	727	2047	1948	0.0715174	0.625906	0.891192	395	379	319	258	415	388	1129	1025	0.139422	0.546044	0.867871
YHR073W	242582	245572	387	332	491	373	499	409	1377	1114	0.305779	0.0363285	0.212	349	359	322	264	273	287	944	910	0.0529203	0.816144	0.959681
YHR074W	246193	248337	421	435	474	467	439	399	1334	1301	0.0361377	0.844523	0.966133	373	330	275	277	293	319	941	926	0.0231825	0.96485	0.990648
YHR075C	248439	249641	96	54	75	59	59	54	230	167	0.461786	0.0820138	0.353513	75	37	40	31	47	25	162	93	0.800691	0.0141665	0.132159
YHR076W	251101	252225	116	119	142	92	92	100	350	311	0.17044	0.459489	0.812348	67	62	36	64	74	54	177	180	-0.0242475	0.877972	0.969675
YHR077C	252374	255756	179	159	156	207	161	215	496	581	-0.228198	0.185137	0.532469	163	177	113	120	126	120	402	417	-0.0528519	0.775696	0.950269
YHR078W	256360	258018	199	207	241	233	278	298	718	738	-0.039637	0.784004	0.948115	249	268	194	225	202	262	645	755	-0.227177	0.234587	0.64254
YHR079C	258244	261591	91	87	91	152	129	141	311	380	-0.289085	0.18134	0.527296	115	117	104	133	114	110	333	360	-0.112475	0.519604	0.858722
YHR080C	262801	266838	358	383	508	517	344	441	1210	1341	-0.148302	0.383799	0.754505	387	431	368	412	341	309	1096	1152	-0.0718929	0.702265	0.933469
YHR081W	267538	268092	134	172	107	152	147	178	388	502	-0.371631	0.0419706	0.234036	51	59	67	59	58	62	176	180	-0.0324215	0.880545	0.970112
YHR082C	268459	271548	438	490	691	693	656	683	1785	1866	-0.0640249	0.674435	0.912003	763	680	596	601	591	630	1950	1911	0.0291463	0.942286	0.986804
YHR083W	272627	273616	228	245	300	329	287	312	815	886	-0.120507	0.408779	0.77285	277	248	229	204	188	197	694	649	0.0967172	0.691944	0.929349
YHR084W	274174	276240	166	146	202	176	219	199	587	521	0.172077	0.30012	0.680154	232	205	161	137	240	214	633	556	0.187121	0.443017	0.810519
YHR085W	276764	277768	44	48	45	44	63	45	152	137	0.149895	0.604752	0.882714	42	36	44	26	40	32	126	94	0.422691	0.159639	0.547975
YHR086W	278153	279724	315	242	352	262	377	327	1044	831	0.329201	0.0265788	0.173184	266	232	260	174	296	192	822	598	0.458993	0.0273207	0.205978
YHR089C	282681	283298	296	159	194	134	284	145	774	438	0.821403	4.94569e-05	0.00105952	469	197	322	136	497	213	1288	546	1.23816	2.41995e-07	1.0065e-05
YHR090C	283777	284625	34	44	60	55	40	66	134	165	-0.300233	0.289713	0.66966	62	77	38	44	40	59	140	180	-0.36257	0.204987	0.608258
YHR091C	284839	286770	62	39	75	66	71	69	208	174	0.257496	0.297873	0.678744	83	48	38	29	63	49	184	126	0.546282	0.0956029	0.427726
YHR093W	289142	289690	9	9	15	19	17	11	41	39	0.0721498	0.89076	0.980971	65	36	32	24	54	48	151	108	0.483517	0.172414	0.563903
YHR094C	290913	292625	8079	80	7492	86	2602	107	18173	273	6.05675	4.2405e-53	6.07361e-51	2796	132	3260	103	2482	127	8538	362	4.55984	2.03657e-79	7.26039e-77
YHR096C	294669	296447	123	49	175	104	151	73	449	226	0.990393	1.77148e-05	0.000429007	178	99	197	118	150	93	525	310	0.760049	0.00058432	0.0111737
YHR097C	297385	298609	294	189	449	311	407	286	1150	786	0.549033	0.00264401	0.029389	594	387	564	375	457	278	1615	1040	0.634951	0.00454115	0.058115
YHR098C	299145	301934	368	461	485	477	436	483	1289	1421	-0.140654	0.293683	0.674717	276	331	259	321	247	338	782	990	-0.34026	0.07241	0.372576
YHR099W	302761	313995	326	181	417	254	415	195	1158	630	0.878212	4.23326e-08	1.57195e-06	418	206	295	158	385	201	1098	565	0.958555	7.93501e-06	0.00025387
YHR101C	314874	315968	84	39	58	69	70	61	212	169	0.327041	0.214271	0.569534	61	46	48	41	47	32	156	119	0.390584	0.177214	0.571823
YHR102W	316572	319814	188	171	267	279	230	230	685	680	0.0105692	0.964178	0.993509	164	180	151	126	163	138	478	444	0.106451	0.608748	0.890594
YHR103W	320414	322972	394	295	439	403	400	390	1233	1088	0.180494	0.219454	0.575378	262	294	293	269	287	270	842	833	0.0155037	0.960274	0.990615
[truncated: 2,764 more rows]

## Sheet: Table S7b
Table S7b. GxE in F1 Hybrids
Gene	Genotype		Environment		G x E
	ratio (log 2)	FDR	ratio (log 2)	FDR	ratio (log 2)	FDR
YAL061W	-6.86509	3.14881e-239	-1.47909	2.20719e-15	1.41707	0.0780321
YAL060W	-7.20695	0	-0.890746	1.27208e-09	0.0372906	0.999191
YAL054C	-2.77622	2.40928e-51	0.220552	0.068724	0.577648	0.999191
YAL043C	-6.10654	0	-0.497616	2.40757e-05	-0.0287075	0.999191
YAL038W	-10.1615	0	0.474697	0.00052286	-0.126387	0.999191
YAL035W	-9.5635	0	-0.696636	2.23119e-06	-0.121624	0.999191
YAL026C-A	-4.29055	2.44811e-68	0.237215	0.0854531	-0.314135	0.999191
YAL017W	-8.10223	0	-0.121867	0.130087	-1.51888	0.308857
YAL012W	-8.94322	0	0.347643	0.00376582	-1.52232	0.0484435
YAR014C	-5.28865	1.76674e-21	0.193568	0.184907	0.111804	0.999191
YBL107C	0.468224	0.047767	1.3553	4.32975e-11	0.153635	0.999191
YBL106C	-0.152705	0.297557	0.0217721	0.226768	-0.142336	0.999191
YBL105C	0.0716086	0.469822	0.239426	0.0436362	0.156489	0.999191
YBL104C	-0.0298968	0.549035	0.973693	6.52451e-07	-0.4033	0.999191
YBL103C	-0.0210457	0.555466	0.329957	0.0205786	0.128045	0.999191
YBL102W	0.0569795	0.519476	0.965115	3.92439e-06	-0.283737	0.999191
YBL101C	-0.21846	0.111226	0.122024	0.0925433	0.322572	0.999191
YBL098W	-0.996841	1.24975e-16	0.0486055	0.183501	-0.0376449	0.999191
YBL097W	-0.0112967	0.565648	-0.462465	0.00210863	-0.380558	0.999191
YBL096C	0.152018	0.488753	-1.59782	2.57228e-05	0.560756	0.999191
YBL095W	0.358178	0.0184109	-0.986477	3.86382e-14	-0.135869	0.999191
YBL091C-A	0.186964	0.417682	-0.0497322	0.22331	1.08819	0.999191
YBL091C	0.0086271	0.565538	-0.359879	0.0015698	-0.0613649	0.999191
YBL090W	-0.132512	0.42048	1.52168	6.85211e-13	0.428092	0.999191
YBL089W	0.24151	0.297557	0.696212	0.00102878	-0.102487	0.999191
YBL088C	0.171957	0.259973	-0.30328	0.0133271	0.1571	0.999191
YBL087C	1.01083	7.12429e-07	-0.00665487	0.244516	-0.345393	0.999191
YBL086C	-0.145107	0.224316	-1.12069	1.85193e-24	0.0453179	0.999191
YBL085W	-0.0161502	0.550736	-0.226356	0.0171079	-0.129963	0.999191
YBL084C	-0.264147	0.135546	0.274124	0.0269126	0.276942	0.999191
YBL082C	-0.367002	0.0414071	0.18851	0.0703875	0.0124903	0.999191
YBL081W	0.71426	3.48098e-05	0.196091	0.068664	-0.201497	0.999191
YBL080C	-0.195662	0.222786	0.506389	0.000285501	0.0788627	0.999191
YBL079W	-0.033418	0.507268	0.548372	1.5848e-07	0.058959	0.999191
YBL078C	-0.0494798	0.497497	0.118018	0.117292	-0.0441873	0.999191
YBL076C	0.224439	0.0936693	0.489973	1.1334e-05	-0.0570309	0.999191
YBL075C	-0.930624	1.56803e-12	-1.47798	4.50864e-31	0.507252	0.942011
YBL071W-A	-0.375051	0.127147	-0.997568	1.86561e-06	1.02322	0.555108
YBL071C	0.437438	0.0066841	-0.94311	1.5292e-11	0.242507	0.999191
YBL070C	0.226081	0.371006	-1.00632	0.000160136	-1.14228	0.942011
YBL069W	0.343343	0.128309	-1.21149	5.42548e-10	-0.151238	0.999191
YBL068W	-0.557611	5.31033e-05	-0.117146	0.106277	-0.154408	0.999191
YBL067C	-0.240013	0.0886062	-0.37134	0.000960143	0.229956	0.999191
YBL066C	-0.403488	0.00210737	-0.816654	1.93167e-12	0.145605	0.999191
YBL064C	0.446019	0.00251442	-0.252137	0.0193545	-0.10357	0.999191
YBL063W	-0.37943	0.0177863	-0.166187	0.0720436	-0.213339	0.999191
YBL061C	0.195281	0.160474	0.437971	0.00018898	-0.22446	0.999191
YBL060W	-0.0650042	0.446424	-0.0193797	0.225131	-0.0296384	0.999191
YBL059C-A	-0.315764	0.218794	0.862357	0.000134233	0.202176	0.999191
YBL058W	0.122516	0.247258	0.059584	0.153777	-0.0213257	0.999191
YBL057C	0.485493	0.115098	0.394397	0.0478008	-0.605653	0.999191
YBL056W	-0.130146	0.323061	0.266819	0.017077	0.028547	0.999191
YBL055C	0.317404	0.0240728	-0.0405219	0.197131	-0.0316979	0.999191
YBL054W	-0.100371	0.35456	0.132853	0.0792758	-0.331288	0.999191
YBL053W	0.141249	0.486287	-0.297434	0.118368	0.0312192	0.999191
YBL052C	0.280056	0.114648	0.337091	0.0111935	-0.0683479	0.999191
YBL051C	-0.192201	0.170258	-0.129044	0.0915399	0.0661472	0.999191
YBL050W	0.255229	0.106648	0.991643	4.93351e-13	-0.541856	0.974868
YBL049W	3.06596	2.46476e-11	-0.274251	0.145446	0.696118	0.999191
YBL047C	-0.0531534	0.453565	-0.0680359	0.144521	0.0144849	0.999191
YBL046W	0.120862	0.346901	-0.159382	0.0750912	0.278567	0.999191
YBL045C	-0.318182	0.0168504	-0.88318	1.18758e-14	0.0566834	0.999191
YBL044W	0.0827401	0.533272	-0.563524	0.0480753	-0.584103	0.999191
YBL043W	1.19502	1.02168e-06	-0.555742	0.00572566	-0.21962	0.999191
YBL042C	0.196801	0.226555	-0.109068	0.133846	-0.0673688	0.999191
YBL040C	0.253649	0.0804439	0.0243145	0.21922	-0.0705236	0.999191
YBL039C	-0.0814134	0.470539	0.907271	2.88435e-07	-0.352056	0.999191
YBL038W	-0.0769583	0.413308	0.708384	7.74806e-10	-0.0391905	0.999191
YBL037W	0.15231	0.277338	-0.0564069	0.183063	0.117527	0.999191
YBL036C	0.185197	0.2038	0.727743	2.52112e-08	0.124517	0.999191
YBL035C	0.0305227	0.553379	-0.270309	0.074924	-0.137339	0.999191
YBL034C	0.152404	0.238814	-0.217164	0.0248685	-0.113365	0.999191
YBL033C	-0.182925	0.0963928	-0.917473	3.99143e-22	-0.0640945	0.999191
YBL032W	0.885941	2.89228e-14	-1.074	1.92838e-21	0.0298218	0.999191
YBL031W	0.222227	0.257337	-1.16857	1.95357e-10	0.24444	0.999191
YBL030C	-0.0918981	0.373798	-0.132696	0.0789066	0.0896764	0.999191
YBL029W	0.410897	0.00881622	-0.770442	1.03006e-08	-0.442732	0.999191
YBL028C	-0.00448007	0.575042	-0.38571	0.0211552	-0.0889374	0.999191
YBL026W	-0.118352	0.373798	0.0257811	0.22331	-0.279836	0.999191
YBL025W	0.416234	0.23209	-0.0758739	0.212575	-0.137652	0.999191
YBL024W	-0.703498	4.622e-09	-0.161106	0.0518413	0.0682291	0.999191
YBL023C	0.286523	0.127056	0.302914	0.0232296	-0.224777	0.999191
YBL022C	-0.00938479	0.563565	1.19683	4.5334e-24	0.00580374	0.999191
YBL021C	0.423187	0.183327	0.983314	0.00033045	0.344915	0.999191
YBL020W	-0.206139	0.197957	0.182069	0.0665847	0.207019	0.999191
YBL019W	-0.0942631	0.503076	1.32139	4.0261e-06	0.230421	0.999191
YBL017C	0.312976	0.0176762	0.606836	6.49103e-08	-0.355789	0.999191
YBL015W	0.11822	0.373798	-0.828907	1.91646e-08	-0.239507	0.999191
YBL014C	-0.0871986	0.368109	-0.539061	3.06404e-07	-0.179037	0.999191
YBL013W	-0.433736	0.15878	-0.305418	0.0811678	0.141461	0.999191
YBL011W	-0.301222	0.00508856	-0.85204	1.7685e-19	-0.0525236	0.999191
YBL010C	0.181397	0.458688	-0.0216031	0.241022	-0.112871	0.999191
YBL009W	-0.13401	0.324611	0.115252	0.119908	0.519388	0.999191
YBL008W	0.0488637	0.535267	0.894503	8.77059e-05	0.23635	0.999191
YBL007C	0.255449	0.0604227	0.119629	0.0922155	-0.100765	0.999191
YBL006C	0.674661	0.000106842	-0.101416	0.148102	0.407564	0.999191
YBL005W	0.0252135	0.540334	-0.238967	0.0291998	0.129547	0.999191
YBL004W	-0.419135	0.00385496	0.910633	1.11737e-12	0.394479	0.999191
YBL002W	0.0548125	0.49568	0.273078	0.0245747	0.0552007	0.999191
YBL001C	0.598489	0.0217166	0.735229	0.000528853	-0.144252	0.999191
YBR001C	-0.860349	6.61021e-06	-0.655764	9.67937e-05	-0.274654	0.999191
YBR002C	-0.161837	0.348039	-0.70509	5.47764e-05	0.113291	0.999191
YBR003W	0.252488	0.0976854	-0.506793	5.70715e-05	0.100453	0.999191
YBR004C	0.313948	0.0641682	0.880107	1.17316e-09	-0.155693	0.999191
YBR005W	-0.285399	0.0639533	-0.242099	0.0234901	-0.414594	0.999191
YBR006W	0.424414	0.00112669	0.608235	1.21061e-07	0.131857	0.999191
YBR007C	-0.25263	0.15983	-0.341447	0.0119763	-0.100816	0.999191
YBR008C	0.236997	0.336924	-0.625991	0.00585814	-0.354979	0.999191
YBR011C	0.108787	0.254487	-0.3287	0.000118098	-0.334227	0.999191
YBR012C	0.763838	0.000372877	0.970338	4.11073e-07	-0.432411	0.999191
YBR013C	0.467054	0.0084532	1.02303	4.70793e-11	-0.344289	0.999191
YBR014C	-0.131079	0.401618	0.421467	0.00937551	-0.0109342	0.999191
YBR015C	0.10764	0.286566	-0.0845247	0.115288	0.0146898	0.999191
YBR016W	0.169974	0.248385	-0.215497	0.0398346	-0.263383	0.999191
YBR017C	0.000716077	0.578779	0.335404	0.0317881	-0.272136	0.999191
YBR019C	0.50349	0.114185	-0.906768	0.000455544	-0.675101	0.999191
YBR020W	0.170141	0.422722	-1.08694	2.89204e-05	-0.420427	0.999191
YBR021W	0.267803	0.165691	-0.405067	0.0071729	0.212755	0.999191
YBR022W	-0.0726291	0.540223	0.236887	0.153046	-0.704908	0.999191
YBR023C	-0.064455	0.473605	0.796523	3.65374e-08	0.235424	0.999191
YBR024W	-0.0881794	0.438001	1.15486	8.52078e-14	-0.050344	0.999191
YBR025C	0.0115042	0.56213	-0.405074	0.00046849	0.17594	0.999191
YBR026C	-0.437482	0.0145697	0.937905	1.13408e-09	0.0423728	0.999191
YBR028C	-0.175022	0.370739	-0.107758	0.170566	0.285582	0.999191
YBR029C	-0.0953822	0.429161	0.637578	3.09402e-05	0.0849073	0.999191
YBR030W	-0.371285	0.010693	-0.325396	0.00411892	-0.0406448	0.999191
YBR032W	0.133818	0.437601	-1.01172	7.02524e-06	0.322024	0.999191
YBR033W	0.0288166	0.520231	-0.715118	3.06985e-11	0.354349	0.999191
YBR034C	0.022097	0.552007	0.353513	0.010945	0.411918	0.999191
YBR035C	0.0569233	0.486742	0.253343	0.0271102	0.254853	0.999191
YBR036C	0.466931	0.000150606	0.304678	0.00275607	-0.206958	0.999191
YBR037C	-0.164613	0.217158	-0.6521	5.30269e-08	0.174097	0.999191
YBR038W	0.352291	0.02338	-0.241424	0.025217	0.00955956	0.999191
YBR039W	0.107389	0.394696	0.420624	0.00200066	-0.028674	0.999191
YBR041W	-0.45572	0.0451638	0.562165	0.00171563	0.30277	0.999191
YBR042C	0.039877	0.540228	1.10771	2.24241e-07	-0.252084	0.999191
YBR043C	0.201846	0.218794	-0.300831	0.016429	0.0720578	0.999191
YBR044C	-0.378941	0.0507827	0.499618	0.00120064	-0.0623272	0.999191
YBR045C	-0.227658	0.216514	-0.422518	0.00478039	-0.0158199	0.999191
YBR046C	-0.0329903	0.545623	0.166549	0.121082	0.366451	0.999191
YBR047W	-0.520456	0.143817	0.461447	0.0471166	0.457342	0.999191
YBR048W	-0.12484	0.257361	-0.644299	4.01871e-10	0.160036	0.999191
YBR049C	0.199546	0.115098	-0.890274	5.737e-16	-0.00514857	0.999191
YBR050C	0.0194989	0.550736	-1.08543	7.07969e-16	0.0904975	0.999191
YBR051W	-0.282244	0.323964	-1.07301	0.00011166	0.111862	0.999191
YBR052C	-0.182783	0.147628	-0.260846	0.00738906	0.161595	0.999191
YBR053C	0.00953405	0.56258	-0.163333	0.0424254	-0.0387455	0.999191
YBR054W	1.2665	1.1295e-11	-1.44161	8.09619e-16	0.720686	0.942011
YBR055C	-0.0391068	0.514762	0.248078	0.0237994	-0.257268	0.999191
YBR056W	0.176371	0.152479	0.40746	8.69078e-05	0.120829	0.999191
YBR057C	-0.159033	0.297372	0.20443	0.056476	-0.194408	0.999191
YBR058C	-0.0238579	0.534236	-0.165975	0.0471925	-0.0151133	0.999191
YBR058C-A	-0.0997357	0.497011	-0.0154464	0.241561	0.237884	0.999191
YBR059C	-0.188932	0.150272	-0.126791	0.084106	-0.0782859	0.999191
YBR060C	-0.247305	0.0690895	-0.567967	6.42912e-07	-0.166133	0.999191
YBR061C	-0.668678	0.00514409	0.620057	0.0013933	-0.707541	0.999191
YBR062C	0.0300107	0.526489	0.466563	8.48709e-05	0.270315	0.999191
YBR063C	-0.169276	0.301261	-0.496976	0.000927708	0.223972	0.999191
YBR065C	-0.412224	0.0483682	-0.22914	0.0638707	0.0192683	0.999191
YBR066C	0.574008	0.110324	-0.136043	0.180037	-0.168457	0.999191
YBR067C	0.64901	6.17944e-05	-3.4155	6.63742e-103	0.0635839	0.999191
YBR068C	-0.257894	0.0976122	0.0136008	0.23455	-0.183702	0.999191
YBR069C	-0.341155	0.0499929	-0.411401	0.00239563	0.0888215	0.999191
YBR070C	-0.0040447	0.577122	-0.335064	0.0681525	0.143527	0.999191
YBR071W	-0.511186	0.0210647	-0.637507	0.000385768	0.0142862	0.999191
YBR072W	0.0931847	0.412031	-0.746236	5.48826e-08	0.0506486	0.999191
YBR073W	-0.191876	0.36208	-0.562862	0.00578528	0.168184	0.999191
YBR074W	0.100516	0.354598	0.686202	3.05745e-09	0.316302	0.999191
YBR076W	-0.399379	0.126001	-0.465795	0.0148594	0.572058	0.999191
YBR076C-A	-0.333324	0.342335	-0.153273	0.183352	0.857683	0.999191
YBR077C	0.0112139	0.571177	-0.0540825	0.214208	-0.118887	0.999191
YBR078W	-0.608171	3.12167e-05	0.0842872	0.149586	0.168348	0.999191
YBR079C	0.455217	5.28076e-05	0.259349	0.00481235	-0.173563	0.999191
YBR080C	0.0671455	0.449596	0.489465	5.66726e-05	-0.33568	0.999191
YBR081C	-0.144188	0.224677	0.0430841	0.186629	-0.153472	0.999191
YBR082C	0.0976561	0.314957	-0.339674	0.000227965	-0.0491082	0.999191
YBR083W	0.124129	0.37146	-0.706556	2.95623e-06	-0.453057	0.999191
YBR084W	-0.177725	0.216924	0.200875	0.0425195	-0.0442497	0.999191
YBR085W	0.132326	0.392539	-0.998007	2.54191e-08	-0.381379	0.999191
YBR086C	0.173971	0.174101	-0.453761	3.47766e-05	-0.0568036	0.999191
YBR087W	-0.513575	0.000185809	0.536436	9.60355e-06	0.0757004	0.999191
YBR089C-A	0.710436	1.0335e-06	-0.0846898	0.150173	0.2765	0.999191
YBR094W	0.311983	0.0165985	0.105829	0.104062	-0.0177121	0.999191
YBR095C	-0.236437	0.304263	0.552039	0.00664939	-0.113358	0.999191
YBR096W	1.0364	3.40624e-14	0.718003	4.64911e-08	0.790695	0.208692
YBR097W	-0.0428723	0.514875	0.159259	0.0877888	-0.149585	0.999191
YBR098W	0.0197225	0.552095	-1.14808	2.16346e-15	-0.194207	0.999191
YBR101C	0.00600987	0.573507	-2.05115	1.45513e-29	-0.029919	0.999191
YBR102C	0.0665135	0.505658	0.129278	0.150606	-0.204428	0.999191
YBR103W	0.194149	0.30813	0.405134	0.0128205	-0.182092	0.999191
YBR104W	0.260103	0.338699	0.460277	0.0362092	0.625668	0.999191
YBR105C	0.14713	0.260596	-1.20212	5.67618e-22	0.0336582	0.999191
YBR106W	0.100978	0.374619	0.102963	0.123481	-0.308655	0.999191
YBR107C	-0.511846	0.000118752	-1.17489	3.84377e-22	0.212779	0.999191
YBR108W	0.120238	0.31859	-0.560664	2.22934e-06	-0.252187	0.999191
YBR109C	0.247826	0.0922045	0.678088	5.90051e-08	-0.125368	0.999191
YBR109W-A	0.294847	0.422541	0.248578	0.165177	-0.530537	0.999191
YBR110W	-0.0107389	0.561905	0.518705	2.82501e-06	-0.0739625	0.999191
YBR111C	0.0187344	0.546401	0.985818	6.17986e-17	-0.391176	0.999191
YBR111W-A	0.0867433	0.514622	0.871612	0.00182095	0.23453	0.999191
YBR113W	1.36159	8.74707e-14	-1.07804	6.3322e-10	-0.356975	0.999191
YBR114W	0.146654	0.26943	-0.813001	9.60029e-11	0.1668	0.999191
YBR116C	-0.161944	0.304108	-1.65354	7.22244e-26	-0.144103	0.999191
YBR117C	0.0666898	0.507041	-1.35141	1.99121e-10	-0.143801	0.999191
YBR119W	-0.293195	0.111713	-1.18788	7.75973e-14	-0.039015	0.999191
YBR120C	-0.0389896	0.561699	0.915453	0.00944875	0.602761	0.999191
YBR121C	0.196533	0.162789	0.605064	7.44333e-07	0.0442212	0.999191
YBR122C	-0.298643	0.161118	0.849391	4.37955e-06	-0.0934556	0.999191
YBR123C	-0.240801	0.16181	0.0847826	0.161369	-0.010329	0.999191
YBR125C	0.116364	0.384842	-0.579248	8.46827e-05	-0.151761	0.999191
YBR126C	0.0983691	0.375817	-1.43395	4.09136e-29	0.0968202	0.999191
YBR127C	0.372608	0.000214283	-0.559829	6.36506e-10	0.0268964	0.999191
YBR128C	0.0239648	0.550736	-0.370727	0.0105815	0.0672649	0.999191
YBR129C	-0.0908471	0.404558	0.223139	0.0313631	-0.273679	0.999191
YBR131W	-0.0149748	0.553508	0.00981169	0.236539	-0.28499	0.999191
YBR132C	-0.12657	0.356407	-0.183179	0.0684611	-0.0658109	0.999191
YBR133C	0.0932342	0.373749	-0.0162772	0.228915	0.126409	0.999191
YBR134W	2.87647	2.28687e-26	-0.533004	0.0149265	-1.58933	0.223707
YBR136W	-0.128302	0.326596	-0.346489	0.00390456	0.147918	0.999191
YBR137W	0.225098	0.346579	0.505448	0.0171196	0.689288	0.999191
YBR138C	-0.216658	0.214486	-0.266832	0.032096	-0.200739	0.999191
YBR139W	0.146108	0.329675	-0.371722	0.006295	-0.127783	0.999191
YBR140C	0.00768397	0.564652	-0.247621	0.00586041	-0.270021	0.999191
YBR141C	0.729174	0.0228812	0.570136	0.014827	0.0164112	0.999191
YBR142W	0.0491414	0.496685	1.23261	3.8222e-19	0.169678	0.999191
YBR143C	0.15994	0.211461	1.10062	4.68708e-21	-0.222732	0.999191
YBR145W	0.399808	0.0441986	0.338317	0.0172011	-0.449743	0.999191
YBR146W	0.976445	1.53543e-17	1.09843	1.0522e-22	-0.266714	0.999191
YBR147W	1.21891	1.26104e-14	0.136437	0.110558	-0.170747	0.999191
YBR148W	-0.0439783	0.525885	0.0371158	0.21725	-0.0295304	0.999191
YBR149W	0.357666	0.0333644	-0.302718	0.0133061	-0.317484	0.999191
YBR150C	0.210812	0.108193	-0.714914	2.21961e-10	-0.068944	0.999191
YBR151W	-0.118211	0.271657	-0.413779	2.89204e-05	0.180643	0.999191
YBR152W	-0.555286	0.00588481	-0.758674	9.14186e-06	-0.0796902	0.999191
YBR153W	-0.213302	0.140491	-0.628034	4.2971e-07	-0.116441	0.999191
YBR154C	0.308971	0.271032	0.0894063	0.197179	-0.6503	0.999191
YBR155W	0.105318	0.432887	0.0512378	0.204335	-0.155103	0.999191
YBR156C	0.21314	0.340163	-0.434249	0.0225803	0.252458	0.999191
YBR158W	-0.10531	0.478432	-0.271129	0.0841096	0.090326	0.999191
YBR159W	0.0817506	0.387429	0.791829	5.05739e-13	-0.0844579	0.999191
YBR160W	-0.348816	0.211904	-1.40792	2.20625e-08	-0.360278	0.999191
YBR161W	0.596534	2.06308e-05	-0.819289	1.60354e-10	-0.239345	0.999191
YBR162C	0.347146	0.0991773	-0.556918	0.00095609	-0.342476	0.999191
YBR162W-A	0.138936	0.323667	-0.271892	0.0208191	0.0931276	0.999191
YBR163W	0.0693226	0.434869	-0.697933	2.34369e-09	-0.258817	0.999191
YBR164C	-0.0187614	0.550736	0.28707	0.0101335	-0.146477	0.999191
YBR165W	-0.330181	0.0105983	0.103659	0.106519	0.00686379	0.999191
YBR166C	-0.140611	0.280891	0.969437	1.65291e-14	0.1314	0.999191
YBR167C	-0.452736	0.110305	0.781679	0.000772335	0.901852	0.999191
YBR168W	-0.650361	2.64266e-06	0.178555	0.0547779	0.382389	0.999191
YBR169C	0.00828731	0.562817	-1.92382	4.97162e-85	0.0531083	0.999191
YBR170C	0.158678	0.361154	-1.3342	1.52712e-12	0.222438	0.999191
YBR171W	1.01395	0.00100229	0.744438	0.00301178	-0.0506894	0.999191
YBR172C	0.0807366	0.338864	-0.665588	3.88367e-14	-0.193401	0.999191
YBR175W	0.00466288	0.575042	0.664673	0.000363951	-0.0322633	0.999191
YBR176W	0.174459	0.370708	0.290108	0.0591195	0.219721	0.999191
YBR177C	-0.0369261	0.516342	-0.816766	2.9555e-10	0.05451	0.999191
YBR178W	-0.0330596	0.560084	-1.14438	0.000164417	-0.582323	0.999191
YBR179C	-0.181871	0.334221	0.428399	0.010939	0.328071	0.999191
YBR180W	-0.164254	0.446113	-1.69988	1.34229e-08	-0.712895	0.999191
YBR182C	0.674206	0.00136421	-1.23062	3.93459e-11	-0.513555	0.999191
YBR183W	0.313565	0.0104587	0.0424631	0.186161	0.330032	0.999191
YBR184W	0.13208	0.442381	-0.372885	0.038913	0.0612183	0.999191
YBR185C	0.195893	0.351849	1.19456	1.08853e-07	-0.689167	0.999191
YBR186W	-0.596654	0.188051	-0.706142	0.0285547	-0.0526154	0.999191
YBR187W	0.0200938	0.545623	-0.500775	2.44871e-05	0.0260023	0.999191
YBR188C	0.116901	0.363041	-0.56976	2.82436e-05	-0.184211	0.999191
YBR190W	-0.385361	0.315292	-1.35963	0.000200176	0.0636845	0.999191
YBR191W	-0.203495	0.10992	0.0961422	0.113495	0.217223	0.999191
YBR192W	0.180794	0.252185	1.05431	1.51045e-12	-0.341895	0.999191
YBR193C	-0.0770258	0.475139	-0.322218	0.0238144	-0.161484	0.999191
YBR194W	0.23463	0.293966	0.229286	0.0906293	0.241434	0.999191
YBR195C	-0.393522	0.172013	0.24958	0.100245	-0.0867625	0.999191
YBR196C	-0.142521	0.313208	0.709575	3.46489e-07	-0.244027	0.999191
YBR196C-B	-0.397337	0.331704	-1.31865	0.00080377	0.312663	0.999191
YBR197C	-0.814592	0.00516605	-0.772553	0.00105563	-0.960543	0.999191
YBR198C	-0.114496	0.301352	-0.481069	5.9061e-06	-0.0724627	0.999191
YBR199W	-0.132077	0.2178	0.116092	0.0738704	0.139979	0.999191
YBR200W	-0.247325	0.114138	-0.188504	0.0542132	0.364293	0.999191
YBR201W	-0.0847986	0.503076	1.04172	3.48789e-05	0.275796	0.999191
YBR202W	-0.0563496	0.481277	-0.772497	8.1878e-09	-0.188714	0.999191
YBR203W	0.213224	0.231064	-0.677572	1.92836e-05	-0.533664	0.999191
YBR204C	-0.0858271	0.497152	0.275462	0.0789066	0.412369	0.999191
YBR205W	-0.547185	0.109605	0.28136	0.103524	0.883809	0.999191
YBR207W	-0.288132	0.0986239	0.654655	8.21013e-06	0.274443	0.999191
YBR208C	0.0793565	0.416304	0.916878	6.1242e-14	0.145161	0.999191
YBR210W	-0.16359	0.357691	0.397011	0.0147755	-0.211277	0.999191
YBR211C	-0.22581	0.126171	0.9519	1.53398e-13	0.110138	0.999191
YBR212W	-0.106747	0.362724	-0.15148	0.0749929	-0.0484598	0.999191
YBR213W	-0.00505124	0.575735	0.493398	0.0238481	0.180059	0.999191
YBR214W	0.333196	0.0205164	-1.17549	5.00366e-21	-0.0686622	0.999191
YBR215W	-0.25045	0.0707625	-0.257857	0.0113074	0.0124026	0.999191
YBR216C	-0.229546	0.117548	0.120907	0.103432	0.0867	0.999191
YBR217W	-0.0660049	0.48275	0.71679	5.91357e-06	0.305965	0.999191
YBR220C	-0.117436	0.454464	-0.29256	0.065255	-0.281526	0.999191
YBR221C	-0.600076	1.77735e-06	0.451652	5.66726e-05	0.338393	0.999191
YBR222C	-0.261481	0.0380147	-0.778772	4.69664e-13	-0.131122	0.999191
YBR223C	-0.195769	0.337081	0.285979	0.058243	0.428373	0.999191
YBR225W	0.161411	0.314862	0.267232	0.0334747	-0.0299406	0.999191
YBR226C	-0.382403	0.19918	0.0366265	0.229222	-0.215092	0.999191
YBR227C	0.239595	0.14625	1.0348	1.00061e-12	0.242602	0.999191
YBR228W	0.0104419	0.571181	0.370725	0.0349119	-0.483032	0.999191
YBR229C	-0.348139	0.0121852	0.409173	0.000322325	0.108298	0.999191
YBR230C	0.573657	0.000463634	-0.884213	1.6506e-09	0.0524499	0.999191
YBR231C	0.739986	0.0118356	-0.225368	0.111643	0.235709	0.999191
YBR233W	-0.228377	0.263227	-0.332298	0.0299495	0.0482679	0.999191
YBR234C	-0.394848	0.0184109	0.458176	0.000688995	0.164413	0.999191
YBR235W	0.582372	3.30626e-05	0.0526568	0.184652	-0.0369143	0.999191
YBR236C	-0.0762736	0.428769	0.798852	2.29139e-10	0.131718	0.999191
YBR237W	-0.0383406	0.516821	0.0509343	0.190625	0.105864	0.999191
YBR238C	0.327267	0.188126	0.365021	0.0350938	-0.14532	0.999191
YBR239C	0.28653	0.186172	-0.302908	0.0400796	0.0787778	0.999191
YBR240C	-0.0665384	0.455978	-1.74965	2.97901e-39	-0.468859	0.999191
YBR241C	0.097936	0.426714	-0.100516	0.149577	0.111737	0.999191
YBR242W	-0.0199807	0.553979	1.09041	4.78209e-12	0.0414698	0.999191
YBR243C	0.219586	0.222298	-0.0670194	0.18493	0.0225746	0.999191
YBR244W	-0.258125	0.282159	2.34623	9.58193e-23	-0.675656	0.999191
YBR245C	-0.22359	0.128742	0.654353	2.47215e-07	-0.0441748	0.999191
YBR246W	0.342192	0.188126	0.438426	0.0222133	-0.110049	0.999191
YBR247C	0.106197	0.46358	0.585735	0.00356857	-0.115832	0.999191
YBR248C	-0.110516	0.431043	0.050748	0.206422	-0.026496	0.999191
YBR249C	0.133378	0.329669	0.130365	0.105838	-0.144475	0.999191
YBR250W	-0.768507	0.106576	-0.418262	0.0936061	0.527243	0.999191
YBR251W	-0.0347892	0.522528	0.763871	1.48036e-08	0.444583	0.999191
YBR252W	-0.0408009	0.521021	0.335827	0.01165	0.202078	0.999191
YBR253W	0.147103	0.360229	0.59355	0.000341423	0.0381939	0.999191
YBR254C	0.384669	0.199159	1.36587	5.72668e-07	0.210967	0.999191
YBR255W	0.338512	0.0660199	0.363804	0.00856707	-0.0100045	0.999191
YBR255C-A	-0.150027	0.404558	0.30187	0.0546276	-0.398169	0.999191
YBR256C	-0.440658	0.000212928	0.723442	1.71618e-11	-0.0292388	0.999191
YBR257W	-0.0944202	0.415554	0.529527	0.00011747	0.177135	0.999191
YBR258C	0.376044	0.263227	0.158539	0.170444	-0.702734	0.999191
YBR259W	-0.725293	2.09894e-05	0.118144	0.130878	0.939688	0.185146
YBR260C	0.144089	0.248385	-0.0920785	0.125341	-0.0666484	0.999191
YBR261C	0.120323	0.416233	0.441185	0.00675819	0.783918	0.857231
YBR263W	0.264485	0.0500004	-0.478268	1.79819e-05	0.144955	0.999191
YBR264C	-0.251635	0.263985	-0.155583	0.133958	-0.277221	0.999191
YBR265W	0.186789	0.137763	-0.287964	0.00363077	0.0164451	0.999191
YBR267W	0.167948	0.309551	-0.0167135	0.23455	0.311787	0.999191
YBR268W	0.0676123	0.519551	1.14714	3.96864e-06	0.475949	0.999191
YBR269C	0.0615762	0.504295	0.421079	0.00984789	-0.199767	0.999191
YBR270C	0.268589	0.179731	0.389819	0.0111309	-0.429298	0.999191
YBR271W	0.077137	0.461616	0.402268	0.00499176	-0.367396	0.999191
YBR272C	-0.430664	0.0408272	0.562084	0.000838316	-0.512388	0.999191
YBR273C	0.103372	0.425523	0.615754	0.000112705	-0.0655263	0.999191
YBR274W	0.356736	0.208637	0.914691	0.000229924	-0.0412103	0.999191
YBR275C	0.263938	0.126103	-0.267459	0.026387	-0.0973388	0.999191
YBR276C	0.224454	0.0976122	0.186559	0.0378512	-0.178356	0.999191
YBR278W	0.708178	0.00329847	0.303093	0.0511181	0.0195758	0.999191
YBR279W	0.183446	0.109232	-0.373817	7.767e-05	-0.0226516	0.999191
YBR280C	0.191589	0.186614	-0.0679615	0.166217	-0.146611	0.999191
YBR281C	1.01316	5.93996e-16	0.68231	1.4627e-08	0.31841	0.999191
YBR282W	-0.0155636	0.554956	0.978341	9.10551e-15	0.0859751	0.999191
YBR283C	0.268381	0.0265426	-0.467559	3.89762e-06	-0.262315	0.999191
YBR284W	0.489554	0.00473514	-0.675409	5.18996e-06	-0.191823	0.999191
YBR286W	-0.534798	7.92719e-05	-0.743571	1.42395e-09	0.231976	0.999191
YBR287W	-0.642455	2.71474e-10	-0.421448	8.045e-06	0.362091	0.999191
YBR288C	-0.265271	0.141974	0.624163	4.40564e-05	-0.105424	0.999191
YBR289W	-0.00962404	0.562817	-0.397219	0.000149041	0.106139	0.999191
YBR290W	0.255672	0.225681	1.01031	1.6646e-07	-0.100826	0.999191
YBR291C	0.0556388	0.539659	0.43896	0.0456892	0.348333	0.999191
YBR292C	2.64217	1.26629e-59	-1.15463	2.84382e-13	-0.926833	0.204092
YBR293W	-0.178462	0.387962	0.948171	4.88448e-05	0.210424	0.999191
YBR294W	-0.0507272	0.539501	-0.791736	0.00134673	-0.38573	0.999191
YBR295W	1.26851	0.0037689	-0.490595	0.0647362	-2.24263	0.151519
YBR296C	0.645447	0.0468704	1.70847	2.30927e-09	0.876949	0.999191
YCL064C	0.557885	0.00445426	2.31017	5.10081e-37	-0.342696	0.999191
YCL063W	0.172676	0.290764	0.44646	0.0022183	0.231815	0.999191
YCL061C	0.146578	0.431268	-0.0572805	0.212881	0.0540981	0.999191
YCL059C	0.109488	0.455978	0.868348	3.93609e-05	0.143596	0.999191
YCL058C	0.242459	0.474481	0.521253	0.104062	-0.695314	0.999191
YCL057C-A	-0.14667	0.458665	-0.0178236	0.240923	0.108812	0.999191
YCL057W	-0.488811	0.000197907	0.260903	0.0110736	0.409576	0.999191
YCL054W	0.0187905	0.559681	0.336774	0.0200042	0.165105	0.999191
YCL052C	0.0893679	0.422541	0.944941	2.23934e-11	-0.0289102	0.999191
YCL051W	0.0533008	0.475581	0.33717	0.00262794	-0.133076	0.999191
YCL050C	-0.00664611	0.568461	-0.0607427	0.166217	0.120529	0.999191
YCL049C	0.255465	0.0233046	-0.671729	3.45418e-12	-0.0393015	0.999191
YCL047C	-0.176038	0.39064	1.07866	5.30716e-06	-0.516941	0.999191
YCL045C	0.171989	0.156781	-0.3212	0.00119332	-0.0935211	0.999191
YCL044C	-0.0635811	0.442285	-0.794114	2.12038e-12	0.0741429	0.999191
YCL043C	-0.0347127	0.49696	-0.5344	2.45689e-08	0.117204	0.999191
YCL041C	-1.8464	2.75118e-61	-1.51156	3.80072e-42	0.129977	0.999191
YCL042W	-0.105651	0.435253	-1.8092	2.37285e-23	0.0263094	0.999191
YCL040W	-0.937713	1.38891e-18	-1.24009	2.39177e-32	0.100057	0.999191
YCL039W	-0.377272	0.000786857	-1.43578	3.18201e-45	-0.042802	0.999191
YCL038C	-0.0151482	0.565938	-0.0882932	0.186536	0.491306	0.999191
YCL037C	0.0681237	0.479993	-0.0857026	0.165775	0.157833	0.999191
YCL036W	0.100771	0.455841	0.330559	0.0340727	-0.0871097	0.999191
YCL032W	-0.141844	0.272722	0.262447	0.0129694	0.153506	0.999191
YCL031C	0.287004	0.0143025	0.74371	1.82243e-13	-0.110147	0.999191
YCL030C	0.269492	0.0804439	-0.106043	0.123542	-0.0877776	0.999191
YCL029C	0.158886	0.351849	0.405165	0.0101282	-0.102385	0.999191
YCL027W	0.19141	0.420529	0.34281	0.0790188	0.156179	0.999191
YCL025C	0.960058	5.65788e-10	-0.347629	0.00724595	-0.28982	0.999191
YCL023C	-0.296704	0.456188	-1.27027	0.0112069	3.03363	0.318163
YCL024W	-0.516364	0.14717	-1.29335	2.12315e-05	-0.330238	0.999191
YCL018W	-0.138696	0.334221	0.434136	0.00161966	0.00738995	0.999191
YCL017C	-0.0163105	0.542908	0.144239	0.041792	0.167643	0.999191
YCL016C	0.0207481	0.553979	0.883897	5.79407e-08	-0.14455	0.999191
YCL012C	0.381457	0.265211	-0.0541936	0.224312	-0.359255	0.999191
YCL011C	0.0321986	0.511819	-0.390217	0.000135554	-0.162091	0.999191
YCL010C	-0.160912	0.211447	-0.667754	7.2803e-09	-0.268904	0.999191
YCL009C	-0.542983	1.03136e-05	-0.16709	0.0471141	0.0729667	0.999191
YCL008C	0.0410795	0.51695	-0.360933	0.00544571	0.0643258	0.999191
YCL007C	0.395205	0.301352	-1.44758	6.37219e-05	-0.159184	0.999191
YCL002C	0.40836	0.0462721	-0.105169	0.154279	0.0158664	0.999191
YCL001W-B	-0.00254853	0.578671	-0.0710659	0.225793	-0.0168974	0.999191
YCR002C	0.16442	0.263227	-0.0418634	0.202359	-0.0638859	0.999191
YCR004C	0.148609	0.304624	0.0783985	0.162998	-0.0774709	0.999191
YCR005C	0.10407	0.443241	1.04111	2.20511e-08	0.467425	0.999191
YCR007C	-0.292631	0.286114	-0.279784	0.0899517	0.351957	0.999191
YCR008W	-0.0669299	0.42364	-0.884418	1.3362e-16	0.0404232	0.999191
YCR009C	-0.0375203	0.505691	0.857992	3.11389e-13	0.206265	0.999191
YCR010C	-0.302682	0.338699	-0.347855	0.0895269	0.334309	0.999191
YCR011C	0.108359	0.286845	0.496171	3.41035e-07	0.128086	0.999191
YCR014C	0.491635	0.0592112	1.10527	6.52451e-07	-0.034849	0.999191
YCR016W	-0.13863	0.356407	0.570738	0.000202047	-0.0415749	0.999191
YCR017C	0.182891	0.209364	-0.131272	0.0969951	-0.176863	0.999191
YCR019W	-0.513836	0.00278821	0.597689	4.63694e-05	-0.335621	0.999191
YCR020C	-0.615471	0.0653894	-0.894592	0.000767202	-0.0254553	0.999191
YCR020W-B	0.295254	0.360108	0.193289	0.162299	-0.939451	0.999191
YCR022C	0.713359	0.0409751	-0.798398	0.00304414	-0.279197	0.999191
YCR023C	-0.123078	0.436764	-0.084415	0.186536	-0.0519456	0.999191
YCR024C	0.0298064	0.529516	-0.53932	1.80723e-05	0.1707	0.999191
YCR024C-B	1.28338	2.47186e-14	0.201055	0.0683687	-0.137379	0.999191
YCR026C	0.246872	0.092897	-0.201411	0.0378066	-0.140273	0.999191
YCR027C	-0.360794	0.145344	0.700919	0.000611809	-0.0698947	0.999191
YCR028C	0.199008	0.391839	0.339224	0.0681525	0.113856	0.999191
YCR028C-A	-0.0804695	0.43823	1.30855	7.38453e-20	-0.11155	0.999191
YCR031C	0.986355	8.43261e-15	-0.334644	0.00267989	0.223892	0.999191
YCR032W	-0.238248	0.137723	0.70438	3.49764e-07	0.0564652	0.999191
YCR033W	-0.179028	0.161169	-0.74354	3.862e-11	0.0588265	0.999191
YCR034W	-0.147687	0.36208	0.120536	0.141752	0.176259	0.999191
YCR036W	-0.000565536	0.578722	0.446861	0.000435355	0.106717	0.999191
YCR037C	-0.147682	0.325517	0.607852	4.3177e-05	-0.337985	0.999191
YCR042C	-0.493342	8.61901e-06	0.250911	0.0058167	0.11754	0.999191
YCR044C	-0.0778109	0.475139	0.940159	1.14774e-07	0.162817	0.999191
YCR045C	-0.00907729	0.57234	-0.624082	0.00207339	-0.370368	0.999191
YCR046C	-0.355887	0.0121473	0.186237	0.0441071	0.592399	0.555108
YCR047C	-0.283916	0.216589	-0.28487	0.0564999	-0.247156	0.999191
YCR048W	-0.239476	0.249148	-0.303668	0.0401152	0.33409	0.999191
YCR051W	-0.423647	0.0425012	-0.111283	0.150628	-0.515327	0.999191
YCR052W	-0.108017	0.349536	0.113924	0.106277	-0.0290137	0.999191
YCR053W	-0.0526557	0.481907	0.0189138	0.227343	-0.380834	0.999191
YCR054C	-0.48427	0.0616328	0.891279	3.56111e-05	-0.189184	0.999191
YCR057C	0.260643	0.0758392	0.528372	1.50331e-05	-0.0633606	0.999191
YCR059C	0.0926869	0.524889	-1.19556	0.000640681	0.00406216	0.999191
YCR060W	-0.0497378	0.540334	0.260421	0.102912	0.530022	0.999191
YCR061W	-0.783594	0.00134646	-0.357396	0.0344299	0.101223	0.999191
YCR064C	0.189281	0.257061	-2.89087	2.41096e-70	-0.149657	0.999191
YCR065W	0.19264	0.158477	-0.656551	3.47347e-08	-0.17295	0.999191
YCR066W	-0.00568155	0.575042	0.34893	0.0482565	-0.231095	0.999191
YCR067C	0.000386959	0.578722	0.167473	0.0294321	0.025207	0.999191
YCR068W	-0.190325	0.228257	-0.0799401	0.162039	-0.137252	0.999191
YCR069W	-0.0576709	0.475461	-0.419955	0.000660775	-0.175091	0.999191
YCR071C	0.0282696	0.535022	0.66431	7.21816e-07	-0.172636	0.999191
YCR072C	0.122328	0.46079	0.713314	0.0020433	-0.485841	0.999191
YCR073C	0.0335292	0.510943	0.19687	0.0269651	0.385205	0.999191
YCR073W-A	0.0984501	0.362668	-0.271238	0.00862345	-0.043797	0.999191
YCR075C	-0.265714	0.216924	0.485659	0.00555153	0.0629915	0.999191
YCR075W-A	0.0108121	0.573745	1.02162	0.00134791	-0.970458	0.999191
YCR076C	-0.125946	0.348248	0.872496	7.91849e-10	-0.306217	0.999191
YCR077C	-0.408191	0.000769233	0.408842	8.39002e-05	0.113163	0.999191
YCR079W	-0.15168	0.338699	0.490453	0.00136818	0.368	0.999191
YCR081W	-0.380914	0.0696238	0.889712	5.6164e-07	-0.116353	0.999191
YCR082W	0.427982	0.0272485	0.655425	4.52118e-05	-0.318686	0.999191
YCR083W	0.511893	0.249066	0.326318	0.12673	-0.313886	0.999191
YCR084C	-0.0881873	0.38556	-0.94442	1.0347e-15	-0.13095	0.999191
YCR085W	0.121819	0.516968	-1.54592	0.000178128	-0.391542	0.999191
YCR086W	0.482931	0.133532	-0.670747	0.00661364	-0.185785	0.999191
YCR088W	-0.0658323	0.413901	0.457075	2.38052e-06	-0.106519	0.999191
YCR091W	-0.492433	0.00610313	-0.366459	0.00766683	0.359547	0.999191
YCR092C	-0.309353	0.11158	0.083427	0.170524	0.167163	0.999191
YCR093W	-0.0531524	0.450836	0.0891328	0.112022	0.196704	0.999191
YCR094W	-0.201787	0.378825	0.48479	0.0232254	-0.0511767	0.999191
YCR095C	0.349984	0.0222648	1.37047	4.92123e-24	-0.381927	0.999191
YCR099C	-0.428723	0.148885	0.494852	0.0215304	0.604775	0.999191
YCR100C	0.740514	0.0624505	0.320792	0.104058	0.104678	0.999191
YDL242W	0.95104	0.0392476	-0.040652	0.23455	-1.12973	0.999191
YDL240W	0.206164	0.332763	0.480165	0.0115907	-0.153542	0.999191
YDL239C	0.251888	0.17068	0.426337	0.00382332	-0.1883	0.999191
YDL238C	0.09394	0.521021	0.958706	0.00345512	-0.565168	0.999191
YDL237W	-0.0290583	0.544486	0.357225	0.0139121	0.252588	0.999191
YDL236W	0.00622133	0.5745	0.596756	0.00190325	-0.11564	0.999191
YDL235C	-0.0137526	0.563476	0.924248	3.98914e-08	0.0990329	0.999191
YDL234C	0.0078505	0.568409	0.462262	0.000316575	-0.0775661	0.999191
YDL233W	0.0808504	0.455713	0.568282	0.000200849	-0.212739	0.999191
YDL231C	-0.0113239	0.558037	-0.284684	0.00212808	0.0382651	0.999191
YDL230W	0.156954	0.356407	-0.14414	0.126051	-0.102683	0.999191
YDL226C	0.0630594	0.468945	0.328892	0.00674167	0.12326	0.999191
YDL225W	0.17759	0.159369	0.829462	1.05591e-13	0.301213	0.999191
YDL224C	-0.274127	0.0393787	-1.06372	1.36659e-20	0.18096	0.999191
YDL223C	0.433375	0.08408	-0.669171	0.000859899	-0.00673253	0.999191
YDL222C	0.468746	0.0246894	-1.37166	3.88453e-14	0.114559	0.999191
YDL221W	0.848851	0.0207026	-1.40131	5.42372e-06	-0.746093	0.999191
YDL220C	0.0490498	0.506097	-0.452372	0.00145264	-0.138406	0.999191
YDL219W	-0.936817	1.26025e-07	0.594753	0.000182613	-0.281242	0.999191
YDL218W	0.422823	0.216924	0.093873	0.202359	-0.932294	0.999191
YDL216C	-0.183604	0.329675	-0.127645	0.144967	0.279277	0.999191
YDL215C	-0.457022	1.29825e-05	-0.827492	1.2345e-17	0.350024	0.999191
YDL214C	0.243905	0.125643	-1.71326	6.46e-34	-0.127238	0.999191
YDL213C	0.268511	0.0906645	-0.903948	2.99471e-11	0.117921	0.999191
YDL212W	0.462599	0.00335047	0.145012	0.0911234	-0.304384	0.999191
YDL211C	0.00325566	0.575042	0.0426097	0.204563	-0.500933	0.999191
YDL210W	-0.952072	0.0457897	-0.782961	0.0191352	-0.186328	0.999191
YDL209C	0.332279	0.221261	-0.460248	0.0227595	-0.581394	0.999191
YDL208W	-0.998163	0.0380339	-0.389314	0.102849	-1.22267	0.999191
YDL207W	-0.455845	3.57907e-05	-0.877727	4.66361e-18	0.0792765	0.999191
YDL206W	-0.221117	0.0738018	-0.877332	1.3362e-16	0.159462	0.999191
YDL205C	-0.0619619	0.485127	0.110109	0.136393	0.0458167	0.999191
YDL204W	0.360006	0.116514	-1.15852	5.49311e-09	-0.258578	0.999191
YDL203C	0.105481	0.358405	-0.315719	0.0044752	0.147384	0.999191
YDL202W	-0.0631734	0.501697	-0.228677	0.0696438	0.398782	0.999191
YDL201W	-0.156043	0.214837	0.000304163	0.249806	-0.0541508	0.999191
YDL200C	0.885232	0.447151	-0.839466	0.167879	7.90961	0.00833741
YDL199C	0.00119408	0.578432	-0.0860971	0.165782	-0.247716	0.999191
YDL198C	-0.288052	0.380525	0.766854	0.0160007	1.04728	0.999191
YDL197C	-0.0489673	0.493553	-0.805685	6.29165e-10	-0.0930347	0.999191
YDL195W	-0.0120932	0.560233	-0.503286	1.00154e-05	0.0434851	0.999191
YDL194W	-0.211197	0.162691	-0.431091	0.000577918	-0.104712	0.999191
YDL193W	0.0177826	0.55431	-0.450546	0.000631044	0.132971	0.999191
YDL192W	-0.00430781	0.573866	0.322991	0.0064113	-0.0439125	0.999191
YDL190C	0.179464	0.231064	0.154723	0.08176	-0.022078	0.999191
YDL189W	-0.0787596	0.431043	-0.160201	0.0702088	0.138114	0.999191
YDL186W	0.800694	0.0105983	-0.760386	0.00215066	0.63211	0.999191
YDL183C	-0.424823	0.00737389	-0.628045	3.06425e-06	-0.224619	0.999191
YDL181W	-0.00970438	0.569522	0.65804	0.000155858	0.167365	0.999191
YDL180W	0.0147387	0.557412	-0.211244	0.0356454	0.0213688	0.999191
YDL178W	-0.247126	0.0975682	0.869408	1.22148e-11	-0.0883972	0.999191
YDL176W	-0.199811	0.315292	0.0927596	0.175706	0.539845	0.999191
YDL175C	-0.12795	0.328616	-0.910606	8.52784e-12	0.0898694	0.999191
YDL174C	-0.496258	1.34949e-05	-0.754537	6.34309e-13	-0.0175634	0.999191
YDL173W	-0.826324	0.00351797	0.026027	0.234138	1.96372	0.0081322
YDL171C	0.0993816	0.315292	-0.911171	4.35663e-20	-0.0420078	0.999191
YDL170W	-0.275656	0.0408658	-1.50498	3.22872e-38	0.158872	0.999191
YDL168W	-3.8987	6.43609e-235	-1.14436	4.63443e-24	2.09317	9.12366e-20
YDL167C	-3.08122	3.19447e-14	-2.22291	1.37558e-08	4.40967	1.6568e-08
YDL166C	-0.467462	0.0159751	0.981479	4.42481e-09	-0.168864	0.999191
YDL165W	0.00347508	0.578383	0.852486	0.0161676	0.160258	0.999191
YDL164C	-0.236684	0.186821	-0.0675035	0.182799	-0.00339944	0.999191
YDL161W	0.1021	0.49644	0.810124	0.00197247	0.962582	0.999191
YDL160C	0.254358	0.164278	-0.127086	0.126301	0.120899	0.999191
YDL159W	-0.171143	0.254786	-0.283629	0.0164215	0.108798	0.999191
YDL158C	0.0341549	0.553508	0.01652	0.240319	-0.0653088	0.999191
YDL157C	-0.390501	0.117661	0.29219	0.0583809	0.152264	0.999191
YDL156W	-0.872615	0.0020347	-0.0779082	0.201057	0.873866	0.999191
YDL155W	-0.247999	0.126464	-0.289784	0.0149914	0.351379	0.999191
YDL153C	-0.397504	0.0425012	0.56785	0.000327411	0.0975347	0.999191
YDL149W	0.0752486	0.461865	0.626025	3.25078e-05	-0.0928878	0.999191
YDL148C	-0.218644	0.194295	0.954714	2.68936e-10	0.100663	0.999191
YDL146W	0.666731	0.0036182	0.399027	0.0179942	0.422058	0.999191
YDL145C	0.0543863	0.452468	0.371611	0.000182695	-0.0107538	0.999191
YDL144C	-0.247972	0.138765	-0.373518	0.00441021	-0.0396032	0.999191
YDL143W	0.150137	0.20988	0.159966	0.047025	-0.0736938	0.999191
YDL142C	-0.151176	0.462871	0.891648	0.00224059	-0.913174	0.999191
YDL141W	0.330274	0.0982325	0.718728	1.73207e-05	-0.000549782	0.999571
YDL140C	-0.172532	0.117548	-1.08204	2.59919e-29	0.0916314	0.999191
YDL139C	2.34699	2.88976e-54	-0.836878	7.15175e-09	0.022731	0.999191
YDL138W	-0.0596745	0.503981	-0.893109	5.00538e-07	0.296222	0.999191
YDL137W	0.089872	0.459888	0.121214	0.145096	-0.371946	0.999191
YDL135C	0.154813	0.293442	0.499379	0.000269174	-0.144406	0.999191
YDL133W	0.104317	0.321301	-0.521188	5.8978e-07	0.0782225	0.999191
YDL132W	-0.199048	0.0709475	0.0551444	0.156882	0.0142241	0.999191
YDL130W	-0.164783	0.29031	-0.516127	0.000318237	0.129675	0.999191
YDL129W	-0.187939	0.179964	-1.79817	1.82406e-46	-0.00969984	0.999191
YDL128W	-0.136105	0.204246	-0.835515	6.96548e-18	0.0269461	0.999191
YDL127W	0.118064	0.42364	-1.10745	3.08374e-09	0.13282	0.999191
YDL126C	0.0889773	0.308687	0.0923108	0.0884218	0.0378612	0.999191
YDL125C	-0.976846	1.61976e-13	0.363763	0.00192968	-0.5237	0.924603
YDL124W	-0.36272	0.0101596	-0.212601	0.0289575	-0.796959	0.0981477
YDL123W	-0.564385	0.000325639	-0.96316	9.32956e-12	-0.325426	0.999191
YDL122W	0.156102	0.165116	-0.416021	1.6323e-05	0.0862128	0.999191
YDL121C	0.077023	0.473896	0.377568	0.0117403	-0.234167	0.999191
YDL119C	0.104264	0.46673	1.16944	1.54726e-07	-0.425431	0.999191
YDL118W	0.627746	0.132885	0.775254	0.0133739	-0.804402	0.999191
YDL117W	0.263799	0.093857	0.300587	0.0104393	-0.447159	0.999191
YDL116W	-0.199876	0.123821	0.44145	4.98849e-05	0.185947	0.999191
YDL115C	0.24746	0.274665	0.731263	0.000396354	-0.185411	0.999191
YDL114W	0.415753	0.191404	-0.609735	0.0123165	-0.279409	0.999191
YDL113C	-0.35292	0.00900815	0.691082	3.0502e-09	0.256421	0.999191
YDL112W	0.231189	0.0854729	0.435564	8.3468e-05	0.1664	0.999191
YDL111C	-0.186911	0.203995	-0.411386	0.000880377	-0.0895915	0.999191
YDL110C	-0.228154	0.117661	-0.0653061	0.167306	0.0116359	0.999191
YDL109C	0.210774	0.194739	-0.374977	0.00422371	0.00641138	0.999191
YDL108W	0.257597	0.0947188	0.694711	1.47675e-07	-0.625744	0.637794
YDL107W	0.353568	0.127056	0.790837	5.33572e-05	-1.0531	0.439627
YDL106C	-0.0868781	0.432887	0.362958	0.0054926	-0.458047	0.999191
YDL104C	-0.051864	0.5329	0.05581	0.212667	0.0648297	0.999191
YDL103C	0.0415754	0.496125	0.315622	0.00263028	-0.14676	0.999191
YDL102W	0.0707617	0.500133	0.447221	0.0113374	0.439214	0.999191
YDL101C	-0.557744	0.00251442	0.202594	0.0688934	-0.417878	0.999191
YDL100C	-0.309837	0.0135935	0.514715	1.30995e-06	-0.0860584	0.999191
YDL099W	-0.116455	0.349011	0.0652639	0.170406	-0.296479	0.999191
YDL098C	-0.327723	0.157248	0.71499	0.000245838	0.368438	0.999191
YDL097C	-0.143123	0.192084	0.202929	0.014712	-0.0754054	0.999191
YDL095W	0.614082	5.4229e-07	-0.336432	0.00143802	-0.0441008	0.999191
YDL093W	0.173278	0.281225	-0.442408	0.00188483	0.136366	0.999191
YDL091C	-0.0740326	0.493553	0.574395	0.00167395	0.0909238	0.999191
YDL090C	0.0123958	0.564652	0.451154	0.00265322	0.283038	0.999191
YDL089W	-0.0543723	0.528648	0.476818	0.015305	0.247458	0.999191
YDL088C	-0.180311	0.128051	-0.561293	3.45767e-08	0.152688	0.999191
YDL087C	-0.318981	0.235279	-0.602492	0.00611025	-0.0535552	0.999191
YDL086W	-1.68685	4.09816e-55	-0.597439	1.56803e-08	0.431939	0.942011
YDL085W	-0.128254	0.36208	-0.44403	0.00167187	-0.0857691	0.999191
YDL084W	-0.115953	0.324611	-0.0104624	0.236426	-0.0549641	0.999191
YDL082W	0.0740769	0.422541	-0.677716	4.77291e-09	-0.0305179	0.999191
YDL081C	-0.129576	0.235847	-0.647184	1.21047e-10	0.144122	0.999191
YDL080C	0.115053	0.375725	-0.988022	1.69995e-11	0.236823	0.999191
YDL079C	-0.223253	0.147628	-0.795921	3.25035e-09	-0.322877	0.999191
YDL078C	-0.133837	0.24237	0.27484	0.00398179	-0.0120379	0.999191
YDL077C	0.0265503	0.540228	-0.54595	6.48796e-05	-0.0241914	0.999191
YDL076C	0.0145615	0.550736	-0.822738	7.90144e-16	-0.101625	0.999191
YDL074C	0.338628	0.0706888	0.36569	0.00894748	-0.370922	0.999191
YDL073W	0.0596545	0.450496	0.629753	1.78606e-08	0.000383884	0.999736
YDL072C	-0.159899	0.198881	0.0868356	0.127774	0.332892	0.999191
YDL071C	0.186726	0.448829	-0.689587	0.0176123	-0.00383678	0.999191
YDL070W	1.74867	1.22706e-54	-1.94154	2.10473e-66	0.118542	0.999191
YDL069C	1.00048	0.00264918	0.328129	0.082515	1.95873	0.100213
YDL066W	-0.33144	0.0848304	0.305747	0.0231523	0.138987	0.999191
YDL065C	-0.124048	0.420791	0.502254	0.00413985	0.495226	0.999191
YDL064W	-0.251342	0.153545	0.0883172	0.159451	-0.353992	0.999191
YDL063C	0.237192	0.282689	1.23545	7.38991e-09	-0.260544	0.999191
YDL060W	-0.0384276	0.511852	-0.353703	0.00250696	0.0884518	0.999191
YDL059C	0.234197	0.372769	1.65855	2.26443e-08	0.450465	0.999191
YDL058W	0.00967162	0.564642	0.565387	4.04082e-06	-0.294631	0.999191
YDL057W	0.0556264	0.533099	0.346101	0.059555	-0.296223	0.999191
YDL056W	0.0426321	0.496125	0.293271	0.005381	0.302428	0.999191
YDL055C	0.577634	0.000869151	-0.0646533	0.183284	-0.0795118	0.999191
YDL054C	-0.0920244	0.386275	0.0622205	0.168915	0.172787	0.999191
YDL053C	-0.189845	0.154043	-0.778008	2.57074e-11	0.277733	0.999191
YDL052C	-0.0339237	0.536514	-0.500154	0.00118418	0.182841	0.999191
YDL049C	-1.39495	0.000231984	-0.697559	0.0148594	-0.1759	0.999191
YDL048C	-0.0152601	0.555488	-1.26939	2.64065e-23	-0.0784884	0.999191
YDL047W	0.105311	0.396751	-1.26975	5.10568e-18	-0.00584533	0.999191
YDL046W	-0.203362	0.0476584	-0.809748	3.21258e-20	-0.359106	0.905871
YDL045W-A	0.0633685	0.442077	-0.416621	0.000106996	0.240288	0.999191
YDL045C	-0.0723144	0.472397	0.518857	0.000636376	0.176161	0.999191
YDL044C	0.0346138	0.529516	0.844628	1.81984e-08	0.18258	0.999191
YDL043C	-1.65639	0.0253286	-0.637148	0.0968381	3.06888	0.382533
YDL042C	-0.174855	0.387429	-0.194132	0.120383	0.0721759	0.999191
YDL040C	-0.170174	0.196468	0.240471	0.015854	-0.139277	0.999191
YDL036C	0.0884044	0.432887	-0.0996124	0.143714	-0.368069	0.999191
YDL035C	0.109429	0.365247	0.000303158	0.249831	-0.106158	0.999191
YDL034W	1.69204	0.000370675	0.552984	0.0622568	1.71031	0.999191
YDL033C	0.136787	0.408958	-0.278513	0.0546624	-0.646486	0.999191
YDL030W	0.0753525	0.474015	0.672161	4.61381e-05	-0.223328	0.999191
YDL029W	0.294437	0.103228	0.571417	0.000124897	-0.361699	0.999191
YDL028C	0.179055	0.157129	-0.186172	0.033138	-0.0430597	0.999191
YDL027C	0.327345	0.0604227	0.746733	3.8377e-07	-0.00107282	0.999191
YDL026W	0.157997	0.46365	0.386696	0.0773409	0.288024	0.999191
YDL025C	0.126419	0.277338	-0.873275	5.78175e-15	0.03256	0.999191
YDL024C	1.36696	0.000573888	-0.797795	0.00922459	0.453401	0.999191
YDL023C	-0.331587	0.0179209	-0.877183	2.77898e-13	-0.119264	0.999191
YDL022W	0.0810493	0.363375	-0.894515	9.48278e-20	-0.0267926	0.999191
YDL021W	0.382949	0.00987092	0.291247	0.00933395	0.313882	0.999191
YDL020C	-0.147388	0.264852	-0.918545	2.57752e-13	0.0210076	0.999191
YDL019C	0.0528532	0.451064	-0.568854	1.02725e-08	0.0684009	0.999191
YDL018C	-0.111579	0.475584	0.888502	0.000312083	-0.133596	0.999191
YDL017W	-0.0873479	0.504831	-0.215778	0.123784	-0.116864	0.999191
YDL015C	-0.0174679	0.54943	0.619765	5.78602e-08	-0.12031	0.999191
YDL013W	0.068666	0.445414	-0.341638	0.002635	-0.1061	0.999191
YDL007W	-0.17339	0.130338	0.738513	1.41966e-13	-0.092474	0.999191
YDL006W	0.311026	0.0443011	0.0128948	0.23514	0.0125083	0.999191
YDL005C	-0.137908	0.217158	-0.417517	2.18787e-05	0.0839335	0.999191
YDL004W	0.163524	0.304263	0.809885	2.05059e-07	-0.293517	0.999191
YDL002C	-0.0215588	0.553979	0.653928	6.87449e-05	0.0614568	0.999191
YDR001C	1.08888	2.13866e-17	-0.885821	9.9842e-13	-0.206711	0.999191
YDR002W	0.148064	0.263626	0.802634	1.33082e-10	0.0450004	0.999191
YDR003W	0.0145844	0.568146	-1.13672	2.45226e-06	0.291846	0.999191
YDR004W	-0.0361986	0.509326	-0.467157	3.47766e-05	-0.201475	0.999191
YDR005C	-0.475763	0.0020473	-0.487142	0.000178128	-0.0927479	0.999191
YDR006C	-0.101162	0.315858	-0.579213	7.57148e-09	-0.0183092	0.999191
YDR007W	-0.0551272	0.528485	-0.350294	0.0457921	-0.373983	0.999191
YDR009W	-0.555165	0.0838638	-0.97244	0.000193036	-0.939133	0.999191
YDR011W	0.0599078	0.481907	-0.406387	0.0021654	0.156411	0.999191
YDR013W	-0.0336566	0.549035	-0.237746	0.0869656	-0.366605	0.999191
YDR014W	-0.10201	0.39668	0.827805	6.90897e-09	-0.190973	0.999191
YDR014W-A	0.905499	0.0176365	-0.855967	0.00368998	0.508625	0.999191
YDR016C	0.137668	0.438001	0.0666161	0.205879	0.283397	0.999191
YDR017C	-0.0456466	0.488753	-0.380371	0.000532961	0.164446	0.999191
YDR018C	-0.431811	0.0335572	-0.660994	7.21012e-05	-0.0569729	0.999191
YDR019C	-0.0281247	0.540228	0.0232355	0.226503	0.247225	0.999191
YDR020C	-0.411105	0.124736	0.309592	0.0601081	0.42088	0.999191
YDR021W	-0.521967	0.0721916	0.00289794	0.24828	0.896747	0.999191
YDR022C	0.326835	0.218794	-1.05521	7.5579e-06	-0.834305	0.999191
YDR023W	-0.133108	0.292161	0.531323	9.32233e-06	0.419999	0.999191
YDR024W	-0.176309	0.375817	-1.43509	1.79144e-10	-0.397793	0.999191
YDR026C	0.208527	0.342227	0.711983	0.000939811	0.131558	0.999191
YDR027C	0.0706543	0.40532	-0.272073	0.00327466	0.0602274	0.999191
YDR028C	-0.0275304	0.521346	-0.175328	0.0328993	-0.148575	0.999191
YDR029W	-0.548731	0.196622	-0.0904902	0.212626	0.569998	0.999191
YDR030C	0.0153706	0.56258	-0.225203	0.0608428	-0.0783122	0.999191
YDR031W	-0.0244264	0.538427	-0.280459	0.00947883	0.138572	0.999191
YDR032C	-0.598576	1.8768e-06	0.332729	0.00186409	-0.111371	0.999191
YDR033W	0.579905	6.49643e-06	0.463784	4.88448e-05	0.00163451	0.999191
YDR034C	-0.371554	0.00880696	-0.112236	0.108398	0.036958	0.999191
YDR035W	-0.258778	0.0479799	-0.6157	2.4888e-08	-0.212053	0.999191
YDR036C	0.457896	0.00114185	0.0366487	0.203878	0.138755	0.999191
YDR037W	-0.220954	0.0678581	-0.237361	0.00849851	-0.137039	0.999191
YDR041W	0.209474	0.109605	-0.126092	0.0820727	0.0991883	0.999191
YDR042C	0.249589	0.283852	-1.1655	1.53534e-07	0.359781	0.999191
YDR043C	0.501892	7.50003e-05	-1.50787	2.24014e-38	0.341266	0.999191
YDR044W	0.395328	0.0101498	-0.947003	1.27331e-12	0.187167	0.999191
YDR046C	0.414383	0.0022118	0.677009	1.34566e-08	-0.198291	0.999191
YDR047W	0.526809	0.00261477	-0.0544618	0.194485	0.00956069	0.999191
YDR049W	-0.137852	0.254714	-0.411757	0.000139988	-0.0760764	0.999191
YDR050C	-0.0462064	0.512965	0.887916	9.97935e-09	-0.224788	0.999191
YDR051C	-0.141733	0.331704	0.674962	4.66498e-06	0.304023	0.999191
YDR054C	0.0425938	0.503076	-0.500283	4.55466e-05	0.369465	0.999191
YDR055W	0.241911	0.291251	0.142002	0.148982	0.60967	0.999191
YDR056C	0.0187754	0.550736	0.566671	8.25374e-06	-0.334918	0.999191
YDR057W	0.171611	0.287917	0.259797	0.0344869	-0.260138	0.999191
YDR058C	0.066842	0.536585	0.310734	0.105655	0.824354	0.999191
YDR060W	0.212943	0.148705	0.460558	0.000185458	0.133354	0.999191
YDR061W	-0.377627	0.0108306	0.732077	1.09848e-08	-0.378152	0.999191
YDR062W	0.171475	0.12628	-0.528213	4.00637e-08	-0.056624	0.999191
YDR063W	0.279322	0.216514	-0.204266	0.0973084	-0.392056	0.999191
YDR065W	0.0693183	0.51835	-0.157228	0.150927	0.389941	0.999191
YDR066C	0.18588	0.359127	-0.262049	0.0733632	0.21621	0.999191
YDR067C	0.252064	0.29638	-0.220128	0.105825	-0.181963	0.999191
YDR068W	0.0815324	0.417356	0.418094	0.000400556	0.266965	0.999191
YDR069C	-0.541151	3.39183e-05	-0.760998	1.65744e-10	0.317063	0.999191
YDR070C	-1.13446	1.87732e-08	-1.49323	7.03657e-15	-0.00981023	0.999191
YDR071C	-0.0444271	0.486011	0.573153	1.68841e-07	0.404829	0.999191
YDR072C	0.141678	0.195856	-0.869632	1.36933e-18	0.0330232	0.999191
YDR073W	0.579299	3.79248e-05	-1.31708	3.87399e-24	-0.0124216	0.999191
YDR074W	0.138298	0.293639	-1.01369	4.81587e-15	0.057182	0.999191
YDR075W	-0.331909	0.0459305	-0.467377	0.000457616	0.0974585	0.999191
YDR076W	-0.519057	3.39183e-05	-0.611432	6.59825e-08	0.347676	0.999191
YDR078C	0.533217	0.0331221	0.327014	0.0431441	-0.150269	0.999191
YDR079C-A	-0.163266	0.466866	0.00735133	0.246914	0.381674	0.999191
YDR080W	-0.123732	0.362668	0.865224	5.75779e-09	0.0710068	0.999191
YDR081C	0.114224	0.349904	-0.411097	0.000692913	-0.0317502	0.999191
YDR082W	0.0621698	0.455569	0.671678	3.69135e-08	0.12567	0.999191
YDR083W	-0.0419825	0.521626	-0.209699	0.0622356	-0.105773	0.999191
YDR084C	0.0741907	0.498621	1.04758	5.60512e-07	0.347862	0.999191
YDR085C	-0.464371	0.00141399	0.666377	2.49016e-07	-0.0871232	0.999191
YDR086C	-1.06115	0.0015071	0.270738	0.108433	0.448448	0.999191
YDR087C	0.328464	0.0629351	0.253069	0.0326931	-0.177818	0.999191
YDR088C	0.200003	0.243775	0.143598	0.109662	-0.28823	0.999191
YDR089W	0.179286	0.185199	0.190629	0.0391931	-0.177516	0.999191
YDR090C	0.400534	0.126001	-0.0208341	0.235701	0.23988	0.999191
YDR091C	-0.333122	0.0921528	0.465165	0.00265341	0.0808369	0.999191
YDR092W	0.23251	0.299846	-0.243942	0.0833766	0.353811	0.999191
YDR093W	-3.63182	5.36096e-178	-0.109936	0.10801	0.194386	0.999191
YDR096W	-0.255896	0.100728	-0.894687	2.71331e-11	0.147016	0.999191
YDR097C	0.258641	0.08408	0.0401377	0.20086	0.0472794	0.999191
YDR098C	0.157888	0.340351	0.594084	0.000305385	-0.327749	0.999191
YDR099W	-0.211953	0.0699498	-0.481264	9.19718e-07	0.138931	0.999191
YDR100W	0.475309	0.104631	0.189625	0.131576	0.252116	0.999191
YDR101C	1.37707	5.25452e-09	0.560796	0.00485552	-0.101844	0.999191
YDR103W	-0.0643091	0.550515	-0.128697	0.203802	-0.941437	0.999191
YDR104C	-0.234302	0.384046	1.17656	8.69516e-05	0.61184	0.999191
YDR105C	0.182567	0.431282	0.52218	0.0307485	-0.20278	0.999191
YDR106W	-0.541962	0.250541	0.362869	0.121918	-0.163399	0.999191
YDR108W	0.246083	0.15983	0.997582	1.78542e-10	-0.371158	0.999191
YDR109C	-0.277213	0.0685045	0.388384	0.0012607	0.197253	0.999191
YDR110W	-0.0495893	0.495682	0.553731	2.94715e-05	0.00444052	0.999191
YDR111C	-0.711159	7.74003e-05	-0.78251	1.10665e-06	0.178716	0.999191
YDR112W	0.257934	0.376883	-0.442476	0.0593512	0.592687	0.999191
YDR113C	-0.0776981	0.454053	-0.358142	0.00720952	-0.150393	0.999191
YDR114C	-0.365062	0.144218	0.565332	0.00425292	0.452518	0.999191
YDR115W	-0.218271	0.237188	0.831789	9.05035e-07	0.336044	0.999191
YDR117C	-0.0507	0.494133	0.280491	0.0151327	-0.137006	0.999191
YDR118W	0.336359	0.113627	1.10004	2.87397e-09	-0.571589	0.999191
YDR119W	-0.0838646	0.39064	1.01007	1.6627e-18	-0.413515	0.999191
YDR119W-A	-0.476824	0.0066841	0.0529917	0.19565	-0.870495	0.258859
YDR120C	-0.116224	0.379167	-0.0476195	0.200304	0.0584316	0.999191
YDR121W	-0.0686364	0.48735	-0.320608	0.0235271	0.204418	0.999191
YDR122W	0.206902	0.125775	0.251422	0.0122278	-0.192874	0.999191
YDR124W	0.360465	0.0886062	-0.173137	0.102979	-0.152859	0.999191
YDR125C	0.710316	0.0331603	0.341631	0.0734533	-1.00356	0.999191
YDR126W	0.0424143	0.544759	-0.632457	0.00527078	0.154801	0.999191
YDR127W	0.457373	0.000531594	0.0377329	0.19995	0.0711248	0.999191
YDR128W	0.316773	0.0595708	0.452307	0.000748268	-0.516248	0.999191
YDR129C	-0.17985	0.137723	0.223651	0.0129783	0.130315	0.999191
YDR130C	-0.0335657	0.533092	0.0758555	0.17124	-0.0182896	0.999191
YDR132C	0.368394	0.146158	-0.165578	0.132042	0.0177946	0.999191
YDR133C	0.708511	1.49837e-08	-1.11646	6.6824e-21	-0.0472474	0.999191
YDR135C	0.271987	0.0349117	-0.0542096	0.170989	-0.0506378	0.999191
YDR136C	0.248062	0.39086	-2.89091	1.41743e-16	1.36835	0.999191
YDR137W	-0.143907	0.278666	0.373617	0.00155716	0.0268432	0.999191
YDR138W	0.23081	0.125236	0.136054	0.0918153	-0.171183	0.999191
YDR140W	-0.104735	0.447918	-0.0556313	0.204598	0.212915	0.999191
YDR141C	-0.351433	0.0656325	0.316668	0.019258	-0.22722	0.999191
YDR142C	-0.413548	0.271657	0.69553	0.0198297	0.285104	0.999191
YDR143C	-0.243916	0.101125	0.1971	0.042444	0.118666	0.999191
YDR144C	-0.138849	0.285267	0.0710941	0.160234	-0.203376	0.999191
YDR145W	-0.088219	0.385502	0.0970892	0.120262	-0.122372	0.999191
YDR146C	-0.0850342	0.502456	0.0904238	0.193656	0.387947	0.999191
YDR147W	0.278121	0.0749467	0.846456	2.63566e-10	-0.234472	0.999191
YDR148C	-0.0324485	0.527991	-0.22363	0.0352231	0.152778	0.999191
YDR151C	-0.00805872	0.565648	-0.496612	1.20463e-05	-0.0315345	0.999191
YDR152W	0.321096	0.301803	-0.453305	0.0467346	-0.0929663	0.999191
YDR153C	3.80247	7.72479e-280	-1.14918	5.87784e-31	-0.00436626	0.999191
YDR157W	-1.99854	0.0356802	-0.208524	0.20694	-3.60622	0.512991
YDR158W	-0.0851118	0.456965	-0.251888	0.0471141	-0.103229	0.999191
YDR159W	-0.178091	0.243775	-0.141447	0.09689	0.329834	0.999191
YDR160W	-0.220788	0.244903	-0.0399184	0.214208	0.168535	0.999191
YDR161W	-0.100513	0.382766	0.958846	6.24078e-13	0.232541	0.999191
YDR162C	0.0112201	0.563565	0.747884	6.97491e-08	0.361057	0.999191
YDR163W	0.13485	0.418272	1.01402	8.85503e-07	-0.268476	0.999191
YDR164C	-0.137542	0.39064	0.286957	0.042717	0.438478	0.999191
YDR165W	0.216372	0.163386	0.487948	0.000191448	-0.134499	0.999191
YDR166C	0.0570972	0.461836	0.399568	0.000352315	0.118283	0.999191
YDR168W	-0.231409	0.102814	1.28005	9.34463e-25	-0.120224	0.999191
YDR169C	-0.00873005	0.566734	-0.631764	1.47642e-06	-0.125905	0.999191
YDR170C	0.544417	2.98608e-06	0.516293	1.10665e-06	0.212073	0.999191
YDR171W	-0.0763484	0.431905	-2.08836	4.07215e-56	0.182947	0.999191
YDR172W	0.254345	0.0604479	-0.475188	2.10638e-05	-0.473401	0.905871
YDR173C	0.111249	0.426219	-0.508514	0.00204271	-0.0515979	0.999191
YDR174W	-0.330355	0.00155114	-1.01298	1.72266e-27	0.0313243	0.999191
YDR175C	-0.134751	0.26807	0.671996	4.67306e-09	0.203379	0.999191
YDR176W	0.212123	0.1676	-0.361519	0.00335542	-0.22924	0.999191
YDR177W	0.0203257	0.542626	0.629823	3.55144e-08	0.1541	0.999191
YDR179C	-0.57471	0.0567989	-0.00720633	0.245795	0.732027	0.999191
YDR179W-A	0.04786	0.523362	1.03958	3.52634e-08	0.514358	0.999191
YDR180W	-0.00843726	0.572726	0.113673	0.166347	-0.0991726	0.999191
YDR181C	-0.28168	0.14164	1.26922	8.21302e-14	-0.402611	0.999191
YDR182W	-0.100443	0.405327	0.662006	3.5449e-06	-0.152488	0.999191
YDR183W	-0.654473	0.0106772	1.4044	3.60455e-10	0.120014	0.999191
YDR184C	0.04516	0.530213	0.444245	0.010139	-0.0785512	0.999191
YDR185C	-0.0611814	0.514875	0.0237387	0.233119	0.0487131	0.999191
YDR186C	0.243479	0.0436451	-0.523395	2.46724e-07	0.118235	0.999191
YDR188W	0.0566029	0.450015	0.314331	0.00140121	-0.112135	0.999191
YDR189W	0.170368	0.272388	0.0439129	0.203106	-0.0172847	0.999191
YDR190C	0.076321	0.418851	0.961955	6.21579e-16	-0.0560956	0.999191
YDR191W	0.0669116	0.49589	0.651331	0.000208949	0.0648814	0.999191
YDR194C	0.0248283	0.540334	1.12427	1.21656e-16	-0.0104255	0.999191
YDR195W	-0.461965	0.00901578	-0.826571	4.71896e-08	0.457159	0.999191
YDR197W	0.0847635	0.504643	0.611561	0.00779082	0.393556	0.999191
YDR198C	-0.304167	0.0678581	0.637876	4.83044e-06	0.00759293	0.999191
YDR199W	0.31858	0.261221	0.369856	0.0556799	0.091137	0.999191
YDR201W	0.443029	0.258419	0.621402	0.034026	-0.0935195	0.999191
YDR202C	-0.0146987	0.56213	1.01754	1.96292e-10	-0.282811	0.999191
YDR204W	0.130562	0.449478	0.00211761	0.248875	-0.00156635	0.999191
YDR205W	-0.0789625	0.426714	0.0766535	0.15538	0.315145	0.999191
YDR206W	0.0682932	0.451582	-0.111873	0.115739	-0.109609	0.999191
YDR208W	0.234415	0.0656931	-0.559975	1.64944e-07	0.293657	0.999191
YDR209C	0.404681	0.194371	0.714213	0.00459513	-0.328886	0.999191
YDR211W	-0.0358988	0.507041	1.00905	1.51587e-18	0.0637328	0.999191
YDR212W	-0.00445109	0.573578	0.617173	2.19045e-06	0.12196	0.999191
YDR213W	0.171925	0.214898	-0.0170522	0.229413	0.0456218	0.999191
YDR214W	0.243574	0.113627	-0.168541	0.0658142	0.272969	0.999191
YDR216W	0.175694	0.271657	-1.15967	4.1534e-14	-0.11299	0.999191
YDR217C	0.491577	0.0119734	0.142416	0.118783	0.00158845	0.999191
YDR218C	-0.614476	0.0273908	0.509553	0.0128027	-0.010951	0.999191
YDR219C	-0.666725	0.0895607	0.0485536	0.227952	0.630185	0.999191
YDR221W	-0.339702	0.014339	0.457147	7.58083e-05	0.202836	0.999191
YDR222W	0.679055	0.0342718	0.103423	0.190475	-0.653371	0.999191
YDR223W	0.517991	0.00234939	-0.666522	5.30524e-06	0.134345	0.999191
YDR224C	-0.204009	0.118109	0.38563	0.000310623	-0.117788	0.999191
YDR226W	-0.251592	0.0973846	-0.0353073	0.207052	0.355903	0.999191
YDR227W	-0.17698	0.180538	-0.469726	3.35035e-05	-0.249707	0.999191
YDR228C	-0.0382417	0.504831	-0.133462	0.0801132	-0.135612	0.999191
YDR229W	0.182468	0.200515	-0.569662	5.28848e-06	0.0475154	0.999191
YDR230W	0.214948	0.238362	0.342764	0.0162532	0.296282	0.999191
YDR231C	0.155615	0.281225	0.475679	0.000327411	-0.0711198	0.999191
YDR232W	-1.07984	3.48067e-26	-0.283667	0.00200202	0.0835104	0.999191
YDR233C	0.110716	0.262404	-0.698764	7.21777e-14	-0.0956094	0.999191
YDR234W	0.0938935	0.401841	-0.533298	3.54612e-05	-0.0225869	0.999191
YDR235W	-0.0621347	0.477253	0.48521	0.000389231	-0.0367233	0.999191
YDR236C	0.00147743	0.578074	0.926889	1.9137e-12	0.117651	0.999191
YDR237W	-0.222218	0.211779	1.23572	4.65576e-14	-0.227601	0.999191
YDR238C	-0.103068	0.322941	0.358281	0.000337174	0.0373986	0.999191
YDR240C	-0.309557	0.187402	0.474629	0.00947734	-0.0567701	0.999191
YDR242W	-0.270839	0.085089	-0.890225	3.7016e-11	-0.185318	0.999191
YDR243C	-0.383698	0.164104	0.0101582	0.243684	-0.190865	0.999191
YDR244W	-0.3846	0.0099092	0.217039	0.0325584	-0.388356	0.999191
YDR245W	-0.09941	0.41014	-0.285085	0.0191363	0.346692	0.999191
YDR246W	0.0441439	0.50446	-0.80735	1.72321e-09	-0.0719698	0.999191
YDR246W-A	-0.172263	0.414554	-0.983106	7.57427e-05	0.446268	0.999191
YDR247W	0.12953	0.351944	-1.20273	9.81754e-16	0.110799	0.999191
YDR248C	0.101552	0.443167	0.269727	0.0469087	0.114053	0.999191
YDR249C	-0.358219	0.0947188	0.0645297	0.19482	0.0842558	0.999191
YDR251W	-0.143805	0.282159	-0.291087	0.00944252	0.281254	0.999191
YDR252W	-0.132341	0.498621	0.320029	0.117448	-0.300775	0.999191
YDR253C	0.424044	0.0994723	1.3095	5.74189e-09	-0.259821	0.999191
YDR254W	0.122597	0.354179	-0.375234	0.00336631	-0.188912	0.999191
YDR255C	0.08978	0.39733	-0.275283	0.0108863	0.0291975	0.999191
YDR256C	0.118161	0.320023	-0.589261	5.43794e-07	0.302156	0.999191
YDR257C	0.175991	0.234667	-0.445641	0.000518069	-0.364367	0.999191
YDR258C	-0.0540667	0.45535	-2.25343	1.08703e-92	0.00251129	0.999191
YDR259C	0.101122	0.412031	0.0296494	0.219105	0.270207	0.999191
YDR261C	0.142835	0.470457	-0.385449	0.0695816	-0.34664	0.999191
YDR262W	-0.146883	0.37146	-1.01639	2.13835e-08	-0.0549951	0.999191
YDR264C	-0.0266346	0.529718	0.466417	3.41723e-05	-0.309538	0.999191
YDR265W	-0.010949	0.564664	0.67629	3.01691e-06	-0.0157277	0.999191
YDR266C	-0.176237	0.280475	-0.105647	0.143272	0.550151	0.999191
YDR267C	-0.351658	0.256516	1.3367	3.5449e-06	0.58317	0.999191
YDR268W	-0.380758	0.163862	0.942148	6.26529e-05	-0.112751	0.999191
YDR270W	-0.305972	0.0680062	0.708568	6.26934e-07	0.0354741	0.999191
YDR272W	0.329015	0.00737104	0.488124	2.98018e-06	-0.122752	0.999191
YDR273W	-0.134989	0.256892	-0.752712	1.49117e-11	0.410884	0.999191
YDR274C	-1.07018	3.34398e-05	-0.471055	0.0166201	0.0133786	0.999191
YDR275W	0.477867	0.0104221	-0.904307	1.59767e-08	-0.112518	0.999191
YDR277C	0.0423632	0.501697	-1.26788	9.75406e-24	0.158751	0.999191
YDR279W	-0.882902	0.00764215	0.17296	0.154193	0.419936	0.999191
YDR280W	0.256036	0.282998	0.891892	6.92434e-05	-0.435215	0.999191
YDR282C	-0.399384	0.128309	-0.0432403	0.220395	0.509193	0.999191
YDR283C	0.0714629	0.504643	0.307498	0.0535672	0.36903	0.999191
YDR284C	-1.10078	5.41255e-23	0.505827	2.17847e-06	-0.0379583	0.999191
YDR285W	-0.279883	0.104086	-0.152132	0.09342	-0.039919	0.999191
YDR286C	-0.482785	0.381873	0.289387	0.176302	1.51335	0.999191
YDR287W	0.0223863	0.555765	0.742218	5.08951e-05	-0.00386563	0.999191
YDR288W	-0.0228804	0.557763	0.469245	0.00860067	-0.0620276	0.999191
YDR289C	-0.253662	0.266871	1.07272	6.93378e-07	-0.0412938	0.999191
YDR291W	-0.340509	0.0888132	0.561827	0.000527642	0.138455	0.999191
YDR292C	0.491002	0.0630894	0.701822	0.000884098	-0.522603	0.999191
YDR293C	0.289114	0.0434746	-0.123343	0.0952235	-0.191643	0.999191
YDR294C	0.0647316	0.433922	-0.294732	0.00302449	-0.00998061	0.999191
YDR295C	0.0893724	0.36208	-0.319362	0.00125232	-0.0823321	0.999191
YDR296W	0.216158	0.114665	0.479087	2.9323e-05	0.049921	0.999191
YDR297W	0.366401	0.00240286	-1.36515	8.36841e-37	0.0905366	0.999191
YDR298C	0.111993	0.333376	0.322248	0.00303785	-0.217756	0.999191
YDR299W	-0.628093	0.00115771	0.52486	0.00104264	-0.202091	0.999191
YDR300C	0.0432719	0.523931	0.723741	1.55579e-05	-0.0712127	0.999191
YDR301W	0.12043	0.322941	-0.0357455	0.204352	-0.276447	0.999191
YDR303C	0.144094	0.350285	0.254268	0.0418553	0.0279311	0.999191
YDR304C	0.141754	0.363041	1.19541	3.78714e-12	0.248668	0.999191
YDR305C	-0.023665	0.555626	0.829078	1.77443e-05	0.160304	0.999191
YDR306C	-0.267113	0.0463414	0.525643	2.77084e-06	-0.147232	0.999191
YDR307W	0.12801	0.313005	0.562821	5.99246e-06	-0.146783	0.999191
YDR308C	0.382998	0.197171	1.04307	7.57196e-05	-0.474502	0.999191
YDR309C	-0.355937	0.0206996	-0.957017	4.62263e-13	0.104402	0.999191
YDR310C	0.271752	0.0328205	-0.695515	1.36097e-10	0.171966	0.999191
YDR311W	0.157878	0.182847	0.292282	0.00242533	-0.1193	0.999191
YDR313C	0.235578	0.18678	0.183274	0.0783714	0.120374	0.999191
YDR314C	-0.3085	0.231456	0.815454	0.0003326	0.272969	0.999191
YDR315C	-0.353984	0.160878	0.982108	8.13941e-06	0.646655	0.999191
YDR316W	-0.150104	0.370689	1.39088	1.51524e-13	-0.0614675	0.999191
YDR317W	-0.0855258	0.483634	0.433947	0.0147032	-0.288879	0.999191
YDR318W	-0.375616	0.0789421	0.695637	7.99923e-05	0.107351	0.999191
YDR319C	-0.0777222	0.501066	0.432331	0.0214558	-0.0312409	0.999191
YDR320C	-0.0417282	0.50446	0.278413	0.0113063	-0.0355267	0.999191
YDR321W	0.00799504	0.575042	0.568734	0.0389944	0.990544	0.999191
YDR322W	-0.115558	0.455841	0.709763	0.000935544	0.256873	0.999191
YDR323C	0.116055	0.441848	1.87137	9.26559e-19	0.323938	0.999191
YDR324C	0.503779	0.035139	1.4597	1.50118e-12	-0.155113	0.999191
YDR325W	-0.115731	0.386015	1.20652	8.4389e-15	-0.12755	0.999191
YDR326C	-0.104584	0.322283	0.15678	0.0478031	-0.158564	0.999191
YDR328C	-0.0378517	0.500902	0.666085	1.26178e-09	-0.0245111	0.999191
YDR329C	-0.0843144	0.417125	0.424443	0.000483077	0.177546	0.999191
YDR330W	0.0862634	0.441422	0.0812153	0.165189	-0.282227	0.999191
YDR331W	0.279292	0.303453	1.01472	8.84015e-05	-0.522572	0.999191
YDR332W	-0.119907	0.377843	0.0636441	0.184573	0.0720983	0.999191
YDR333C	-0.090813	0.441695	0.015622	0.23514	-0.490438	0.999191
YDR334W	0.175566	0.121213	-0.32503	0.000437336	-0.210989	0.999191
YDR335W	0.17763	0.141974	0.448228	1.31595e-05	-0.180493	0.999191
YDR336W	0.13185	0.457392	0.845345	0.000788416	-0.477206	0.999191
YDR337W	0.169992	0.274665	1.67835	1.98862e-28	-0.297186	0.999191
YDR338C	-0.206825	0.180538	-0.0725512	0.165775	-0.232462	0.999191
YDR341C	-0.272378	0.0598371	-0.340068	0.00247237	0.11513	0.999191
YDR344C	-1.68095	1.74092e-07	-1.57179	8.16969e-08	0.806789	0.999191
YDR346C	-0.790883	1.15371e-10	1.10888	6.23721e-21	0.025736	0.999191
YDR347W	0.181976	0.253046	0.393391	0.00359679	0.417369	0.999191
YDR348C	0.619065	3.07418e-07	-0.190179	0.0324464	0.0272659	0.999191
YDR349C	0.12121	0.280475	0.104304	0.101451	0.0270526	0.999191
YDR350C	-0.467724	1.79306e-05	0.437266	7.57273e-06	0.148598	0.999191
YDR351W	0.100488	0.36208	0.389462	0.000560064	0.234799	0.999191
YDR352W	-0.526859	0.00311054	0.0699577	0.178912	0.306732	0.999191
YDR353W	-0.242632	0.163931	0.380932	0.00570178	-0.0243096	0.999191
YDR354W	0.586318	0.0165307	0.469482	0.0102544	0.0456463	0.999191
YDR356W	0.184076	0.274669	0.31374	0.0191907	0.030811	0.999191
YDR358W	-0.178734	0.182045	-0.331726	0.00229199	0.0861871	0.999191
YDR359C	-0.125502	0.281731	-0.606334	4.77858e-08	-0.0397699	0.999191
YDR360W	-0.064081	0.538688	-0.736795	0.00998883	-0.0987698	0.999191
YDR361C	-0.168241	0.261935	0.249203	0.0278989	-0.0353022	0.999191
YDR362C	-0.300355	0.132073	0.677047	5.51272e-05	-0.0463685	0.999191
YDR363W	-0.188624	0.382766	0.358562	0.0497135	-0.0195034	0.999191
YDR363W-A	-0.417448	0.0175974	0.628848	1.92563e-05	0.121044	0.999191
YDR364C	-0.0183619	0.555466	0.505755	0.000414138	0.101179	0.999191
YDR365C	-0.294058	0.261507	0.360423	0.0485895	0.183061	0.999191
YDR368W	-0.0915673	0.374619	0.352917	0.00107391	-0.227024	0.999191
YDR369C	0.281881	0.0360795	0.254647	0.0105681	-0.630032	0.302843
YDR371W	0.313649	0.0803493	1.12129	4.2507e-13	-0.0815667	0.999191
YDR372C	0.0458656	0.493636	0.994144	9.53523e-16	0.17366	0.999191
YDR374C	-0.0948771	0.444674	-0.427465	0.00516502	-0.0176578	0.999191
YDR374W-A	0.257798	0.365381	-0.461459	0.0473767	0.179269	0.999191
YDR375C	0.00503176	0.575735	-0.212094	0.126225	0.199102	0.999191
YDR376W	-0.0649101	0.446347	0.23698	0.0173745	-0.444954	0.999191
YDR377W	0.216414	0.149502	0.696833	9.43146e-08	-0.15755	0.999191
YDR379W	0.0901187	0.357506	-0.44511	1.32822e-05	-0.327154	0.999191
YDR379C-A	-0.169047	0.327531	0.379503	0.0122638	-0.21009	0.999191
YDR380W	-0.0377826	0.546103	-0.0728606	0.201017	0.0280683	0.999191
YDR381W	0.116267	0.29031	0.255628	0.00675476	-0.0351955	0.999191
YDR383C	-0.0607127	0.473896	0.127513	0.106519	-0.362988	0.999191
YDR384C	0.196233	0.273863	-0.478289	0.00225203	-0.0797231	0.999191
YDR386W	-0.477272	0.125906	0.518289	0.0207229	-0.545465	0.999191
YDR387C	-0.0271578	0.541365	-0.495017	0.000483077	-0.01203	0.999191
YDR389W	0.369809	0.00153004	-0.844481	4.84296e-16	0.10514	0.999191
YDR390C	0.0443281	0.471795	-0.346234	0.0002175	0.0550274	0.999191
YDR391C	0.183454	0.162903	0.450508	5.52272e-05	-0.246268	0.999191
YDR392W	0.658061	4.07291e-06	0.448184	0.000351424	-0.199009	0.999191
YDR393W	0.233835	0.0803493	-0.108187	0.103846	0.176789	0.999191
YDR394W	0.220036	0.0680062	-0.294271	0.00185611	-0.149364	0.999191
YDR395W	-0.0160006	0.551373	0.593524	1.56241e-07	0.294923	0.999191
YDR396W	-0.723936	0.110305	-0.878193	0.00954932	-0.329591	0.999191
YDR397C	-0.311357	0.228319	0.75967	0.000701194	-0.182611	0.999191
YDR398W	0.00310779	0.575042	-0.0547152	0.184926	0.191607	0.999191
YDR399W	-0.0986445	0.444878	0.424736	0.00700352	0.218645	0.999191
YDR400W	0.570817	0.0733313	0.565668	0.014536	0.359312	0.999191
YDR402C	-0.838197	0.00348898	-0.745724	0.00138537	0.328912	0.999191
YDR403W	-1.12295	2.45999e-08	-0.860444	3.05844e-06	-0.117822	0.999191
YDR404C	0.254405	0.113848	-0.246431	0.0271102	-0.628811	0.701392
YDR405W	0.0451658	0.480356	-1.46286	1.75118e-41	-0.147121	0.999191
YDR406W	-0.291456	0.135401	-1.70603	1.12905e-22	-0.0374174	0.999191
YDR407C	0.169896	0.159673	0.155908	0.0481083	0.00917662	0.999191
YDR408C	0.251904	0.0706888	-0.0152221	0.230372	-0.351134	0.999191
YDR409W	-0.143553	0.272545	-0.458291	0.00011869	-0.0162142	0.999191
YDR410C	-0.204254	0.431043	0.0759916	0.21462	-0.0445094	0.999191
YDR411C	-0.163726	0.234593	-0.116347	0.1078	0.114635	0.999191
YDR414C	-0.100884	0.488753	0.322447	0.0685039	1.2486	0.555108
YDR415C	0.111413	0.422835	0.662605	0.000102915	-0.73651	0.920304
YDR416W	0.110525	0.479705	0.106674	0.185277	-0.00387138	0.999191
YDR419W	0.0448312	0.504295	0.30322	0.0106271	0.00618832	0.999191
YDR421W	0.4507	0.0014997	-0.414795	0.00047547	-0.611876	0.541467
YDR422C	-0.803978	9.21881e-12	-0.231292	0.0151786	-0.125264	0.999191
YDR423C	-0.0100031	0.56213	-0.0327052	0.202216	0.207115	0.999191
YDR424C	-0.341942	0.152202	0.641591	0.00108373	-0.0047409	0.999191
YDR425W	-0.0635316	0.49644	0.407734	0.00834047	0.0955185	0.999191
YDR427W	0.0259458	0.524278	0.854552	2.43365e-16	0.0231631	0.999191
YDR428C	0.392698	0.0329376	0.678758	1.04387e-05	-0.11162	0.999191
YDR429C	0.21045	0.242418	0.426691	0.00448209	0.208587	0.999191
YDR430C	-0.18394	0.173935	0.365304	0.00110349	0.411193	0.999191
YDR432W	0.327003	0.147628	-1.30565	5.39887e-11	0.480487	0.999191
YDR434W	0.02535	0.532421	0.791503	5.56749e-12	-0.145597	0.999191
YDR435C	-0.4315	0.134908	0.967717	6.616e-05	-0.752006	0.999191
YDR436W	-0.0234296	0.550736	0.55068	0.000371702	0.161805	0.999191
YDR438W	0.285574	0.237618	0.200476	0.110894	-0.535119	0.999191
YDR439W	-0.509239	0.238978	0.101877	0.209865	-0.330293	0.999191
YDR440W	-0.407117	0.125707	1.03982	5.22442e-06	-0.0502317	0.999191
YDR441C	-0.635236	0.0952199	0.888845	0.00317463	0.0311688	0.999191
YDR443C	0.16126	0.292673	0.459006	0.000986359	0.179785	0.999191
YDR444W	-0.0562762	0.517308	-0.72316	0.000149825	1.09693	0.29033
YDR447C	-0.501823	0.00814058	0.0219181	0.229611	0.104976	0.999191
YDR448W	0.103905	0.437601	-1.60139	8.29278e-19	0.0899968	0.999191
YDR449C	-0.0173689	0.562656	0.367095	0.0225439	0.0500594	0.999191
YDR451C	0.44308	0.147628	-1.0736	3.27597e-05	-0.481889	0.999191
YDR452W	0.170153	0.169886	-0.446468	2.66683e-05	-0.0780067	0.999191
YDR453C	0.544721	0.0939235	0.456166	0.0359009	-0.336391	0.999191
YDR456W	-0.182722	0.164278	-0.372499	0.000626999	-0.0345288	0.999191
YDR457W	0.939248	6.02028e-10	-0.0708989	0.171013	-0.0018025	0.999191
YDR458C	-0.110005	0.3994	0.593532	7.32655e-05	0.374397	0.999191
YDR459C	0.0601073	0.519551	-0.105152	0.174696	-0.173442	0.999191
YDR460W	-0.182254	0.408958	0.909587	0.000401797	0.330621	0.999191
YDR462W	-0.0759794	0.489086	0.160521	0.121765	-0.241202	0.999191
YDR463W	-0.0212556	0.535513	-0.716152	2.99579e-12	0.084549	0.999191
YDR464W	0.0493028	0.456659	-0.789378	1.38908e-15	0.0301173	0.999191
YDR465C	0.0749676	0.45977	0.503254	0.00047066	0.320473	0.999191
YDR466W	0.0365421	0.522925	-0.05217	0.192083	-0.0667264	0.999191
YDR467C	0.473101	0.154043	-0.495263	0.0314265	-0.394452	0.999191
YDR468C	-0.0869141	0.511505	0.566806	0.0191352	0.138259	0.999191
YDR469W	-0.0323495	0.560617	0.53594	0.034026	0.0210719	0.999191
YDR470C	-0.00591408	0.569522	-1.80726	6.06191e-59	-0.164939	0.999191
YDR472W	-0.375022	0.0939864	-1.5199	3.06202e-15	0.377995	0.999191
YDR473C	0.00376873	0.574896	0.190226	0.0523043	-0.165572	0.999191
YDR475C	-0.121049	0.315292	-0.723141	1.63283e-09	-0.115168	0.999191
YDR476C	-0.084965	0.42364	-0.777277	6.4151e-09	0.103054	0.999191
YDR478W	-0.154376	0.351627	-0.102373	0.15777	0.281748	0.999191
YDR479C	0.0450294	0.504295	-0.237403	0.0294115	0.17087	0.999191
YDR480W	-0.312289	0.055763	-0.494921	0.000181097	-0.0781546	0.999191
YDR481C	0.465571	5.48176e-05	-0.565632	5.58876e-08	0.217371	0.999191
YDR482C	0.0813778	0.444878	0.247432	0.0330303	0.0575908	0.999191
YDR483W	-0.203175	0.0843375	-0.193653	0.0200093	-0.482347	0.555108
YDR484W	0.138328	0.309549	0.0181522	0.229577	-0.30827	0.999191
YDR485C	-0.2442	0.0441471	-0.730656	1.535e-12	0.0630556	0.999191
YDR486C	-0.0956612	0.389869	-0.0096366	0.238692	0.755715	0.208692
YDR487C	-0.0535226	0.453612	-0.468483	3.58521e-06	0.0404998	0.999191
YDR488C	-0.326257	0.0227183	-0.718682	3.8531e-09	-0.101435	0.999191
YDR489W	-0.387663	0.0145673	-1.0358	3.54425e-14	0.151941	0.999191
YDR491C	0.130513	0.343436	-0.93343	7.72819e-11	-0.016266	0.999191
YDR492W	0.359432	0.0223134	-1.08233	1.85255e-15	-0.212598	0.999191
YDR493W	-0.189481	0.346565	0.780718	0.000123347	0.410626	0.999191
YDR495C	0.470217	0.000375318	0.355152	0.00129434	-0.139403	0.999191
YDR497C	0.427493	0.000208153	-0.465697	4.71533e-06	-0.491164	0.578167
YDR498C	0.0769737	0.401282	-0.410167	8.68451e-05	-0.0880128	0.999191
YDR499W	0.0918655	0.443167	0.549115	0.000439414	-0.367486	0.999191
YDR501W	-0.0739992	0.453612	-0.765123	6.10306e-08	-0.406603	0.999191
YDR502C	0.0717376	0.413346	1.65303	8.59925e-52	0.0784658	0.999191
YDR503C	0.225594	0.182045	0.330952	0.0109757	-0.655462	0.80894
YDR504C	-0.0325419	0.533099	-0.585961	4.87012e-05	-0.218179	0.999191
YDR505C	-0.0716779	0.451582	0.177444	0.0626732	-0.0542778	0.999191
YDR506C	-0.48737	0.101308	-0.519809	0.015854	0.522865	0.999191
YDR507C	0.116051	0.375817	-0.928291	3.17505e-10	-0.241594	0.999191
YDR508C	-0.695571	1.34206e-09	-0.51326	1.51677e-06	-0.258187	0.999191
YDR509W	-0.498547	0.437624	1.29127	0.0436342	-4.02773	0.305321
YDR510W	-0.052082	0.471024	-0.60467	9.45375e-08	-0.0168796	0.999191
YDR510C-A	-0.549639	0.000197101	-1.12662	3.42253e-17	-0.08788	0.999191
YDR511W	0.325171	0.0630894	0.149928	0.0962444	-0.581943	0.996347
YDR512C	-0.249723	0.0618631	0.759208	2.71331e-11	0.247678	0.999191
YDR513W	0.627656	4.45048e-08	0.380475	0.00020883	0.243353	0.999191
YDR514C	1.32012	4.37898e-13	0.346009	0.0178439	-0.231983	0.999191
YDR515W	0.194471	0.159673	0.961547	4.49862e-15	0.0188655	0.999191
YDR516C	0.0285379	0.516821	-0.730902	4.98858e-13	0.200215	0.999191
YDR517W	0.0222076	0.533099	-0.630004	7.94185e-10	0.228342	0.999191
YDR518W	-0.152584	0.246572	-1.00661	2.05366e-16	0.144396	0.999191
YDR519W	-0.45378	0.0873455	-0.2659	0.0763332	0.527337	0.999191
YDR520C	-0.193005	0.212748	-0.635549	3.49345e-06	0.068239	0.999191
YDR522C	0.336111	0.230085	-0.986184	6.44246e-05	0.29171	0.999191
YDR524C	-0.519808	0.000240468	-0.466533	0.000131878	0.0217977	0.999191
YDR524W-C	0.141741	0.414686	-0.0444055	0.216942	0.25202	0.999191
YDR524C-A	-0.510768	0.30592	-0.562931	0.0792714	0.26764	0.999191
YDR525W-A	0.166256	0.357514	-0.75265	5.70715e-05	0.452743	0.999191
YDR527W	-0.0679449	0.468945	-0.80621	3.52294e-08	0.41235	0.999191
YDR528W	-0.277599	0.0678581	-1.83128	4.67488e-44	-0.16461	0.999191
YDR529C	-0.130388	0.203295	0.0287645	0.200951	0.143477	0.999191
YDR530C	0.293619	0.0256872	-0.936321	1.32364e-16	0.108201	0.999191
YDR531W	0.132768	0.312728	0.226369	0.0303194	0.206274	0.999191
YDR532C	-0.35264	0.0849396	-0.141491	0.123278	-0.283326	0.999191
YDR535C	0.0299117	0.560233	-1.32326	3.49587e-06	0.243314	0.999191
YDR536W	-0.119897	0.384906	-0.69298	7.67363e-06	-0.193521	0.999191
YDR537C	-0.452559	0.135856	-1.29448	6.22289e-07	-0.163752	0.999191
YDR539W	-0.207421	0.224617	-1.3345	1.95836e-17	0.0193367	0.999191
YDR540C	-0.488048	0.139445	1.1144	6.73042e-05	0.0902937	0.999191
YDR541C	-1.36622	0.0319072	0.975195	0.0256348	-1.82222	0.999191
YEL072W	0.0734494	0.467943	1.02033	1.27231e-10	0.18497	0.999191
YEL071W	-0.851151	2.90317e-08	1.86139	1.81661e-36	-0.198047	0.999191
YEL068C	0.349691	0.257061	0.474479	0.0355484	0.0695764	0.999191
YEL067C	-0.351623	0.221247	-0.291555	0.0826585	0.127532	0.999191
YEL066W	-0.128531	0.446347	1.31347	3.27266e-08	-0.0375353	0.999191
YEL065W	-0.232358	0.319833	0.775446	0.000537924	0.171111	0.999191
YEL064C	0.467936	0.191157	0.328027	0.09448	0.520171	0.999191
YEL063C	-0.00442018	0.573969	-0.104679	0.132172	-0.232068	0.999191
YEL062W	0.215703	0.359632	-0.183277	0.135931	-0.599768	0.999191
YEL061C	0.331982	0.0872638	-0.219212	0.0611116	0.224428	0.999191
YEL060C	0.278678	0.061037	-0.513148	2.80131e-05	-0.104955	0.999191
YEL059C-A	0.219432	0.382924	-0.306991	0.0882657	-1.05432	0.999191
YEL059W	0.629821	0.121224	-1.50465	1.0989e-05	-0.640726	0.999191
YEL058W	-0.0584804	0.486287	1.04174	1.24143e-12	-0.196633	0.999191
YEL057C	0.495894	0.135854	-0.320961	0.0829593	-0.759521	0.999191
YEL056W	-0.0210742	0.553555	0.241353	0.044922	-0.395336	0.999191
YEL055C	0.0259692	0.546646	0.424377	0.00383589	-0.0242878	0.999191
YEL053C	0.231035	0.116987	0.134845	0.089498	-0.194583	0.999191
YEL052W	-0.134261	0.2997	-0.226918	0.0265013	0.0334865	0.999191
YEL051W	-0.166721	0.280475	1.00541	2.05738e-11	0.474296	0.999191
YEL050C	-0.279126	0.17395	0.433899	0.00714741	0.0199794	0.999191
YEL048C	0.0863695	0.523965	0.75409	0.0119454	1.41055	0.9573
YEL047C	-0.560119	1.56715e-06	-0.637513	2.92761e-09	0.130939	0.999191
YEL046C	0.298067	0.0853582	-1.40166	5.55463e-21	0.214782	0.999191
YEL045C	-0.377422	0.346045	-1.38949	0.000442001	1.49086	0.999191
YEL044W	-0.0433025	0.502456	-0.713359	2.19861e-08	0.0417748	0.999191
YEL043W	0.0311237	0.511505	-0.493421	1.1309e-06	-0.0627771	0.999191
YEL042W	-0.226037	0.252838	-0.763621	2.03721e-05	0.407421	0.999191
YEL041W	0.287942	0.103118	0.12892	0.117967	0.42113	0.999191
YEL040W	-0.337101	0.043207	-0.492125	0.000258025	-0.0751437	0.999191
YEL038W	0.835971	7.23603e-17	-0.904831	1.75635e-20	-0.0795137	0.999191
YEL037C	0.249368	0.0274483	-0.378111	4.98833e-05	-0.0952334	0.999191
YEL036C	-0.0954375	0.345321	-0.87594	1.97319e-16	-0.111264	0.999191
YEL034C-A	0.112403	0.231064	-0.347267	3.09212e-05	0.0662548	0.999191
YEL032W	-0.349222	0.00335047	-0.624832	1.97431e-09	-0.0370302	0.999191
YEL031W	-0.0396347	0.492635	0.480293	3.03751e-06	-0.113503	0.999191
YEL030W	1.90987	3.46172e-16	-0.669416	0.00122318	-0.091855	0.999191
YEL026W	0.304935	0.18212	-0.574182	0.00204765	0.236307	0.999191
YEL025C	-0.0249095	0.542626	0.0194904	0.228947	-0.0272747	0.999191
YEL023C	-0.41359	0.206865	0.250416	0.118368	0.161926	0.999191
YEL022W	0.213853	0.0924862	0.50011	2.9112e-06	-0.114813	0.999191
YEL020C	-0.233425	0.0641682	-0.441146	2.21539e-05	0.15816	0.999191
YEL019C	0.269325	0.334221	-0.133094	0.176233	0.383966	0.999191
YEL018W	-0.56535	0.132769	-0.104384	0.199748	-0.579523	0.999191
YEL017W	0.187132	0.174347	-0.95929	5.06429e-15	0.219806	0.999191
YEL016C	0.0311864	0.523362	-0.458689	9.26009e-05	0.485059	0.9573
YEL015W	-0.240231	0.0753592	-0.34538	0.00124328	0.0448748	0.999191
YEL013W	0.274949	0.299594	0.0530084	0.217789	0.433235	0.999191
YEL012W	-0.114669	0.39086	0.351265	0.00972466	-0.201913	0.999191
YEL011W	-0.167187	0.195856	-1.3217	2.32585e-29	0.114174	0.999191
YEL009C	-0.295173	0.0056821	-0.226826	0.00606106	0.0931603	0.999191
YEL008W	-1.59746	0.000212928	-1.17482	0.00100695	-0.495544	0.999191
YEL007W	0.111782	0.33535	-0.558341	2.08993e-06	0.0816254	0.999191
YEL006W	-0.503221	0.111102	0.245739	0.109801	0.0269254	0.999191
YEL005C	0.217283	0.379167	0.219132	0.127711	-0.18091	0.999191
YEL003W	0.0522959	0.525735	-0.0394528	0.221129	-0.0639109	0.999191
YEL002C	-0.436084	0.0149436	0.462078	0.00125322	-0.0208481	0.999191
YEL001C	-0.0551829	0.450015	0.455637	6.97006e-06	0.286111	0.999191
YER001W	0.176088	0.228171	-0.370967	0.00242187	-0.0192133	0.999191
YER002W	0.0685244	0.444105	0.382993	0.000865445	-0.0103861	0.999191
YER003C	0.213964	0.156144	-0.149082	0.0815454	-0.0214395	0.999191
YER004W	-0.443109	0.019533	-0.0216223	0.229688	-0.0324744	0.999191
YER005W	-0.219925	0.162789	-0.00256727	0.247327	-0.214239	0.999191
YER006W	0.416285	0.0207813	0.100084	0.147137	-0.471547	0.999191
YER007W	0.258222	0.248385	0.747926	0.000191514	-0.222103	0.999191
YER010C	0.0708059	0.514762	-0.202232	0.120387	-0.269563	0.999191
YER012W	-0.184582	0.280593	1.24543	1.15311e-13	-0.130682	0.999191
YER013W	0.0539597	0.508799	-0.127458	0.133367	0.407634	0.999191
YER014W	-0.432428	0.0066511	0.375392	0.0029605	-0.0732348	0.999191
YER015W	-0.144299	0.305051	-0.302768	0.011431	0.227063	0.999191
YER016W	0.664425	0.00800864	0.621803	0.00189651	-0.144004	0.999191
YER017C	-0.124095	0.236539	-0.8481	2.80207e-18	0.072483	0.999191
YER018C	3.26887	9.14583e-160	-0.958361	3.16602e-16	0.190488	0.999191
YER019W	-0.082971	0.365635	-0.930323	4.91099e-20	-0.16246	0.999191
YER019C-A	0.0146759	0.552886	0.0304835	0.205642	0.220916	0.999191
YER020W	0.103852	0.322691	-1.03395	5.15183e-22	-0.00318715	0.999191
YER021W	0.114822	0.294078	0.20781	0.0190054	0.27787	0.999191
YER022W	-0.138868	0.224451	0.345624	0.000451461	-0.134331	0.999191
YER023W	-0.130444	0.417356	-0.162541	0.122656	0.323355	0.999191
YER024W	0.139031	0.318948	0.317427	0.00932367	-0.0653416	0.999191
YER025W	-0.448408	0.000852973	-0.222317	0.0231204	0.187495	0.999191
YER026C	-0.554091	5.26056e-05	0.27079	0.0117007	-0.0192274	0.999191
YER027C	-0.198473	0.231187	0.715979	2.05913e-06	0.621894	0.942011
YER028C	0.267719	0.2997	-0.559027	0.0106015	-0.122905	0.999191
YER029C	-0.0965437	0.383843	0.177845	0.0535975	-0.0565821	0.999191
YER030W	0.0997542	0.408407	1.0859	1.75138e-13	0.11212	0.999191
YER031C	-0.16698	0.549035	-6.26837	3.50101e-06	-0.490887	0.999191
YER032W	-0.0466994	0.4872	-0.662039	1.4933e-08	0.0739517	0.999191
YER033C	0.18317	0.251096	-1.35814	1.24349e-19	0.0202379	0.999191
YER034W	0.430968	0.0685045	-1.5419	2.5464e-14	0.395143	0.999191
YER035W	-0.264337	0.0562567	-1.08453	5.79322e-20	0.0355266	0.999191
YER037W	-0.243304	0.0761612	-0.621611	8.14621e-08	0.115366	0.999191
YER039C	-1.33753	0.0013667	-0.281424	0.129964	0.999157	0.999191
YER040W	-0.165311	0.281647	-0.239618	0.0364672	-0.023157	0.999191
YER041W	-0.263693	0.0986239	-0.299974	0.0111976	-0.0760145	0.999191
YER043C	-0.143387	0.295837	0.829383	5.77549e-10	-0.106966	0.999191
YER044C-A	0.215249	0.338699	-0.712649	0.00103759	-0.147096	0.999191
YER045C	-0.368089	0.0133769	-0.316224	0.00560102	-0.147195	0.999191
YER047C	0.25039	0.0814599	-0.235508	0.0202423	-0.299532	0.999191
YER048C	0.0493944	0.490539	1.33003	2.829e-24	0.309905	0.999191
YER050C	-0.0371475	0.508279	0.484854	2.48141e-05	0.030659	0.999191
YER051W	-0.263811	0.0659762	0.298716	0.00600183	-0.149302	0.999191
YER052C	-0.157571	0.329416	-0.780814	1.47642e-06	0.548954	0.999191
YER053C	-0.223211	0.113627	-0.557946	2.80066e-06	0.0235541	0.999191
YER054C	0.137346	0.289794	-1.16001	7.71378e-20	0.00679539	0.999191
YER055C	0.341552	0.0342718	-0.157378	0.079465	-0.320258	0.999191
YER056C	-0.436635	0.00954143	0.383156	0.00366455	0.382573	0.999191
YER057C	-0.0173767	0.561699	0.00907951	0.242112	-0.123631	0.999191
YER059W	-0.201927	0.338864	-0.885472	3.09645e-05	-0.022866	0.999191
YER060W	0.060159	0.456659	-0.781185	6.60243e-11	-0.047427	0.999191
YER061C	-0.337685	0.147628	-0.814726	3.59276e-05	0.147875	0.999191
YER062C	-0.458282	0.000610032	-0.139121	0.0771659	0.158917	0.999191
YER063W	-0.0808367	0.402249	-0.60568	1.03869e-07	0.186329	0.999191
YER064C	-0.0769337	0.444221	-0.433701	0.000798274	0.171029	0.999191
YER065C	-0.113263	0.369987	-1.07454	1.60202e-14	-0.138305	0.999191
YER066C-A	0.0578601	0.475461	-0.58801	5.64276e-06	-0.0149012	0.999191
YER067C-A	-0.356917	0.248385	0.322271	0.0816266	-0.0702613	0.999191
YER068W	0.364678	0.00492101	-1.15767	5.73881e-24	-0.0711805	0.999191
YER069W	-0.385461	0.0210647	-1.35381	5.71862e-21	-0.0910142	0.999191
YER070W	0.202793	0.211762	-0.0126907	0.236566	0.254495	0.999191
YER072W	-0.0872047	0.408407	0.315434	0.00557335	0.28184	0.999191
YER073W	0.559921	5.54944e-05	-1.10926	3.11988e-18	0.337362	0.999191
YER075C	0.101698	0.338699	-0.663955	1.55888e-09	-0.0753956	0.999191
YER076C	0.251022	0.230078	0.469066	0.00616992	0.0856726	0.999191
YER076W-A	0.00337944	0.577908	0.00961231	0.244318	-0.395531	0.999191
YER077C	-0.0561428	0.479329	0.433044	0.00051837	0.0412204	0.999191
YER078C	0.181336	0.272722	-0.352464	0.00991287	0.0959906	0.999191
YER079W	-0.275305	0.0514426	-0.937477	8.37672e-15	-0.14913	0.999191
YER080W	0.0679901	0.410249	0.188395	0.0219993	-0.121366	0.999191
YER081W	-0.0697004	0.454053	0.0141145	0.234358	-0.167243	0.999191
YER082C	-0.00349693	0.575042	0.258663	0.033794	-0.516817	0.999191
YER083C	-0.117313	0.321301	-0.0111532	0.235474	0.109654	0.999191
YER086W	-0.242773	0.164998	0.372714	0.00662899	-0.0494515	0.999191
YER088C	-0.496708	3.31596e-06	-1.17994	3.23692e-32	0.173738	0.999191
YER089C	-0.291318	0.0522173	0.0731306	0.159106	0.276512	0.999191
YER090W	0.672167	2.89665e-08	-0.635319	1.85514e-08	0.0158205	0.999191
YER091C	0.171399	0.233997	2.81412	1.08703e-92	-0.0723243	0.999191
YER092W	-0.0292618	0.540334	0.741388	2.63912e-06	0.0878172	0.999191
YER093C	-0.106974	0.36155	0.395804	0.00093377	0.0534491	0.999191
YER093C-A	0.215182	0.370127	-0.455192	0.0304736	-0.471099	0.999191
YER094C	0.261986	0.198055	0.500464	0.00281068	-0.32813	0.999191
YER095W	-0.388513	0.0150716	-0.520084	8.13906e-05	-0.223641	0.999191
YER096W	0.291623	0.30364	-0.625814	0.00978473	-0.523238	0.999191
YER097W	0.153482	0.466866	-1.08119	0.000471376	0.477706	0.999191
YER098W	0.0267282	0.528376	-0.404437	0.00017303	-0.0308287	0.999191
YER099C	0.148626	0.479667	0.0910224	0.209235	0.518237	0.999191
YER100W	-0.180059	0.33194	-0.0409959	0.216108	0.614692	0.999191
YER101C	-0.135583	0.42048	-0.733112	0.000240672	0.495909	0.999191
YER103W	-0.0546208	0.486742	-2.1254	1.46463e-50	0.375982	0.999191
YER104W	0.265111	0.123038	-2.44471	1.40778e-58	-0.0466193	0.999191
YER105C	-0.173974	0.197171	0.215586	0.0269126	0.00256991	0.999191
YER107C	-0.358526	0.122178	0.425825	0.0133052	-0.879729	0.804163
YER107W-A	-0.678699	0.0174747	0.692584	0.00224492	0.409108	0.999191
YER109C	0.0152064	0.560233	0.34064	0.0085402	0.191357	0.999191
YER110C	0.0649304	0.479705	0.465668	0.00112917	0.288231	0.999191
YER111C	-0.170881	0.36547	-0.141013	0.142325	0.0661084	0.999191
YER113C	0.693882	0.0656931	0.0248235	0.238274	0.072945	0.999191
YER114C	-0.0117017	0.560233	-0.505758	4.92872e-06	-0.0964136	0.999191
YER115C	-0.320992	0.035139	-1.16291	4.78923e-19	-0.33713	0.999191
YER116C	-0.168598	0.251754	-1.17184	2.27104e-17	-0.0228397	0.999191
YER118C	0.242035	0.0798771	-0.265243	0.00974533	0.354696	0.999191
YER120W	-0.0178434	0.545623	-0.137361	0.0674758	-0.118389	0.999191
YER121W	-0.126357	0.454053	0.461181	0.023057	-0.244758	0.999191
YER122C	0.0645812	0.46673	0.306905	0.0103092	-0.284354	0.999191
YER123W	0.357028	0.0408862	1.16501	1.03449e-14	0.475139	0.999191
YER124C	0.20807	0.211461	0.953201	2.60364e-10	0.388113	0.999191
YER125W	-0.138592	0.302261	0.00770066	0.241063	0.261691	0.999191
YER126C	-0.248435	0.18711	1.2628	1.29743e-13	0.326008	0.999191
YER127W	-0.134065	0.486742	0.747155	0.0107589	0.200019	0.999191
YER129W	0.365215	0.00249393	-0.152424	0.050809	0.0456924	0.999191
YER130C	0.116824	0.374619	0.506674	0.00031077	0.176325	0.999191
YER131W	-0.0736403	0.462246	0.429456	0.00211344	0.0526091	0.999191
YER132C	0.394473	0.00309674	-0.40807	0.000248977	-0.338682	0.999191
YER133W	0.228878	0.115098	0.693767	2.8288e-08	-0.11061	0.999191
YER133W-A	-0.440017	0.185623	0.885464	0.00145368	-0.0218681	0.999191
YER134C	0.474781	0.120736	1.03364	6.53177e-05	0.120319	0.999191
YER136W	0.281587	0.0462547	0.752181	3.72213e-10	0.0406655	0.999191
YER137C	-0.561052	0.276541	0.981652	0.0177836	0.729521	0.999191
YER139C	-0.143707	0.44834	0.838254	0.000891806	0.0135417	0.999191
YER140W	-0.498371	0.08408	0.123335	0.170292	-0.103031	0.999191
YER141W	-0.55215	4.62045e-07	-0.0510254	0.170039	-0.0288275	0.999191
YER142C	0.919505	0.0436451	-0.269132	0.139263	0.700834	0.999191
YER144C	-0.0200548	0.543408	-0.0244842	0.216379	0.0741517	0.999191
YER145C	0.281768	0.151397	0.340141	0.0180912	0.515716	0.999191
YER147C	-6.6952e-05	0.579708	-1.08788	3.46979e-20	0.148514	0.999191
YER148W	0.0610017	0.448817	-0.0474912	0.183352	0.0758769	0.999191
YER149C	-0.354168	0.0322406	-0.994189	1.65794e-12	-0.204328	0.999191
YER150W	-0.233936	0.146167	-1.89583	5.71756e-39	0.103603	0.999191
YER151C	0.314556	0.022541	0.55181	2.05774e-06	-0.0340353	0.999191
YER152C	0.128223	0.393115	-0.104325	0.155753	-0.78575	0.74337
YER154W	0.276732	0.0334953	0.483725	8.26929e-06	0.381816	0.999191
YER155C	-0.0919621	0.35413	0.734108	4.34376e-12	-0.348201	0.999191
YER156C	-0.247868	0.08408	-0.231791	0.0214847	-0.0197875	0.999191
YER157W	-0.938955	2.52598e-10	0.954377	1.55651e-11	-0.453547	0.999191
YER158C	-0.530875	0.00465509	-1.23339	5.84881e-14	-0.213394	0.999191
YER161C	0.211732	0.129229	-0.0444305	0.192083	-0.130417	0.999191
YER162C	0.0433411	0.524278	0.202962	0.0759437	-0.291317	0.999191
YER163C	0.528964	0.0610211	0.851641	0.000214087	0.174231	0.999191
YER164W	-0.0241252	0.532987	-0.236264	0.0124684	-0.315955	0.999191
YER165W	0.0466184	0.471418	-0.466898	3.77331e-06	-0.130202	0.999191
YER166W	0.146197	0.244195	0.0712901	0.152752	-0.162636	0.999191
YER167W	0.33981	0.0599244	-0.278785	0.025052	-0.442156	0.999191
YER168C	-0.0259641	0.52857	0.262674	0.00702728	-0.0447657	0.999191
YER169W	-0.0147453	0.550736	-1.45913	2.08028e-44	-0.0629436	0.999191
YER170W	1.34745	0.102659	-0.821446	0.0781986	-2.86643	0.806813
YER171W	0.170744	0.286114	0.20398	0.0619106	0.127062	0.999191
YER172C	-0.00351814	0.574896	0.217488	0.0302186	-0.104087	0.999191
YER173W	-0.304916	0.370722	0.276897	0.133846	-0.290359	0.999191
YER174C	0.0959773	0.415903	-0.107098	0.133774	0.145688	0.999191
YER175C	-0.738497	0.00972539	-0.503193	0.015568	0.600015	0.999191
YER175W-A	-0.266149	0.348309	0.236935	0.126301	-0.214837	0.999191
YER176W	-0.236831	0.116514	-0.102807	0.126141	0.0341243	0.999191
YER177W	0.174428	0.157162	-0.293355	0.00294178	-0.255942	0.999191
YER178W	0.229934	0.0971841	0.0135247	0.23288	-0.28726	0.999191
YER179W	0.128137	0.489086	-0.777211	0.00743912	-0.38972	0.999191
YER180C	-0.110265	0.343436	-0.696159	7.88099e-09	0.0934552	0.999191
YER180C-A	-1.34053	0.0645101	-2.29015	0.000123919	1.60537	0.999191
YER182W	-0.336056	0.0152138	0.797827	2.29517e-11	-0.41698	0.999191
YER183C	-0.76037	0.00127686	0.468781	0.0100827	0.149078	0.999191
YER184C	-0.151376	0.420791	0.176314	0.13207	-0.614109	0.999191
YER185W	-0.0663159	0.515579	-0.232582	0.0961375	-0.611434	0.999191
YER186C	-0.424497	0.0454595	0.76777	1.40852e-05	-0.417342	0.999191
YFL055W	0.578909	0.0185106	-0.346442	0.0350987	-1.16241	0.291628
YFL054C	-0.212978	0.228734	-1.20393	1.92807e-13	-0.0868367	0.999191
YFL053W	-0.0649348	0.502406	-0.970568	3.25696e-07	0.413643	0.999191
YFL052W	2.35329	6.26651e-40	-0.760483	5.16448e-06	-0.0828098	0.999191
YFL051C	4.42183	3.23631e-160	-0.216682	0.0504001	1.47601	0.000676755
YFL050C	-0.219799	0.184756	0.183031	0.0689956	0.379362	0.999191
YFL049W	0.00960219	0.564682	0.34729	0.00345121	0.470097	0.999191
YFL048C	-0.108701	0.343436	1.34828	1.26618e-28	0.0771348	0.999191
YFL047W	0.0386771	0.514134	0.256883	0.0191907	-0.226149	0.999191
YFL046W	-0.045971	0.517436	1.38536	2.25759e-16	0.230031	0.999191
YFL045C	-0.169599	0.266988	0.406485	0.0022191	0.284413	0.999191
YFL044C	0.0674069	0.456633	0.829435	8.06319e-10	0.0913687	0.999191
YFL042C	-0.188643	0.153975	0.379715	0.000536322	0.204844	0.999191
YFL041W	0.522508	0.000429135	0.903416	1.44649e-11	-0.118641	0.999191
YFL040W	-0.12014	0.466521	-0.277214	0.0859781	-0.0705923	0.999191
YFL039C	0.167893	0.148476	-0.872504	1.57446e-17	0.0517543	0.999191
YFL037W	-0.0521883	0.503076	-0.333524	0.0128264	0.0365266	0.999191
YFL036W	0.0987176	0.329826	-0.0409212	0.187172	-0.00717811	0.999191
YFL034C-A	0.489833	0.00720281	-0.204531	0.0634131	0.118551	0.999191
YFL034W	-0.0615739	0.445086	0.0684612	0.15272	0.157457	0.999191
YFL033C	0.739229	1.04176e-10	-0.166963	0.0429824	-0.250884	0.999191
YFL032W	0.21809	0.471256	-0.645782	0.0590276	-0.220313	0.999191
YFL031W	0.317697	0.00912666	-1.29599	6.46e-34	-0.016404	0.999191
YFL030W	-0.117446	0.401841	0.805439	1.37544e-06	-0.499929	0.999191
YFL029C	-0.520322	0.0377573	0.0814513	0.189907	-0.273915	0.999191
YFL027C	-0.489685	0.138238	1.36909	2.01352e-06	0.612923	0.999191
YFL026W	-0.364996	0.175536	0.524538	0.0114828	0.186618	0.999191
YFL025C	0.160571	0.297557	0.26067	0.0300284	-0.585749	0.999191
YFL024C	-0.00424298	0.572726	-0.539549	4.43095e-07	-0.158756	0.999191
YFL023W	1.81216	7.04852e-62	-0.984219	5.74711e-20	0.0225296	0.999191
YFL022C	0.251754	0.0297159	-0.235855	0.00699327	-0.0381492	0.999191
YFL021C-A	0.0647546	0.517962	-1.48531	2.69452e-10	0.722088	0.999191
YFL021W	-0.530743	3.42201e-05	-0.702613	1.71648e-09	-0.1975	0.999191
YFL018C	0.343022	0.00174802	-0.246514	0.00465319	0.212997	0.999191
YFL017C	0.55011	5.64319e-05	-0.71304	7.97064e-09	0.430431	0.999191
YFL016C	0.313797	0.0223247	-1.30707	8.08979e-28	0.0244525	0.999191
YFL014W	0.134261	0.358209	-0.394261	0.00507821	-0.00283784	0.999191
YFL013W-A	1.46207	1.35831e-22	-0.706993	6.87641e-07	0.0260455	0.999191
YFL013C	-0.240181	0.0944766	-0.147743	0.0732057	0.368694	0.999191
YFL010C	-0.803557	0.00100229	0.743122	0.000339026	0.292077	0.999191
YFL008W	0.177241	0.291666	-0.0806363	0.170953	0.2268	0.999191
YFL007W	-0.163302	0.227834	0.0465406	0.190625	0.114449	0.999191
YFL005W	0.00517958	0.575042	0.745389	0.00077888	0.113372	0.999191
YFL004W	0.2707	0.0872638	0.378459	0.00236168	-0.205623	0.999191
YFL003C	0.315377	0.346045	0.368219	0.0922284	-0.72728	0.999191
YFL002C	0.338471	0.0186015	0.439425	0.000198559	0.235686	0.999191
YFL001W	0.146901	0.353094	0.0158993	0.235415	-0.00600001	0.999191
YFR001W	-0.0899974	0.416411	0.195726	0.0511158	0.049874	0.999191
YFR002W	-0.188434	0.208207	0.5582	2.13172e-05	0.197928	0.999191
YFR003C	-0.0207643	0.564682	1.55389	9.06814e-08	0.728915	0.999191
YFR004W	0.162398	0.27497	0.8561	1.818e-09	0.0371647	0.999191
YFR005C	0.123545	0.293639	0.237076	0.0146204	0.170266	0.999191
YFR006W	-0.469892	3.67506e-05	0.880305	4.3727e-17	-0.146851	0.999191
YFR007W	2.0608	5.15098e-48	-0.243961	0.0282298	-1.24511	0.0045117
YFR008W	1.19533	1.59585e-18	1.15422	8.7657e-18	-0.161651	0.999191
YFR009W	-0.0312439	0.549035	0.256898	0.0664945	-1.03101	0.439627
YFR010W	-0.142476	0.307239	0.290326	0.0137379	-0.103827	0.999191
YFR011C	-0.469732	0.0588569	1.30117	1.34326e-09	-0.00296336	0.999191
YFR013W	-0.0845462	0.440433	0.0426487	0.204563	0.257258	0.999191
YFR014C	0.0674556	0.426491	-0.206871	0.0211879	-0.15131	0.999191
YFR015C	0.10841	0.329675	-1.30824	1.09611e-29	0.0353327	0.999191
YFR017C	-0.101324	0.396243	-1.49402	1.8909e-25	0.105422	0.999191
YFR018C	0.388597	0.0228812	-0.784167	6.23743e-08	-0.108296	0.999191
YFR020W	1.16482	7.96057e-16	-0.303303	0.0114514	-0.116057	0.999191
YFR021W	2.89287	0.0199136	-2.81015	0.00385111	-5.78574	0.0582496
YFR022W	0.624334	0.000185809	-0.52665	0.000235815	0.292535	0.999191
YFR024C-A	0.0315508	0.53326	0.873446	2.81969e-09	-0.124634	0.999191
YFR025C	0.154857	0.316482	0.622774	3.59493e-05	-0.124184	0.999191
YFR026C	-0.588044	0.189853	-0.523963	0.062002	0.990147	0.999191
YFR027W	0.609289	0.00715714	0.41572	0.0134121	0.0710964	0.999191
YFR028C	-0.168383	0.353982	-0.287899	0.0465496	0.292036	0.999191
YFR029W	0.259848	0.209364	-0.232393	0.0683687	0.0931923	0.999191
YFR030W	0.260131	0.0551008	0.94007	5.55003e-16	-0.0209778	0.999191
YFR031C	0.0903547	0.401618	-0.184434	0.0503613	-0.508346	0.9573
YFR032C	-0.181789	0.228039	-1.37712	3.93239e-23	0.0167014	0.999191
YFR032C-B	0.350933	0.357514	-1.39274	0.000346541	0.100692	0.999191
YFR033C	0.18111	0.114881	-0.945267	3.25909e-21	-0.00516417	0.999191
YFR035C	0.479459	0.117661	-1.05758	3.5934e-05	-0.530728	0.999191
YFR036W	-0.213054	0.315755	-0.475416	0.00994692	0.252848	0.999191
YFR037C	-0.374688	0.00246216	-0.32289	0.00138537	0.108219	0.999191
YFR038W	0.0184414	0.545623	0.196881	0.0287594	0.112569	0.999191
YFR039C	0.0758603	0.488955	0.619912	0.000734231	0.153402	0.999191
YFR040W	-0.15472	0.205474	-0.382753	0.000250685	-0.165314	0.999191
YFR041C	0.332875	0.265151	0.220619	0.127082	0.262993	0.999191
YFR042W	0.159051	0.233263	0.619609	3.404e-07	-0.212977	0.999191
YFR043C	0.334573	0.10051	0.318754	0.0252126	0.0746522	0.999191
YFR044C	-0.358428	0.000338383	0.0970191	0.086788	0.0897424	0.999191
YFR045W	0.445978	0.0225901	0.041819	0.210759	-0.0769928	0.999191
YFR046C	0.935226	3.15334e-10	-0.202934	0.050288	0.152434	0.999191
YFR047C	0.281844	0.108802	-0.0397779	0.208483	-0.709537	0.589384
YFR048W	0.150383	0.371302	0.245728	0.062002	0.0798201	0.999191
YFR049W	0.176473	0.204246	1.01822	7.95338e-16	-0.315158	0.999191
YFR050C	-0.203104	0.085342	-0.108391	0.0875158	-0.207015	0.999191
YFR051C	0.0645595	0.411748	-0.270671	0.00208299	-0.258671	0.999191
YFR052W	0.254271	0.022404	0.0885145	0.106519	-0.0257355	0.999191
YFR052C-A	0.720216	5.08809e-07	-0.602845	3.90045e-06	-0.601725	0.716125
YFR053C	3.05586	1.75324e-22	-1.11647	6.93999e-05	-1.86471	0.081942
YFR056C	1.09818	0.0136548	0.381465	0.0974008	-0.476344	0.999191
YFR055W	2.94172	6.11038e-17	0.139536	0.181405	-0.569064	0.999191
YGL257C	-0.102301	0.467682	1.16208	1.57204e-07	0.0283882	0.999191
YGL256W	-0.154929	0.390585	0.173141	0.120952	0.154529	0.999191
YGL254W	0.118488	0.490034	-0.537131	0.0289697	0.00506518	0.999191
YGL253W	-0.792591	5.57517e-05	0.833269	2.7458e-06	-0.0794907	0.999191
YGL252C	3.24932	0.0228812	-2.95283	0.00725943	-6.60793	0.0266921
YGL251C	0.0744557	0.462292	-0.561788	0.000132048	-0.172372	0.999191
YGL250W	-0.260441	0.138761	0.357457	0.00804498	-0.273949	0.999191
YGL249W	0.637628	0.0162027	-0.135613	0.155554	-0.697068	0.999191
YGL248W	0.777656	0.0587225	0.00589702	0.247775	1.34625	0.999191
YGL247W	0.378509	0.056872	0.00359027	0.246907	-0.255594	0.999191
YGL246C	-0.0298723	0.555466	0.473773	0.020422	-0.246525	0.999191
YGL245W	-0.00721217	0.564664	-0.212577	0.0105349	0.0626453	0.999191
YGL244W	0.341812	0.0330098	0.849802	5.2524e-10	0.0992683	0.999191
YGL243W	-0.177559	0.371202	1.07633	1.12686e-06	-0.435687	0.999191
YGL241W	0.0138714	0.560233	1.40198	2.57335e-24	-0.140951	0.999191
YGL238W	0.162272	0.191157	0.748737	1.74236e-11	-0.202263	0.999191
YGL237C	0.0899486	0.412031	0.0509111	0.189909	-0.0974564	0.999191
YGL236C	0.0306	0.534917	0.599932	2.34791e-05	-0.587416	0.942011
YGL234W	0.173843	0.203816	-0.219838	0.0265999	0.076788	0.999191
YGL233W	0.255421	0.0467829	0.738609	1.52907e-11	0.419411	0.999191
YGL232W	0.156897	0.2719	0.910837	2.89631e-11	-0.0451162	0.999191
YGL231C	-0.332995	0.0975558	0.779752	4.49485e-06	-0.236666	0.999191
YGL230C	0.171604	0.422722	0.0620724	0.213835	-0.852317	0.999191
YGL229C	-0.000927433	0.578383	-0.13192	0.0796314	0.259694	0.999191
YGL228W	0.435341	0.000237161	-0.719974	1.62708e-11	-0.0761623	0.999191
YGL227W	0.109014	0.383561	0.531929	0.000112333	0.0392553	0.999191
YGL226C-A	-0.0422057	0.542747	0.591027	0.00596905	0.258335	0.999191
YGL226W	-0.280902	0.352812	0.576221	0.0269126	1.1484	0.999191
YGL225W	0.569417	0.0756828	-0.313101	0.0789066	0.64239	0.999191
YGL224C	0.108767	0.370689	-0.433326	0.000603627	0.554597	0.905871
YGL223C	-0.15643	0.185199	-0.847617	8.60752e-16	0.234494	0.999191
YGL222C	0.190686	0.251427	-0.860756	2.1385e-08	0.108389	0.999191
YGL220W	0.0883094	0.416411	0.524731	5.51272e-05	-0.142278	0.999191
YGL219C	-0.139087	0.211904	-0.778576	1.38041e-14	0.0474365	0.999191
YGL216W	-0.0902812	0.362724	-0.788828	3.67103e-13	-0.0792621	0.999191
YGL215W	-0.0488878	0.483237	-0.516213	8.63606e-06	-0.217763	0.999191
YGL213C	0.260223	0.170997	0.627521	0.000107911	0.225934	0.999191
YGL212W	0.554847	0.164278	-0.443019	0.0668109	0.715324	0.999191
YGL211W	0.208594	0.228734	0.0767535	0.172666	-0.249536	0.999191
YGL210W	0.119179	0.348842	-0.399788	0.00129401	0.305191	0.999191
YGL209W	-0.215274	0.258419	-1.03478	6.78183e-09	-0.774754	0.804163
YGL208W	0.168278	0.362668	0.0057972	0.24568	-0.293483	0.999191
YGL207W	-0.035847	0.49696	0.122585	0.0699886	0.0455993	0.999191
YGL206C	0.0549056	0.455245	-0.295739	0.00260075	0.0165475	0.999191
YGL205W	0.964189	2.95599e-07	-0.979919	1.66542e-08	-0.884582	0.482614
YGL204C	-1.75731	7.52961e-06	0.0746288	0.216575	0.663891	0.999191
YGL203C	-0.001306	0.578074	-0.172892	0.0437218	0.0336506	0.999191
YGL202W	-0.0125132	0.553979	-0.140325	0.0500038	-0.0669512	0.999191
YGL201C	-0.235348	0.191175	0.325638	0.0164215	0.504062	0.999191
YGL200C	0.246085	0.050143	0.516222	9.44081e-07	-0.00601523	0.999191
YGL198W	-0.358354	0.0778162	0.18281	0.090472	0.00210492	0.999191
YGL197W	-0.0854842	0.414878	-0.0128215	0.234948	0.0209208	0.999191
YGL196W	0.228489	0.0840213	0.0783338	0.140181	-0.0416346	0.999191
YGL195W	0.11361	0.309407	0.287349	0.00409316	-0.0928041	0.999191
YGL193C	0.606076	0.0822743	-0.281601	0.104062	-0.33297	0.999191
YGL192W	-0.0414872	0.505691	0.150128	0.0776959	0.0738404	0.999191
YGL190C	0.40511	0.0546962	-0.246817	0.0555311	0.154532	0.999191
YGL187C	0.386829	0.228255	0.612206	0.0152272	-0.430157	0.999191
YGL186C	0.247791	0.144031	0.371873	0.00513751	0.0986892	0.999191
YGL185C	0.387772	0.127244	1.08623	8.078e-07	0.151842	0.999191
YGL184C	1.98151	5.4636e-22	0.821484	2.12626e-05	-0.404433	0.999191
YGL183C	4.5663	2.32635e-153	-0.444143	0.00237885	-0.200879	0.999191
YGL181W	0.269696	0.0570652	0.250277	0.0143393	-0.305875	0.999191
YGL180W	0.307788	0.113099	0.681242	2.86109e-05	-0.0360651	0.999191
YGL179C	-0.6197	4.7035e-05	-0.37902	0.00275005	-0.0940485	0.999191
YGL176C	0.0390726	0.518866	-0.625888	6.93187e-06	0.115569	0.999191
YGL175C	-0.0187345	0.570035	-0.599304	0.0350121	-0.212658	0.999191
YGL174W	0.359283	0.320499	-0.461199	0.0659346	0.278268	0.999191
YGL173C	0.115203	0.240089	0.177334	0.0185659	0.0170748	0.999191
YGL172W	-0.132818	0.338699	0.290179	0.0165928	-0.0163103	0.999191
YGL171W	-0.199429	0.231064	0.588424	6.53177e-05	0.0286195	0.999191
YGL170C	1.32665	4.29487e-19	-1.60884	7.04754e-29	-0.654619	0.804163
YGL169W	0.0545151	0.502456	-0.230486	0.0513303	0.00835886	0.999191
YGL168W	0.205874	0.154194	-0.147163	0.077541	-0.170696	0.999191
YGL167C	0.23825	0.0416026	0.0954257	0.102581	0.0125349	0.999191
YGL165C	0.651851	0.0778116	0.262513	0.120573	-0.938516	0.999191
YGL164C	0.0805796	0.42547	0.169119	0.0622568	0.13001	0.999191
YGL163C	0.0209405	0.553148	-0.231862	0.046522	0.0258148	0.999191
YGL162W	-0.0273907	0.542626	-0.156775	0.0953106	-0.0490104	0.999191
YGL161C	-0.0515114	0.476758	0.31887	0.00327466	-0.0810931	0.999191
YGL158W	-0.000633385	0.579318	-0.344536	0.0854531	0.172571	0.999191
YGL157W	0.501722	4.05998e-05	-0.267116	0.00682915	-0.268098	0.999191
YGL156W	0.261671	0.116028	-0.0624878	0.180836	-0.302505	0.999191
YGL155W	0.184209	0.301712	-0.256163	0.0483849	0.177636	0.999191
YGL154C	0.377782	0.254476	0.507423	0.0361496	0.742475	0.999191
YGL150C	-0.103697	0.321301	0.298703	0.00205502	0.0934264	0.999191
YGL148W	0.0969922	0.374619	0.203483	0.0341398	-0.00713391	0.999191
YGL147C	-4.37717	5.67177e-115	-0.0527624	0.201791	-0.0240644	0.999191
YGL146C	-0.117443	0.438116	-1.1885	3.88961e-09	0.355234	0.999191
YGL145W	-0.0679242	0.410921	0.135273	0.0583809	-0.203973	0.999191
YGL144C	0.424513	0.0993859	0.470527	0.0131795	-0.741031	0.999191
YGL143C	-1.83134	0.0216825	-0.100459	0.22849	2.9893	0.578167
YGL140C	-0.43607	0.000161421	0.469588	4.81609e-06	0.338919	0.999191
YGL139W	-0.0662141	0.476475	0.37611	0.00576964	-0.145553	0.999191
YGL138C	-0.708246	0.119038	-1.79263	3.38794e-06	0.603214	0.999191
YGL137W	-0.205538	0.0838638	0.475607	1.98594e-06	-0.0549544	0.999191
YGL136C	0.153282	0.258604	0.655041	2.75109e-07	0.243781	0.999191
YGL134W	-0.229164	0.0726414	-0.872285	1.40648e-15	0.421593	0.998085
YGL133W	0.0107066	0.562353	-0.580404	4.60091e-07	-0.158063	0.999191
YGL131C	-0.00306779	0.578074	0.0858755	0.198437	0.0856969	0.999191
YGL130W	0.0642363	0.509141	0.458393	0.0106515	-0.267569	0.999191
YGL129C	-0.140994	0.359127	0.275166	0.034343	0.102622	0.999191
YGL128C	0.0980809	0.446347	-0.749656	1.56347e-05	-0.253993	0.999191
YGL125W	0.0710668	0.404558	-0.659231	9.73068e-11	-0.152068	0.999191
YGL124C	0.0492772	0.480874	0.0833276	0.138063	0.114751	0.999191
YGL123W	0.194861	0.154194	0.444708	0.000111412	-0.153771	0.999191
YGL121C	0.188414	0.390901	1.15012	6.57514e-06	-0.10618	0.999191
YGL120C	0.431868	0.000571763	0.296977	0.00349476	-0.193677	0.999191
YGL119W	-0.289569	0.0614158	0.610259	2.34298e-06	-0.0872033	0.999191
YGL116W	-0.0486304	0.503715	-0.277372	0.0215304	0.17474	0.999191
YGL115W	0.546589	0.0127351	0.882255	2.40183e-06	0.57345	0.999191
YGL114W	-0.139392	0.307778	0.146541	0.0866487	0.344061	0.999191
YGL113W	-0.0624092	0.488955	-0.0972329	0.153832	0.050002	0.999191
YGL112C	-0.0888745	0.495119	-0.180655	0.131569	0.120986	0.999191
YGL111W	-0.033418	0.517436	0.0882546	0.133124	-0.13649	0.999191
YGL110C	0.125996	0.304266	0.0636127	0.166548	-0.0340139	0.999191
YGL109W	-0.140923	0.493476	0.45366	0.0735744	-0.0924946	0.999191
YGL108C	0.298553	0.141164	0.041652	0.212841	0.0190278	0.999191
YGL107C	-0.168068	0.26072	0.288223	0.0154322	0.0175099	0.999191
YGL106W	-0.109554	0.428732	-0.00328638	0.247327	0.081884	0.999191
YGL105W	0.0322927	0.506924	-0.151232	0.046522	0.214687	0.999191
YGL104C	-0.144213	0.446898	-0.324578	0.0704079	0.296615	0.999191
YGL102C	-0.678879	2.69856e-05	-0.801944	4.33368e-08	0.521487	0.999191
YGL101W	-0.199968	0.188911	0.366912	0.0030334	0.356567	0.999191
YGL100W	-0.0642945	0.46673	0.0351323	0.20944	0.210796	0.999191
YGL097W	0.467541	0.0282937	0.541356	0.00146819	0.0280571	0.999191
YGL095C	0.0578223	0.455841	0.398409	0.000249153	-0.10433	0.999191
YGL094C	-0.0994325	0.45169	0.602822	0.000731563	-0.16632	0.999191
YGL093W	0.202359	0.211904	0.869217	4.26736e-09	0.086918	0.999191
YGL092W	-0.1298	0.286862	0.654346	2.4999e-08	0.108263	0.999191
YGL091C	-0.163606	0.334221	0.612966	0.000254861	0.563366	0.999191
YGL090W	0.328635	0.173148	0.476154	0.0104399	0.0974829	0.999191
YGL089C	-0.112547	0.502785	-0.283148	0.118368	-0.42455	0.999191
YGL088W	-0.111262	0.501066	-1.67581	1.5736e-07	0.972501	0.999191
YGL086W	-0.0594728	0.494347	0.941643	5.6864e-09	0.307075	0.999191
YGL084C	0.240643	0.195131	0.315909	0.021466	0.136871	0.999191
YGL083W	0.21034	0.127655	0.0630861	0.166217	0.443684	0.999191
YGL082W	0.0075566	0.565979	1.04873	1.52382e-20	0.0585248	0.999191
YGL081W	0.602036	0.0425445	-0.0431928	0.223585	-0.226824	0.999191
YGL078C	-0.323367	0.222078	-0.722357	0.00124104	0.307105	0.999191
YGL077C	0.57953	5.5056e-05	-0.474016	0.000150551	-0.00896042	0.999191
YGL076C	-0.0135128	0.560274	-0.906312	7.71578e-12	0.0219314	0.999191
YGL075C	0.162862	0.40532	-0.400993	0.0311977	0.494464	0.999191
YGL073W	-0.181926	0.123038	-0.942366	4.50569e-20	0.0817019	0.999191
YGL071W	-0.231442	0.0568766	-0.532303	1.74916e-07	-0.0750864	0.999191
YGL070C	-0.288363	0.0907739	0.679929	2.22409e-06	0.0793877	0.999191
YGL067W	-0.258035	0.0557875	-0.268769	0.00767239	0.0346116	0.999191
YGL066W	0.0502264	0.469621	-0.694306	1.92256e-10	-0.0633447	0.999191
YGL065C	-0.148155	0.281773	-0.579466	7.28023e-06	0.215781	0.999191
YGL064C	-0.248301	0.248354	-0.360234	0.0256874	0.0563196	0.999191
YGL063W	-0.13964	0.351849	-1.40363	1.697e-18	-0.126064	0.999191
YGL061C	-0.429359	0.034055	0.642928	0.000116135	0.115644	0.999191
YGL060W	-0.203416	0.229256	0.103142	0.144829	0.980373	0.136017
YGL059W	-0.051978	0.481907	0.571899	3.49345e-06	0.101441	0.999191
YGL058W	-0.225302	0.198017	-0.116754	0.13269	-0.203379	0.999191
YGL057C	0.106678	0.321085	-0.641392	2.54675e-09	0.027667	0.999191
YGL056C	-0.0370473	0.490034	-1.06671	4.41367e-28	0.12213	0.999191
YGL055W	-0.0611459	0.481953	-0.194179	0.0613152	-0.029047	0.999191
YGL050W	-0.359336	0.153948	0.147226	0.144521	0.147501	0.999191
YGL049C	0.0278846	0.528648	-0.0136091	0.23288	-0.50479	0.862124
YGL048C	0.0266235	0.536585	0.384227	0.0015117	0.208799	0.999191
YGL047W	-0.249175	0.292673	0.142984	0.151856	0.4152	0.999191
YGL045W	-0.033338	0.521721	-1.27819	3.80932e-23	0.0460786	0.999191
YGL043W	-0.269712	0.0645101	-0.402486	0.00056286	0.0451607	0.999191
YGL040C	0.0525041	0.523095	-0.424985	0.0144564	-0.0237664	0.999191
YGL039W	-0.0300981	0.526555	-0.43806	0.000203748	0.0283036	0.999191
YGL038C	-0.208516	0.231064	-1.56172	3.15667e-22	0.562837	0.999191
YGL037C	-0.0824977	0.347263	-1.45024	7.28923e-54	-0.139175	0.999191
YGL036W	-0.284273	0.0180206	-1.65003	1.69744e-55	0.118092	0.999191
YGL035C	-0.198515	0.138821	-0.930954	1.88569e-15	0.205565	0.999191
YGL029W	-0.230654	0.245858	0.466334	0.0047775	0.0806406	0.999191
YGL028C	0.122235	0.418851	0.494575	0.00378624	0.112099	0.999191
YGL027C	-0.181319	0.297557	0.664427	5.33742e-05	0.0649131	0.999191
YGL026C	-0.0228381	0.544759	0.362546	0.00336365	-0.288094	0.999191
YGL025C	-0.158456	0.269419	-0.0696499	0.16833	0.00317319	0.999191
YGL023C	-0.0413497	0.504831	0.232145	0.0249232	0.208737	0.999191
YGL022W	-3.52747	1.12763e-263	0.163055	0.0314045	-0.152611	0.999191
YGL021W	-0.0467103	0.497011	0.41042	0.000798274	0.0115148	0.999191
YGL020C	0.103657	0.385796	1.03027	1.21455e-13	-0.307705	0.999191
YGL019W	-0.0518315	0.468803	0.0379742	0.196753	0.14292	0.999191
YGL018C	0.0311858	0.532702	-0.0795022	0.160784	-0.402902	0.999191
YGL017W	-0.0619006	0.491794	0.54574	0.000424406	-0.119869	0.999191
YGL016W	-0.30078	0.153833	1.30058	5.47082e-12	-0.435876	0.999191
YGL014W	-0.096867	0.402755	0.12023	0.114734	0.124822	0.999191
YGL012W	-0.079149	0.424712	0.709365	1.67111e-08	-0.0428987	0.999191
YGL011C	0.174465	0.163862	-0.200396	0.0252126	-0.658468	0.185146
YGL010W	0.411576	0.0328022	0.676978	2.3779e-05	0.00815658	0.999191
YGL009C	0.202204	0.194301	0.0487285	0.194973	-0.0891735	0.999191
YGL008C	-0.0619226	0.461836	0.147208	0.0779468	-0.028607	0.999191
YGL005C	-0.136058	0.304266	0.462767	0.000214654	0.211819	0.999191
YGL004C	0.246819	0.213567	-0.125689	0.139098	0.0183864	0.999191
YGL003C	0.0820856	0.438571	-0.102319	0.136393	-0.203363	0.999191
YGL002W	0.134063	0.321347	0.452526	0.000457616	0.213225	0.999191
YGL001C	-0.269077	0.0402776	0.870932	8.88411e-15	0.00143552	0.999191
YGR001C	-0.13534	0.344588	0.0442544	0.203551	0.0896645	0.999191
YGR002C	0.0781206	0.414878	-0.304113	0.00416766	-0.40147	0.999191
YGR003W	0.107064	0.349106	0.0974318	0.123469	0.303079	0.999191
YGR004W	0.360416	0.140045	0.11696	0.162635	-0.353259	0.999191
YGR005C	0.0106211	0.5634	-0.16382	0.0639509	-0.164173	0.999191
YGR007W	-0.270337	0.119872	-0.368021	0.00585814	-0.0570862	0.999191
YGR008C	-0.386173	0.0872638	-0.846767	7.44173e-06	0.164768	0.999191
YGR009C	0.201248	0.113007	-0.329858	0.00116242	-0.047929	0.999191
YGR010W	0.248619	0.32242	-0.527213	0.0144405	0.0733817	0.999191
YGR012W	0.297651	0.165511	-0.0759061	0.186312	-0.349653	0.999191
YGR013W	-0.204669	0.141164	-0.220689	0.0248685	-0.14456	0.999191
YGR015C	-0.393068	0.137955	-0.853503	0.000108496	-0.149055	0.999191
YGR016W	0.830009	0.0140935	-0.804757	0.00238725	-0.0014176	0.999191
YGR019W	0.0698478	0.415331	-0.805097	2.83438e-14	0.0651322	0.999191
YGR021W	0.174883	0.249351	-0.474921	0.000380045	-0.162788	0.999191
YGR023W	-0.0493622	0.489361	-1.00978	4.33252e-15	0.0222194	0.999191
YGR024C	-0.126732	0.323667	0.117593	0.109658	-0.297782	0.999191
YGR026W	-0.625968	1.77735e-06	-0.150194	0.0689114	0.0974279	0.999191
YGR027C	0.12869	0.257061	-0.377936	0.000194795	-0.214183	0.999191
YGR028W	0.0992073	0.370161	0.0375265	0.201791	-0.00578344	0.999191
YGR029W	-2.49835	3.22583e-36	0.227818	0.0742719	0.464559	0.999191
YGR030C	-0.0374301	0.549035	0.33911	0.0554132	-0.652333	0.999191
YGR031W	-0.309269	0.033158	-0.662534	6.19029e-08	0.273619	0.999191
YGR032W	-0.368592	0.00731327	-0.719712	1.3514e-09	0.11523	0.999191
YGR035C	0.616181	1.41497e-05	-0.769867	2.94956e-09	-0.250863	0.999191
YGR035W-A	-0.0232637	0.559951	-0.783199	0.000179648	0.2147	0.999191
YGR036C	-0.244852	0.191157	-0.7857	1.70966e-06	-0.210905	0.999191
YGR037C	0.00841603	0.56292	-0.453009	2.30924e-06	-0.222405	0.999191
YGR038W	0.551384	5.26056e-05	-0.242902	0.0188105	0.283811	0.999191
YGR039W	0.660635	0.0656931	-0.544269	0.0266238	-0.39563	0.999191
YGR040W	0.947093	0.000404489	-0.37562	0.0402616	-0.317727	0.999191
YGR041W	-0.262662	0.075736	-0.571968	3.58521e-06	0.123825	0.999191
YGR042W	0.142001	0.254873	0.237827	0.0158498	0.267479	0.999191
YGR043C	1.21699	2.18809e-10	0.0133422	0.238842	0.0244615	0.999191
YGR044C	0.579416	0.126103	-0.653174	0.0172511	1.847	0.261796
YGR045C	0.354602	0.373798	-0.545181	0.0707997	1.88215	0.857231
YGR046W	0.558036	1.19947e-05	0.74985	1.60354e-10	-0.110489	0.999191
YGR047C	0.870553	2.57371e-14	-0.274125	0.00533945	-0.69589	0.136017
YGR048W	-0.179815	0.439995	0.529172	0.0333752	0.962726	0.999191
YGR049W	0.087932	0.352153	-0.419315	1.72562e-05	0.0188496	0.999191
YGR050C	-0.274645	0.0895476	-1.08943	4.08454e-15	0.0957338	0.999191
YGR051C	0.526745	0.00169767	-1.75189	1.61844e-31	-0.163149	0.999191
YGR052W	-0.378041	0.137772	-1.72743	2.75466e-14	-0.249662	0.999191
YGR053C	-0.167838	0.221731	0.071317	0.159451	-0.0819596	0.999191
YGR054W	-0.0925144	0.353094	-0.643293	1.16214e-09	0.114037	0.999191
YGR055W	-0.0762585	0.422458	0.554156	2.3545e-06	-0.520522	0.804163
YGR056W	-0.0429087	0.486011	-0.927201	5.91982e-18	-0.00336848	0.999191
YGR057C	0.670042	0.000923882	0.167191	0.106693	0.541867	0.999191
YGR058W	0.0684397	0.517436	0.146903	0.15538	0.49387	0.999191
YGR059W	0.0400764	0.543779	0.0731376	0.20043	-0.217193	0.999191
YGR060W	-0.168534	0.245974	-0.0289842	0.215894	-0.0268384	0.999191
YGR061C	-0.240101	0.0900598	0.0336697	0.206035	0.240069	0.999191
YGR062C	-0.132253	0.298853	-0.577285	2.25976e-06	0.0764818	0.999191
YGR065C	0.523824	0.00126569	-0.266069	0.0236028	-0.109747	0.999191
YGR066C	-0.201096	0.362132	-1.71414	1.2563e-12	-0.00537383	0.999191
YGR067C	-0.697643	0.000841784	-0.651286	0.000231017	0.080179	0.999191
YGR068C	-3.00039	3.9593e-12	-0.715371	0.0238781	-0.0348839	0.999191
YGR069W	1.77411	6.011e-36	-0.88592	1.02475e-10	0.561174	0.997643
YGR070W	-0.127866	0.308687	-1.17921	8.01883e-21	-0.190248	0.999191
YGR071C	0.243406	0.132239	1.04145	2.15828e-13	0.273681	0.999191
YGR072W	-0.0538756	0.486287	0.10012	0.132172	-0.123055	0.999191
YGR074W	-0.258998	0.517308	0.756229	0.122112	-0.255447	0.999191
YGR075C	0.0583725	0.493997	-0.0811558	0.167435	0.612966	0.986573
YGR077C	-0.135606	0.224677	-1.27212	3.13401e-35	0.0108093	0.999191
YGR078C	-0.298798	0.180435	-0.633754	0.000632381	-0.182695	0.999191
YGR079W	0.0196885	0.553979	-1.69914	1.7071e-27	0.0290659	0.999191
YGR080W	-0.119661	0.326268	-0.346454	0.00228174	0.12461	0.999191
YGR082W	0.696394	2.49674e-06	0.319692	0.00791657	0.0644987	0.999191
YGR083C	-0.194629	0.136613	-0.521891	2.77658e-06	0.0666895	0.999191
YGR084C	-0.0529297	0.456965	-0.948586	5.68964e-19	-0.21031	0.999191
YGR086C	-0.728234	2.84758e-11	-1.28803	5.50401e-34	0.12743	0.999191
YGR087C	0.622181	4.95889e-06	-1.69958	7.50418e-41	-0.310508	0.999191
YGR088W	-0.12175	0.362576	-1.33524	2.31965e-19	0.118306	0.999191
YGR089W	0.16211	0.189055	-0.0473474	0.181701	-0.0975185	0.999191
YGR090W	-0.0999351	0.387429	0.439472	0.000499717	0.219816	0.999191
YGR091W	0.273503	0.285948	0.332314	0.0600081	-0.327711	0.999191
YGR092W	-0.256932	0.126001	0.0756851	0.167306	-0.152297	0.999191
YGR093W	0.276677	0.0439522	1.14864	3.02945e-22	-0.182346	0.999191
YGR094W	-0.243238	0.0680062	0.251221	0.0105349	-0.070867	0.999191
YGR095C	-0.304204	0.0794027	0.194527	0.0621628	0.0517823	0.999191
YGR096W	-0.431084	0.249066	-0.408449	0.0758515	0.474941	0.999191
YGR098C	0.0366494	0.522823	0.159857	0.0815812	0.198761	0.999191
YGR099W	-0.412513	0.111102	0.84176	0.000100637	0.415413	0.999191
YGR100W	-0.31138	0.0206191	0.45681	4.56987e-05	0.0199191	0.999191
YGR101W	0.0602202	0.53246	0.546128	0.0172687	-0.741635	0.999191
YGR102C	0.244424	0.164651	-0.205388	0.0609832	0.166648	0.999191
YGR103W	1.2181	9.24855e-15	0.075575	0.169791	-1.35698	0.00201634
YGR104C	0.101364	0.370127	-0.0721522	0.15837	0.0956796	0.999191
YGR106C	-0.188641	0.154788	0.593608	2.50813e-07	0.0839845	0.999191
YGR108W	-2.83373	0.00403711	2.00388	0.00801209	-4.66009	0.135581
YGR110W	-0.100968	0.492327	-0.220725	0.120607	0.161322	0.999191
YGR111W	0.284483	0.0738018	0.167235	0.069681	-0.0988728	0.999191
YGR112W	-0.480102	0.275266	0.145214	0.195941	0.243187	0.999191
YGR113W	0.247825	0.120115	-0.17433	0.0663104	-0.221797	0.999191
YGR114C	0.117023	0.496786	-0.843155	0.00391546	-0.458176	0.999191
YGR116W	-0.430147	0.000687131	0.37158	0.00051155	-0.0924554	0.999191
YGR117C	-0.421549	0.00288865	-0.387894	0.000860764	0.300356	0.999191
YGR119C	0.0966104	0.332408	-0.191047	0.0227284	-0.202782	0.999191
YGR120C	0.0390884	0.531017	-0.0448409	0.209204	0.103217	0.999191
YGR121C	-0.0510101	0.486742	-0.451434	0.000213943	-0.0292819	0.999191
YGR121W-A	0.197981	0.449478	-1.2381	0.000412335	0.684762	0.999191
YGR122W	0.132163	0.442077	0.0118776	0.242172	0.0903603	0.999191
YGR123C	-0.0545024	0.484588	0.879412	7.5341e-11	0.163718	0.999191
YGR124W	0.123308	0.254659	-0.272691	0.00303785	0.0936425	0.999191
YGR125W	-0.40626	0.000342357	0.653611	1.44302e-10	0.154665	0.999191
YGR126W	0.0344907	0.550736	-0.926553	4.39975e-05	-0.411443	0.999191
YGR127W	0.140271	0.325522	-0.91803	1.979e-10	-0.260227	0.999191
YGR128C	-0.107249	0.387815	0.440458	0.00101495	0.495664	0.999191
YGR129W	-0.407263	0.00266601	-0.388679	0.000547114	0.130859	0.999191
YGR130C	-0.0686549	0.425523	-0.903145	4.05915e-16	0.00408353	0.999191
YGR131W	-0.985913	1.96379e-09	-0.076175	0.171375	0.0825929	0.999191
YGR132C	-0.264252	0.135854	0.281755	0.0245123	-0.185933	0.999191
YGR133W	-0.00124153	0.578671	-0.348978	0.0332233	0.580123	0.999191
YGR134W	0.0136637	0.562418	0.0402439	0.207661	0.0997467	0.999191
YGR135W	-0.110683	0.360738	0.73935	1.54353e-08	0.22572	0.999191
YGR136W	-0.0617013	0.471691	-0.0759374	0.161836	0.151928	0.999191
YGR137W	-0.854722	2.34491e-07	-0.393103	0.00452622	0.0625866	0.999191
YGR140W	-0.91006	0.000288124	-1.15092	2.43436e-07	-0.333923	0.999191
YGR141W	0.046641	0.497797	-0.815091	4.01871e-10	-0.280245	0.999191
YGR142W	-0.087072	0.441987	-1.62636	8.62162e-25	0.142652	0.999191
YGR143W	-0.261684	0.0773946	-0.394201	0.000851988	0.0610966	0.999191
YGR144W	-0.36726	0.311549	-0.287773	0.124889	0.761354	0.999191
YGR145W	-0.155102	0.354179	0.653351	0.00013433	-0.261608	0.999191
YGR146C	-0.782029	8.35082e-10	-0.531949	6.49052e-06	0.511825	0.86326
YGR146C-A	-0.321731	0.336723	-1.46155	1.52245e-05	-0.170755	0.999191
YGR147C	-0.160963	0.234593	0.358462	0.00191119	0.0315749	0.999191
YGR149W	-1.24863	5.25658e-06	0.060025	0.212308	0.247501	0.999191
YGR150C	0.097629	0.377433	1.61046	2.17551e-36	-0.0208086	0.999191
YGR152C	-0.528262	0.0335937	0.0631558	0.203099	-0.232662	0.999191
YGR153W	-3.1361	4.07909e-17	-0.471309	0.057363	1.49578	0.804163
YGR154C	-6.4751	0	1.71687	1.46611e-38	-0.957241	0.158038
YGR155W	-0.977087	2.15784e-22	0.927631	5.32579e-21	0.107654	0.999191
YGR156W	0.0252412	0.544759	-0.0138984	0.235701	0.255809	0.999191
YGR157W	-0.399739	0.00112651	1.05677	8.19275e-22	0.257565	0.999191
YGR158C	0.641546	0.00240409	0.241333	0.0636179	0.124173	0.999191
YGR159C	0.132108	0.359127	0.21266	0.056476	-0.009368	0.999191
YGR161C	0.0491041	0.519386	-1.1948	6.09929e-11	0.129669	0.999191
YGR161W-C	0.199641	0.230337	-0.196689	0.0639615	0.161473	0.999191
YGR162W	0.0805362	0.422541	0.566371	4.97713e-06	-0.205688	0.999191
YGR163W	-0.0704185	0.505412	0.763423	0.0002602	0.230833	0.999191
YGR165W	-0.354112	0.200914	0.164624	0.145677	-0.415131	0.999191
YGR166W	-0.096296	0.38063	-0.0758884	0.153933	0.098455	0.999191
YGR167W	-0.182108	0.210045	-0.0705699	0.164588	0.0614561	0.999191
YGR168C	0.156983	0.26943	-0.630292	1.82068e-06	0.12537	0.999191
YGR169C	-0.056734	0.49529	-0.760784	5.34387e-07	-0.0454651	0.999191
YGR170W	-0.14038	0.295759	-0.537136	2.34326e-05	0.00790655	0.999191
YGR171C	0.111745	0.385796	-0.402933	0.00285509	0.16192	0.999191
YGR172C	0.142673	0.309628	0.182679	0.0623795	0.312237	0.999191
YGR173W	-0.292337	0.0902339	0.213991	0.0494718	0.176468	0.999191
YGR174C	-0.307479	0.028468	0.822759	1.0973e-11	-0.0452559	0.999191
YGR175C	-0.409533	0.00315354	-0.187992	0.0421979	0.162602	0.999191
YGR177C	0.54804	8.49085e-05	-0.941455	1.08365e-13	0.524992	0.905871
YGR178C	-0.00434323	0.572325	-0.351698	0.000348271	0.0159505	0.999191
YGR179C	-0.44106	0.000887765	-0.175276	0.0469162	0.0650595	0.999191
YGR180C	-0.246288	0.046776	-0.421069	3.56111e-05	0.064469	0.999191
YGR181W	-0.847344	0.0156838	0.0267178	0.236319	-0.289686	0.999191
YGR182C	0.285675	0.100728	-0.587728	4.57973e-05	0.22205	0.999191
YGR184C	1.42401	9.73575e-54	0.0444322	0.171645	-0.212345	0.999191
YGR186W	-0.184805	0.132073	0.141132	0.0606261	0.0447825	0.999191
YGR187C	-0.145429	0.308849	0.165547	0.076927	-0.0334628	0.999191
YGR189C	-0.423594	0.0095991	-0.230712	0.0357497	-0.0506334	0.999191
YGR190C	-0.250829	0.332763	0.141196	0.166217	-0.48952	0.999191
YGR191W	0.011331	0.5634	0.213825	0.0410919	0.296595	0.999191
YGR193C	-0.282678	0.0631211	-0.168694	0.0623795	-0.0443814	0.999191
YGR194C	0.334242	0.0258854	-0.428594	0.000408705	-0.227864	0.999191
YGR195W	0.118665	0.279918	-0.640795	9.44822e-10	-0.0764424	0.999191
YGR196C	0.0788837	0.387429	-0.117147	0.0830753	-0.330063	0.999191
YGR197C	0.17394	0.200506	0.0606105	0.170649	0.154513	0.999191
YGR198W	0.276647	0.0282711	-0.56046	1.47012e-07	0.0863368	0.999191
YGR199W	0.349497	0.0409751	0.311154	0.0130288	0.348082	0.999191
YGR200C	0.185971	0.225144	0.336635	0.00664939	0.087881	0.999191
YGR202C	0.569133	4.3313e-08	-1.32774	3.7691e-41	-0.116107	0.999191
YGR203W	1.64372	8.62262e-07	-0.852867	0.00227445	-0.761387	0.999191
YGR204W	0.0662764	0.424712	-0.424682	3.3829e-05	0.164536	0.999191
YGR204C-A	0.369388	0.183944	-0.518294	0.0136808	-0.890524	0.999191
YGR205W	0.327785	0.0603825	0.135753	0.108426	0.464026	0.999191
YGR206W	0.0847629	0.412116	-0.318753	0.00483786	0.0978764	0.999191
YGR207C	0.361674	0.00337969	0.479629	6.11896e-06	-0.142985	0.999191
YGR208W	-0.384421	0.0680062	0.459182	0.004625	0.534564	0.999191
YGR209C	0.257599	0.042826	0.0206194	0.22019	0.242713	0.999191
YGR210C	0.291969	0.050143	-2.19203	1.15957e-62	0.304124	0.999191
YGR211W	-0.0263287	0.533099	-2.45309	6.30176e-82	0.0156691	0.999191
YGR212W	-0.573515	1.60774e-05	-1.46669	7.81934e-33	-0.170702	0.999191
YGR213C	-0.409443	0.00354181	-1.57775	5.31456e-37	0.414883	0.999191
YGR218W	-0.405897	0.0048191	-0.0055282	0.24343	0.0133351	0.999191
YGR220C	0.675925	0.00588824	1.52018	2.51859e-12	-0.406305	0.999191
YGR221C	0.039678	0.522539	-0.779195	2.68835e-07	0.248409	0.999191
YGR222W	0.254786	0.183327	0.493186	0.0017177	0.000471263	0.999893
YGR223C	0.0548712	0.463448	0.157511	0.0554272	0.239399	0.999191
YGR224W	-0.343089	0.191157	0.10846	0.175987	0.469396	0.999191
YGR225W	0.945782	0.017175	-0.0172522	0.242112	0.719111	0.999191
YGR227W	0.522146	0.0479799	0.710714	0.000788416	0.0799134	0.999191
YGR229C	-0.576662	7.28056e-08	-0.00310836	0.245264	-0.413369	0.905871
YGR230W	-0.740055	3.01521e-07	0.114733	0.117258	0.487593	0.999191
YGR231C	-0.0871293	0.365038	0.69085	6.02687e-11	0.156983	0.999191
YGR232W	1.4637	1.16266e-13	1.03907	3.67871e-08	0.141698	0.999191
YGR233C	-0.273134	0.08408	-0.195792	0.0494718	-0.0221444	0.999191
YGR234W	-0.378291	0.00946237	-0.139107	0.0838183	0.299505	0.999191
YGR235C	0.170575	0.147174	0.381174	0.000112911	0.0500291	0.999191
YGR236C	-0.489569	0.0794027	-0.0497286	0.216935	0.027475	0.999191
YGR237C	0.00430949	0.573086	-0.29751	0.0045639	-0.0400077	0.999191
YGR238C	0.11836	0.349358	-0.628559	1.57424e-06	-0.652557	0.531481
YGR239C	0.38382	0.0940084	-0.682608	0.000249153	0.2889	0.999191
YGR240C	0.323751	0.0106616	-0.438693	3.51761e-05	-0.153716	0.999191
YGR241C	-0.0961903	0.327929	-1.40032	5.54851e-43	-0.0674486	0.999191
YGR243W	-0.273554	0.0328022	-1.1199	4.63442e-24	0.0689945	0.999191
YGR244C	-0.311182	0.0215993	0.264164	0.0091307	-0.174942	0.999191
YGR245C	-0.165797	0.27497	0.225281	0.0413529	0.102607	0.999191
YGR246C	-0.0400569	0.500187	0.0942448	0.122349	0.49089	0.857231
YGR247W	-0.0265327	0.554549	-0.396776	0.0219993	0.135325	0.999191
YGR248W	-0.375937	0.0279804	-1.39799	5.56187e-21	0.0325253	0.999191
YGR249W	-0.288402	0.029937	-0.990535	5.19075e-18	0.0524602	0.999191
YGR250C	0.372276	0.00148829	-1.42718	6.09042e-42	-0.343475	0.999191
YGR252W	-0.250855	0.135746	0.217186	0.0466744	-0.041976	0.999191
YGR253C	-0.920121	0.0109775	0.681848	0.0119057	-0.360119	0.999191
YGR255C	-0.296909	0.0691882	0.0797948	0.159013	0.18851	0.999191
YGR256W	0.00115348	0.578383	-0.207352	0.0547859	0.139354	0.999191
YGR257C	-0.0663524	0.46673	0.313058	0.0106015	0.279411	0.999191
YGR258C	0.14709	0.248795	0.560152	1.65831e-06	0.338513	0.999191
YGR260W	-0.157386	0.271685	-0.00782861	0.241163	-0.180117	0.999191
YGR261C	0.345215	0.0333644	0.709384	2.46724e-07	0.212296	0.999191
YGR262C	-0.0846281	0.483094	1.37885	5.92502e-11	0.179498	0.999191
YGR264C	-0.434769	0.000126006	-0.0350631	0.19647	-0.0405581	0.999191
YGR266W	-0.482024	0.00106709	-0.480703	0.000123919	0.261097	0.999191
YGR267C	0.138679	0.329827	-0.034281	0.212848	0.0272476	0.999191
YGR268C	0.220974	0.19684	-0.264734	0.0300912	0.000205326	0.999893
YGR269W	0.300629	0.377829	-1.12185	0.00164175	-0.319844	0.999191
YGR270W	-0.0104071	0.559951	-1.03577	9.91792e-26	-0.0894498	0.999191
YGR271W	-0.173429	0.2997	0.268286	0.0356813	-0.312184	0.999191
[truncated: 2,900 more rows]
