# Supplementary material for: Genetic basis of mycotoxin susceptibility differences between budding yeast isolates
Source: Sci Rep. 2017 Aug 23;7:9173. doi: 10.1038/s41598-017-09471-z (PMC5569051; doi:10.1038/s41598-017-09471-z)
Supplement: Supplementary file 9 — Supplementary Dataset 8 [file 41598_2017_9471_MOESM9_ESM.xlsx]

## Sheet: Hoja1
Table S8. Primers used in this study
Chromosome I Subtelomere Disruption
Primer	Sequence
ChrI_R_St_FW	CGTACAACATCGTAGTATTTAAAGGATTATTAAGTCAACGAATAATTTCCACAAGAAAGG TACCTCTAGTTTTGGTGATagcttttcaattcaattcatca
ChrI_R_St_A1	TGCGTGGCATTCATACTCAT
Chromosome VIII Subtelomere Disruption
ChrVIII_R_St_FW	CAGGTTGTCTTCGTTTTCACTCACGATAGCAATATGGATCCTTTCACAGCTCCTATCACCGCTGTAGagcttttcaattcaattcatca
ChrVIII_R_St_A1	CGCACTTGAACATCTTGCAT
